# Supplementary material for: Crystal structure and Hirshfeld surface analysis of 6-benzoyl-3,5-di­phenyl­cyclo­hex-2-en-1-one
Source: Acta Crystallogr E Crystallogr Commun. 2020 Apr 21;76(Pt 5):720–3. doi: 10.1107/S2056989020005381 (PMC7199244; doi:10.1107/S2056989020005381)
Supplement: Supplementary file 1 [file e-76-00720-sup1.cif]

##############################################################################
#                                                                            #
# This CIF contains the data in a paper accepted for publication in          #
# Acta Crystallographica Section E. It conforms to the requirements of       #
# Notes for Authors for Acta Crystallographica Section E, and has been       #
# peer reviewed under the auspices of the IUCr Commission on Journals.       #
#                                                                            #
# Full details of the Crystallographic Information File format               #
# are given in the paper "The Crystallographic Information File (CIF):       #
# a New Standard Archive File for Crystallography" by S. R. Hall, F. H.      #
# Allen and I. D. Brown [Acta Cryst. (1991), A47, 655-685].                  #
#                                                                            #
# The current version of the core CIF dictionary is obtainable from          #
# ftp://ftp.iucr.org/pub/cif_core.dic.                                       #
#                                                                            #
# Software is freely available for graphical display of the structure(s)     #
# in this CIF. For information consult the CIF software page                 #
# http://www.iucr.org/resources/cif/software.                                #
#                                                                            #
# This file may be used for bona fide research purposes within the           #
# scientific community so long as proper attribution is given to the journal # 
# article from which it was obtained.                                        #
#                                                                            #
##############################################################################
data_I
_database_code_depnum_ccdc_archive 'CCDC 1983451'
_audit_creation_method     'SHELXL-2018/3'
_journal_date_recd_electronic     2020-04-06
_journal_date_accepted     2020-04-17
_journal_name_full     'Acta Crystallographica, Section E'
_journal_year     2020
_journal_volume     76
_journal_issue      5
_journal_page_first     720
_journal_page_last     723
_journal_paper_category     GO
_journal_paper_doi     10.1107/S2056989020005381
_journal_coeditor_code     IS5536
_publ_contact_author_name
;
Taras Chyrka
;
_publ_contact_author_address
;
Department of Theoretical and Industrial Heat Engineering (TPT),
National Technical University of Ukraine "Igor Sikorsky Kyiv Polytechnic
Institute", 03056, Kyiv,
Ukraine
;
_publ_contact_author_email     'mustford@ukr.net'
_publ_contact_author_fax     ?
_publ_contact_author_phone     ?
_publ_section_title
;
Crystal structure and Hirshfeld surface analysis of
6-benzoyl-3,5-diphenylcyclohex-2-en-1-one
;
loop_
    _publ_author_name
    _publ_author_address
    'Farid N. Naghiyev'
;
Organic Chemistry Department,
Baku State University,
Z. Xalilov str. 23, Az,
1148 Baku,
Azerbaijan
;
    'Akkurt, Mehmet'
;
Department of Physics,
Faculty of Sciences,
Erciyes University,
38039 Kayseri,
Turkey
;
    'Rizvan K. Askerov'
;
Organic Chemistry Department,
Baku State University,
Z. Xalilov str. 23, Az,
1148 Baku,
Azerbaijan
;
    'Ibrahim G. Mamedov'
;
Organic Chemistry Department,
Baku State University,
Z. Xalilov str. 23, Az,
1148 Baku,
Azerbaijan
;
    'Rovnag M. Rzayev'
;
Department of Physics and Chemistry,
"Composite Materials" Scientific Research Center,
Azerbaijan State Economic University (UNEC),
H. Aliyev str. 135, Az,
1063 Baku,
Azerbaijan
;
    'Taras Chyrka'
;
Department of  Theoretical and Industrial Heat Engineering (TPT),
National Technical University of Ukraine
"Igor Sikorsky Kyiv Polytechnic Institute", 03056, Kyiv,
Ukraine
;
    'Abel M. Maharramov'
;
Organic Chemistry Department,
Baku State University,
Z. Xalilov str. 23, Az,
1148 Baku,
Azerbaijan
;
_publ_section_synopsis
;
The central cyclohexenone ring of the non-planar title compound adopts an
envelope conformation. The crystal structure of the compound is stabilized by
C---H...O and C---H...\p interactions, forming a three-dimensional network.
;
_chemical_name_systematic
;
6-Benzoyl-3,5-diphenylcyclohex-2-en-1-one
;
_chemical_name_common     ?
_chemical_formula_moiety     'C25 H20 O2'
_chemical_formula_sum     'C25 H20 O2'
_chemical_formula_iupac     'C25 H20 O2'
_chemical_formula_weight     352.41
_chemical_melting_point     ?
_space_group_crystal_system     monoclinic
_space_group_name_H-M_alt     'P 21/n'
_space_group_name_Hall     '-P 2yn'
loop_
    _space_group_symop_operation_xyz
    'x, y, z'
    '-x+1/2, y+1/2, -z+1/2'
    '-x, -y, -z'
    'x-1/2, -y-1/2, z-1/2'
_cell_length_a     10.2365(4)
_cell_length_b     9.7989(4)
_cell_length_c     19.3759(8)
_cell_angle_alpha     90
_cell_angle_beta     103.333(2)
_cell_angle_gamma     90
_cell_volume     1891.14(13)
_cell_formula_units_Z     4
_cell_measurement_reflns_used     3243
_cell_measurement_theta_min     2.52
_cell_measurement_theta_max     25.02
_cell_measurement_temperature     296(2)
_exptl_crystal_description     prism
_exptl_crystal_colour     colourless
_exptl_crystal_size_max     0.230
_exptl_crystal_size_mid     0.197
_exptl_crystal_size_min     0.124
_exptl_crystal_density_diffrn     1.238
_exptl_crystal_density_meas     ?
_exptl_crystal_density_method     ?
_exptl_crystal_F_000     744
_exptl_absorpt_coefficient_mu     0.077
_exptl_absorpt_correction_type     multi-scan
_exptl_absorpt_process_details
;
(SADABS; Bruker, 2003)
;
_exptl_absorpt_correction_T_min     0.6599
_exptl_absorpt_correction_T_max     0.7461
_diffrn_ambient_temperature     296(2)
_diffrn_source     ?
_diffrn_radiation_type     MoK\a
_diffrn_radiation_wavelength     0.71073
_diffrn_measurement_device_type     'Bruker APEXII CCD'
_diffrn_measurement_method     '\f and \w scans'
_diffrn_detector_area_resol_mean     ?
_diffrn_reflns_number     23764
_diffrn_reflns_av_R_equivalents     0.0726
_diffrn_reflns_av_unetI/netI     0.0554
_diffrn_reflns_theta_min     2.081
_diffrn_reflns_theta_max     26.998
_diffrn_reflns_theta_full     25.242
_diffrn_measured_fraction_theta_max     0.995
_diffrn_measured_fraction_theta_full     0.994
_diffrn_reflns_limit_h_min     -13
_diffrn_reflns_limit_h_max     13
_diffrn_reflns_limit_k_min     -12
_diffrn_reflns_limit_k_max     12
_diffrn_reflns_limit_l_min     -24
_diffrn_reflns_limit_l_max     24
_refine_special_details     ?
_reflns_number_total     4102
_reflns_number_gt     2471
_reflns_threshold_expression     'I > 2\s(I)'
_refine_ls_structure_factor_coef     Fsqd
_refine_ls_matrix_type     full
_refine_ls_R_factor_all     0.1095
_refine_ls_R_factor_gt     0.0591
_refine_ls_wR_factor_gt     0.1300
_refine_ls_wR_factor_ref     0.1488
_refine_ls_goodness_of_fit_ref     1.005
_refine_ls_restrained_S_all     1.005
_refine_ls_number_reflns     4102
_refine_ls_number_parameters     244
_refine_ls_number_restraints     0
_refine_ls_hydrogen_treatment     constr
_refine_ls_weighting_scheme     calc
_refine_ls_weighting_details
              'w=1/[\s^2^(Fo^2^)+(0.0717P)^2^+0.0200P] where P=(Fo^2^+2Fc^2^)/3'
_atom_sites_solution_hydrogens     geom
_atom_sites_solution_primary     difmap
_atom_sites_solution_secondary     difmap
_refine_ls_shift/su_max     0.000
_refine_ls_shift/su_mean     0.000
_refine_diff_density_max     0.188
_refine_diff_density_min     -0.190
_refine_ls_extinction_method     none
_refine_ls_extinction_coef     .
loop_
    _atom_type_symbol
    _atom_type_description
    _atom_type_scat_dispersion_real
    _atom_type_scat_dispersion_imag
    _atom_type_scat_source
    'C' 'C' 0.0033 0.0016
                         'International Tables Vol C Tables 4.2.6.8 and 6.1.1.4'
    'H' 'H' 0.0000 0.0000
                         'International Tables Vol C Tables 4.2.6.8 and 6.1.1.4'
    'O' 'O' 0.0106 0.0060
                         'International Tables Vol C Tables 4.2.6.8 and 6.1.1.4'
_computing_data_collection
;
APEX2 (Bruker, 2003)
;
_computing_cell_refinement
;
SAINT (Bruker, 2003)
;
_computing_data_reduction
;
SAINT (Bruker, 2003)
;
_computing_structure_solution
;
<i>SHELXT</i> (Sheldrick, 2015<i>a</i>)
;
_computing_structure_refinement
;
SHELXL2018 (Sheldrick, 2015<i>b</i>)
;
_computing_molecular_graphics     ?
_computing_publication_material     ?
loop_
    _atom_site_type_symbol
    _atom_site_label
    _atom_site_fract_x
    _atom_site_fract_y
    _atom_site_fract_z
    _atom_site_U_iso_or_equiv
    _atom_site_adp_type
    _atom_site_calc_flag
    _atom_site_occupancy
    _atom_site_disorder_assembly
    _atom_site_disorder_group
    O O1 0.84873(15) 0.4571(2) 0.84508(9) 0.0662(5) Uani d 1 . .
    O O2 0.73311(16) 0.59881(16) 0.68577(9) 0.0556(4) Uani d 1 . .
    C C1 0.7327(2) 0.4250(2) 0.81963(11) 0.0432(5) Uani d 1 . .
    C C2 0.68555(19) 0.3941(2) 0.74035(11) 0.0377(5) Uani d 1 . .
    H H2A 0.703396 0.297799 0.732533 0.045 Uiso calc 1 . .
    C C3 0.53461(19) 0.4203(2) 0.71377(10) 0.0380(5) Uani d 1 . .
    H H3A 0.519851 0.518223 0.718969 0.046 Uiso calc 1 . .
    C C4 0.4572(2) 0.3451(3) 0.76099(11) 0.0471(6) Uani d 1 . .
    H H4A 0.362962 0.369151 0.746260 0.056 Uiso calc 1 . .
    H H4B 0.464862 0.247638 0.754221 0.056 Uiso calc 1 . .
    C C5 0.5064(2) 0.3775(2) 0.83834(10) 0.0388(5) Uani d 1 . .
    C C6 0.6339(2) 0.4151(2) 0.86315(11) 0.0442(5) Uani d 1 . .
    H H6A 0.661662 0.436354 0.911083 0.053 Uiso calc 1 . .
    C C7 0.7682(2) 0.4818(2) 0.70074(11) 0.0401(5) Uani d 1 . .
    C C8 0.89014(19) 0.4261(2) 0.68142(11) 0.0403(5) Uani d 1 . .
    C C9 0.9499(2) 0.5025(3) 0.63619(12) 0.0532(6) Uani d 1 . .
    H H9A 0.912888 0.586024 0.619070 0.064 Uiso calc 1 . .
    C C10 1.0629(2) 0.4558(3) 0.61664(13) 0.0612(7) Uani d 1 . .
    H H10A 1.101409 0.507482 0.586302 0.073 Uiso calc 1 . .
    C C11 1.1189(2) 0.3329(3) 0.64180(13) 0.0580(7) Uani d 1 . .
    H H11A 1.194874 0.301126 0.628243 0.070 Uiso calc 1 . .
    C C12 1.0623(2) 0.2568(3) 0.68717(13) 0.0570(6) Uani d 1 . .
    H H12A 1.101121 0.174324 0.704782 0.068 Uiso calc 1 . .
    C C13 0.9480(2) 0.3026(2) 0.70664(12) 0.0486(6) Uani d 1 . .
    H H13A 0.909822 0.250122 0.736835 0.058 Uiso calc 1 . .
    C C14 0.47921(18) 0.3846(2) 0.63661(10) 0.0375(5) Uani d 1 . .
    C C15 0.4852(2) 0.2530(3) 0.61136(12) 0.0515(6) Uani d 1 . .
    H H15A 0.529328 0.185343 0.641574 0.062 Uiso calc 1 . .
    C C16 0.4257(2) 0.2214(3) 0.54103(13) 0.0604(7) Uani d 1 . .
    H H16A 0.429682 0.132362 0.525007 0.073 Uiso calc 1 . .
    C C17 0.3615(2) 0.3190(3) 0.49526(13) 0.0620(7) Uani d 1 . .
    H H17A 0.322732 0.297407 0.448269 0.074 Uiso calc 1 . .
    C C18 0.3552(3) 0.4496(3) 0.51981(13) 0.0625(7) Uani d 1 . .
    H H18A 0.311330 0.516816 0.489171 0.075 Uiso calc 1 . .
    C C19 0.4131(2) 0.4825(2) 0.58944(12) 0.0491(6) Uani d 1 . .
    H H19A 0.407775 0.571668 0.604998 0.059 Uiso calc 1 . .
    C C20 0.4106(2) 0.3634(2) 0.88513(11) 0.0398(5) Uani d 1 . .
    C C21 0.2742(2) 0.3877(3) 0.86040(13) 0.0550(6) Uani d 1 . .
    H H21A 0.241528 0.412364 0.813221 0.066 Uiso calc 1 . .
    C C22 0.1862(2) 0.3760(3) 0.90421(15) 0.0667(8) Uani d 1 . .
    H H22A 0.095277 0.393434 0.886588 0.080 Uiso calc 1 . .
    C C23 0.2324(3) 0.3389(3) 0.97356(15) 0.0662(7) Uani d 1 . .
    H H23A 0.173169 0.331066 1.003253 0.079 Uiso calc 1 . .
    C C24 0.3663(3) 0.3132(3) 0.99904(14) 0.0625(7) Uani d 1 . .
    H H24A 0.397718 0.287297 1.046135 0.075 Uiso calc 1 . .
    C C25 0.4553(2) 0.3253(3) 0.95566(12) 0.0516(6) Uani d 1 . .
    H H25A 0.545976 0.307812 0.973826 0.062 Uiso calc 1 . .
loop_
    _atom_site_aniso_label
    _atom_site_aniso_U_11
    _atom_site_aniso_U_22
    _atom_site_aniso_U_33
    _atom_site_aniso_U_12
    _atom_site_aniso_U_13
    _atom_site_aniso_U_23
    O1 0.0359(9) 0.1016(15) 0.0586(10) -0.0170(9) 0.0056(8) -0.0036(9)
    O2 0.0606(10) 0.0407(10) 0.0728(11) 0.0030(8) 0.0305(9) 0.0069(8)
    C1 0.0342(11) 0.0494(13) 0.0456(13) -0.0024(10) 0.0084(9) 0.0009(10)
    C2 0.0310(10) 0.0410(12) 0.0426(12) -0.0015(9) 0.0115(9) 0.0000(9)
    C3 0.0340(10) 0.0434(12) 0.0379(11) 0.0018(9) 0.0107(9) -0.0001(9)
    C4 0.0342(11) 0.0680(16) 0.0398(12) -0.0073(10) 0.0101(9) 0.0004(11)
    C5 0.0367(11) 0.0434(13) 0.0376(12) 0.0024(9) 0.0112(9) 0.0001(9)
    C6 0.0398(12) 0.0545(14) 0.0378(12) 0.0003(10) 0.0074(9) -0.0019(10)
    C7 0.0383(11) 0.0404(13) 0.0428(12) -0.0034(10) 0.0118(9) -0.0003(9)
    C8 0.0354(11) 0.0432(12) 0.0434(12) -0.0054(9) 0.0111(9) -0.0038(10)
    C9 0.0485(13) 0.0566(15) 0.0587(15) -0.0081(11) 0.0211(11) 0.0045(12)
    C10 0.0459(14) 0.0793(19) 0.0643(17) -0.0090(13) 0.0248(12) 0.0062(14)
    C11 0.0313(11) 0.082(2) 0.0644(16) -0.0024(12) 0.0176(11) -0.0128(14)
    C12 0.0389(12) 0.0618(16) 0.0717(16) 0.0052(11) 0.0159(12) 0.0005(13)
    C13 0.0407(12) 0.0528(15) 0.0557(14) -0.0018(10) 0.0183(10) 0.0054(11)
    C14 0.0298(10) 0.0491(13) 0.0365(11) -0.0019(9) 0.0136(8) -0.0015(9)
    C15 0.0490(13) 0.0568(15) 0.0501(14) 0.0037(11) 0.0141(11) -0.0028(12)
    C16 0.0615(16) 0.0654(17) 0.0603(16) -0.0112(13) 0.0261(13) -0.0215(13)
    C17 0.0562(15) 0.092(2) 0.0387(13) -0.0195(15) 0.0123(11) -0.0051(14)
    C18 0.0600(16) 0.0763(19) 0.0468(14) -0.0068(13) 0.0035(12) 0.0123(13)
    C19 0.0496(13) 0.0522(14) 0.0455(13) -0.0026(11) 0.0110(10) 0.0046(11)
    C20 0.0369(11) 0.0449(12) 0.0393(12) 0.0016(9) 0.0122(9) -0.0039(9)
    C21 0.0421(12) 0.0775(18) 0.0470(14) 0.0041(12) 0.0137(11) -0.0002(12)
    C22 0.0405(13) 0.099(2) 0.0657(18) 0.0000(13) 0.0214(12) -0.0073(15)
    C23 0.0624(16) 0.083(2) 0.0653(18) 0.0023(14) 0.0404(14) -0.0014(14)
    C24 0.0645(16) 0.0813(19) 0.0476(14) 0.0096(14) 0.0254(12) 0.0091(13)
    C25 0.0429(12) 0.0707(17) 0.0434(13) 0.0104(11) 0.0146(10) 0.0034(11)
_geom_special_details
;
 All esds (except the esd in the dihedral angle between two l.s. planes)
 are estimated using the full covariance matrix.  The cell esds are taken
 into account individually in the estimation of esds in distances, angles
 and torsion angles; correlations between esds in cell parameters are only
 used when they are defined by crystal symmetry.  An approximate (isotropic)
 treatment of cell esds is used for estimating esds involving l.s. planes.
;
loop_
    _geom_bond_atom_site_label_1
    _geom_bond_atom_site_label_2
    _geom_bond_site_symmetry_2
    _geom_bond_distance
    _geom_bond_publ_flag
    O1 C1 . 1.218(2) ?
    O2 C7 . 1.217(2) ?
    C1 C6 . 1.461(3) ?
    C1 C2 . 1.530(3) ?
    C2 C7 . 1.530(3) ?
    C2 C3 . 1.533(3) ?
    C2 H2A . 0.9800 ?
    C3 C14 . 1.513(3) ?
    C3 C4 . 1.530(3) ?
    C3 H3A . 0.9800 ?
    C4 C5 . 1.501(3) ?
    C4 H4A . 0.9700 ?
    C4 H4B . 0.9700 ?
    C5 C6 . 1.335(3) ?
    C5 C20 . 1.487(3) ?
    C6 H6A . 0.9300 ?
    C7 C8 . 1.487(3) ?
    C8 C13 . 1.387(3) ?
    C8 C9 . 1.396(3) ?
    C9 C10 . 1.376(3) ?
    C9 H9A . 0.9300 ?
    C10 C11 . 1.374(4) ?
    C10 H10A . 0.9300 ?
    C11 C12 . 1.378(3) ?
    C11 H11A . 0.9300 ?
    C12 C13 . 1.384(3) ?
    C12 H12A . 0.9300 ?
    C13 H13A . 0.9300 ?
    C14 C15 . 1.385(3) ?
    C14 C19 . 1.389(3) ?
    C15 C16 . 1.393(3) ?
    C15 H15A . 0.9300 ?
    C16 C17 . 1.366(4) ?
    C16 H16A . 0.9300 ?
    C17 C18 . 1.371(4) ?
    C17 H17A . 0.9300 ?
    C18 C19 . 1.381(3) ?
    C18 H18A . 0.9300 ?
    C19 H19A . 0.9300 ?
    C20 C25 . 1.388(3) ?
    C20 C21 . 1.388(3) ?
    C21 C22 . 1.378(3) ?
    C21 H21A . 0.9300 ?
    C22 C23 . 1.367(4) ?
    C22 H22A . 0.9300 ?
    C23 C24 . 1.370(3) ?
    C23 H23A . 0.9300 ?
    C24 C25 . 1.379(3) ?
    C24 H24A . 0.9300 ?
    C25 H25A . 0.9300 ?
loop_
    _geom_angle_atom_site_label_1
    _geom_angle_atom_site_label_2
    _geom_angle_atom_site_label_3
    _geom_angle_site_symmetry_1
    _geom_angle_site_symmetry_3
    _geom_angle
    _geom_angle_publ_flag
    O1 C1 C6 . . 121.6(2) ?
    O1 C1 C2 . . 120.64(19) ?
    C6 C1 C2 . . 117.80(17) ?
    C1 C2 C7 . . 108.05(16) ?
    C1 C2 C3 . . 111.34(16) ?
    C7 C2 C3 . . 111.64(17) ?
    C1 C2 H2A . . 108.6 ?
    C7 C2 H2A . . 108.6 ?
    C3 C2 H2A . . 108.6 ?
    C14 C3 C4 . . 110.59(16) ?
    C14 C3 C2 . . 114.35(16) ?
    C4 C3 C2 . . 109.83(16) ?
    C14 C3 H3A . . 107.2 ?
    C4 C3 H3A . . 107.2 ?
    C2 C3 H3A . . 107.2 ?
    C5 C4 C3 . . 113.23(17) ?
    C5 C4 H4A . . 108.9 ?
    C3 C4 H4A . . 108.9 ?
    C5 C4 H4B . . 108.9 ?
    C3 C4 H4B . . 108.9 ?
    H4A C4 H4B . . 107.7 ?
    C6 C5 C20 . . 122.24(19) ?
    C6 C5 C4 . . 119.54(18) ?
    C20 C5 C4 . . 118.20(17) ?
    C5 C6 C1 . . 124.03(19) ?
    C5 C6 H6A . . 118.0 ?
    C1 C6 H6A . . 118.0 ?
    O2 C7 C8 . . 120.30(19) ?
    O2 C7 C2 . . 118.76(18) ?
    C8 C7 C2 . . 120.94(19) ?
    C13 C8 C9 . . 118.4(2) ?
    C13 C8 C7 . . 123.14(19) ?
    C9 C8 C7 . . 118.4(2) ?
    C10 C9 C8 . . 120.8(2) ?
    C10 C9 H9A . . 119.6 ?
    C8 C9 H9A . . 119.6 ?
    C11 C10 C9 . . 120.2(2) ?
    C11 C10 H10A . . 119.9 ?
    C9 C10 H10A . . 119.9 ?
    C10 C11 C12 . . 119.9(2) ?
    C10 C11 H11A . . 120.1 ?
    C12 C11 H11A . . 120.1 ?
    C11 C12 C13 . . 120.3(2) ?
    C11 C12 H12A . . 119.8 ?
    C13 C12 H12A . . 119.8 ?
    C12 C13 C8 . . 120.4(2) ?
    C12 C13 H13A . . 119.8 ?
    C8 C13 H13A . . 119.8 ?
    C15 C14 C19 . . 117.7(2) ?
    C15 C14 C3 . . 121.83(19) ?
    C19 C14 C3 . . 120.35(19) ?
    C14 C15 C16 . . 120.5(2) ?
    C14 C15 H15A . . 119.7 ?
    C16 C15 H15A . . 119.7 ?
    C17 C16 C15 . . 121.0(2) ?
    C17 C16 H16A . . 119.5 ?
    C15 C16 H16A . . 119.5 ?
    C16 C17 C18 . . 118.8(2) ?
    C16 C17 H17A . . 120.6 ?
    C18 C17 H17A . . 120.6 ?
    C17 C18 C19 . . 120.8(2) ?
    C17 C18 H18A . . 119.6 ?
    C19 C18 H18A . . 119.6 ?
    C18 C19 C14 . . 121.1(2) ?
    C18 C19 H19A . . 119.5 ?
    C14 C19 H19A . . 119.5 ?
    C25 C20 C21 . . 117.5(2) ?
    C25 C20 C5 . . 120.77(18) ?
    C21 C20 C5 . . 121.71(19) ?
    C22 C21 C20 . . 121.5(2) ?
    C22 C21 H21A . . 119.3 ?
    C20 C21 H21A . . 119.3 ?
    C23 C22 C21 . . 120.0(2) ?
    C23 C22 H22A . . 120.0 ?
    C21 C22 H22A . . 120.0 ?
    C22 C23 C24 . . 119.6(2) ?
    C22 C23 H23A . . 120.2 ?
    C24 C23 H23A . . 120.2 ?
    C23 C24 C25 . . 120.7(2) ?
    C23 C24 H24A . . 119.6 ?
    C25 C24 H24A . . 119.6 ?
    C24 C25 C20 . . 120.6(2) ?
    C24 C25 H25A . . 119.7 ?
    C20 C25 H25A . . 119.7 ?
loop_
    _geom_torsion_atom_site_label_1
    _geom_torsion_atom_site_label_2
    _geom_torsion_atom_site_label_3
    _geom_torsion_atom_site_label_4
    _geom_torsion_site_symmetry_1
    _geom_torsion_site_symmetry_2
    _geom_torsion_site_symmetry_3
    _geom_torsion_site_symmetry_4
    _geom_torsion
    _geom_torsion_publ_flag
    O1 C1 C2 C7 . . . . -31.1(3) ?
    C6 C1 C2 C7 . . . . 148.64(19) ?
    O1 C1 C2 C3 . . . . -154.1(2) ?
    C6 C1 C2 C3 . . . . 25.7(3) ?
    C1 C2 C3 C14 . . . . -176.81(17) ?
    C7 C2 C3 C14 . . . . 62.3(2) ?
    C1 C2 C3 C4 . . . . -51.8(2) ?
    C7 C2 C3 C4 . . . . -172.67(17) ?
    C14 C3 C4 C5 . . . . -179.34(18) ?
    C2 C3 C4 C5 . . . . 53.5(2) ?
    C3 C4 C5 C6 . . . . -27.3(3) ?
    C3 C4 C5 C20 . . . . 153.97(19) ?
    C20 C5 C6 C1 . . . . 177.5(2) ?
    C4 C5 C6 C1 . . . . -1.2(3) ?
    O1 C1 C6 C5 . . . . -178.4(2) ?
    C2 C1 C6 C5 . . . . 1.8(3) ?
    C1 C2 C7 O2 . . . . -83.9(2) ?
    C3 C2 C7 O2 . . . . 38.9(3) ?
    C1 C2 C7 C8 . . . . 95.4(2) ?
    C3 C2 C7 C8 . . . . -141.80(19) ?
    O2 C7 C8 C13 . . . . 169.2(2) ?
    C2 C7 C8 C13 . . . . -10.2(3) ?
    O2 C7 C8 C9 . . . . -10.3(3) ?
    C2 C7 C8 C9 . . . . 170.39(19) ?
    C13 C8 C9 C10 . . . . 0.5(3) ?
    C7 C8 C9 C10 . . . . 180.0(2) ?
    C8 C9 C10 C11 . . . . -0.3(4) ?
    C9 C10 C11 C12 . . . . -0.5(4) ?
    C10 C11 C12 C13 . . . . 1.0(4) ?
    C11 C12 C13 C8 . . . . -0.8(4) ?
    C9 C8 C13 C12 . . . . 0.0(3) ?
    C7 C8 C13 C12 . . . . -179.4(2) ?
    C4 C3 C14 C15 . . . . -63.8(2) ?
    C2 C3 C14 C15 . . . . 60.8(3) ?
    C4 C3 C14 C19 . . . . 112.4(2) ?
    C2 C3 C14 C19 . . . . -123.0(2) ?
    C19 C14 C15 C16 . . . . -0.4(3) ?
    C3 C14 C15 C16 . . . . 175.84(19) ?
    C14 C15 C16 C17 . . . . 0.7(3) ?
    C15 C16 C17 C18 . . . . -0.6(4) ?
    C16 C17 C18 C19 . . . . 0.3(4) ?
    C17 C18 C19 C14 . . . . -0.1(4) ?
    C15 C14 C19 C18 . . . . 0.1(3) ?
    C3 C14 C19 C18 . . . . -176.2(2) ?
    C6 C5 C20 C25 . . . . -30.6(3) ?
    C4 C5 C20 C25 . . . . 148.1(2) ?
    C6 C5 C20 C21 . . . . 149.3(2) ?
    C4 C5 C20 C21 . . . . -32.0(3) ?
    C25 C20 C21 C22 . . . . 0.7(4) ?
    C5 C20 C21 C22 . . . . -179.2(2) ?
    C20 C21 C22 C23 . . . . -0.5(4) ?
    C21 C22 C23 C24 . . . . -0.1(4) ?
    C22 C23 C24 C25 . . . . 0.4(4) ?
    C23 C24 C25 C20 . . . . -0.2(4) ?
    C21 C20 C25 C24 . . . . -0.4(4) ?
    C5 C20 C25 C24 . . . . 179.6(2) ?
loop_
    _geom_hbond_atom_site_label_D
    _geom_hbond_atom_site_label_H
    _geom_hbond_atom_site_label_A
    _geom_hbond_site_symmetry_A
    _geom_hbond_distance_DH
    _geom_hbond_distance_HA
    _geom_hbond_distance_DA
    _geom_hbond_angle_DHA
    _geom_hbond_publ_flag
    C2 H2A O2 2_646 0.98 2.50 3.251(3) 133 yes
    C15 H15A O1 2_646 0.93 2.55 3.369(3) 148 yes
    C22 H22A O1 1_455 0.93 2.54 3.472(3) 175 yes
    C11 H11A Cg3 1_655 0.93 2.88 3.717(2) 150 yes
    C24 H24A Cg2 4_455 0.93 2.78 3.667(3) 159 yes
_shelx_space_group_comment
;
The symmetry employed for this shelxl refinement is uniquely defined
by the following loop, which should always be used as a source of
symmetry information in preference to the above space-group names.
They are only intended as comments.
;
_shelx_estimated_absorpt_T_min     0.982
_shelx_estimated_absorpt_T_max     0.990
_shelx_hkl_file
;
   1   0   0    1.00    0.80
   1   0   0   -0.30    1.10
   1   0   0    0.10    0.90
  -1   0   0    2.30    1.20
  -1   0   0    0.30    0.90
   2   0   0 1896.11   36.60
  -2   0   0 1921.71   33.90
  -2   0   0 1871.51   37.40
   2   0   0 1810.22   33.40
   2   0   0 1875.31   36.80
  -2   0   0 1911.11   36.90
  -3   0   0   -0.70    4.70
  -3   0   0    3.60    4.50
   3   0   0    2.60    6.10
   3   0   0    0.80    3.80
   3   0   0   -4.80    4.00
  -3   0   0   -2.10    3.70
  -4   0   0   85.09    8.90
   4   0   0  101.39   12.00
   4   0   0   84.09    7.50
  -4   0   0   97.19    9.50
  -4   0   0   84.49    7.30
   5   0   0    1.80    5.70
  -5   0   0   -3.60    3.50
   5   0   0    3.40    7.40
  -5   0   0   -8.00    3.70
   6   0   0  220.58   18.40
  -6   0   0  224.38   13.10
   6   0   0  225.78   12.80
  -6   0   0  212.18   16.00
   7   0   0   16.00   11.60
  -7   0   0    2.30    6.70
  -7   0   0  -10.70    4.80
   7   0   0   11.50    6.60
  -8   0   0   34.80    9.70
  -8   0   0   49.10   12.50
   8   0   0   33.50   15.20
  -9   0   0   -3.70    5.40
   9   0   0   20.10   13.90
  -9   0   0   -1.40    6.70
 -10   0   0  103.29   17.90
 -10   0   0  117.69   11.60
  10   0   0  182.98   27.00
 -11   0   0   -6.60    7.80
 -11   0   0    4.40    5.90
 -12   0   0   31.60    8.80
  12   0   0   23.90   16.40
 -12   0   0   12.20   10.00
 -13   0   0    0.10    8.50
 -13   0   0    8.10   10.40
  13   0   0    6.90   18.00
 -14   0   0   20.60   13.60
  14   0   0   -4.60   18.20
   0  -1   0    0.20    0.90
   0  -1   0   -0.30    1.30
   0  -1   0    0.30    1.20
   0   1   0    1.40    1.30
   0   1   0    1.20    0.90
  -1  -1   0 1676.33   32.30
   1  -1   0 1685.03   32.30
   1  -1   0 1704.93   30.70
  -1  -1   0 1717.13   30.50
   1   1   0 1668.63   32.00
   1   1   0 1670.53   30.50
  -1   1   0 1667.23   30.60
  -1   1   0 1691.13   32.10
   2  -1   0 1475.45   30.50
  -2  -1   0 1479.25   27.80
  -2  -1   0 1466.35   30.80
  -2  -1   0 1485.95   32.10
   2  -1   0 1517.85   33.70
   2   1   0 1521.85   28.10
   2   1   0 1473.25   31.00
  -2   1   0 1520.05   33.30
  -2   1   0 1470.55   30.90
   2   1   0 1450.45   31.80
   3  -1   0   75.69    4.50
   3  -1   0   79.79    7.40
  -3  -1   0   66.99    6.60
   3  -1   0   89.29   11.80
  -3  -1   0   74.99    7.20
  -3  -1   0   77.39    9.60
  -3   1   0   72.89    7.70
   3   1   0   68.69    7.60
  -3   1   0  101.89   11.60
   3   1   0   89.49    9.90
  -3   1   0   74.09    4.20
   3   1   0   83.49    7.50
  -4  -1   0 1236.78   32.20
  -4  -1   0 1176.98   32.70
  -4  -1   0 1242.48   34.40
   4  -1   0 1227.18   24.50
   4  -1   0 1201.28   35.50
  -4   1   0 1194.58   24.40
  -4   1   0 1270.97   34.30
   4   1   0 1208.08   31.60
  -4   1   0 1206.38   34.60
   4   1   0 1209.78   31.30
   5  -1   0  381.56   13.10
  -5  -1   0  405.76   19.90
  -5  -1   0  416.76   18.70
   5   1   0  407.76   18.40
  -5   1   0  390.66   13.00
   5   1   0  387.76   19.20
  -5   1   0  395.26   20.10
   6  -1   0   -1.90    3.90
  -6  -1   0   -3.10    4.30
  -6  -1   0    5.50    6.10
   6  -1   0   -4.30    7.90
  -6   1   0    3.90    5.70
  -6   1   0   -0.60    3.70
   6   1   0   -2.00    8.00
  -7  -1   0   44.30   11.10
   7  -1   0   24.90   13.20
  -7  -1   0   28.60    9.90
   7   1   0   36.70   12.10
  -7   1   0   31.90    6.40
  -7   1   0   25.00    9.30
  -8  -1   0   55.59   13.40
   8  -1   0   55.89    9.80
   8  -1   0   31.90   15.70
  -8  -1   0   55.69   12.00
  -8   1   0   51.49    8.50
  -8   1   0   24.40   10.40
   8   1   0   79.79   16.50
  -9  -1   0   77.39   15.20
  -9  -1   0   72.59   13.10
   9  -1   0   74.19   19.40
   9  -1   0   67.89   10.30
  -9   1   0   48.70   12.70
   9   1   0   70.39   17.50
  -9   1   0   69.69    7.80
 -10  -1   0   32.80   11.60
 -10  -1   0   29.80    8.80
  10  -1   0   25.20   18.10
 -10   1   0   26.50    6.80
  10   1   0   35.10   15.80
 -10   1   0   22.30   10.70
  11  -1   0   -1.50   14.70
 -11  -1   0    3.10    7.40
 -11  -1   0   -2.80    7.10
  11   1   0    6.30   12.60
 -11   1   0    7.20    5.30
 -11   1   0   12.20    9.30
 -12  -1   0    5.60    9.10
  12  -1   0    5.50   18.00
 -12  -1   0    7.40    6.90
 -12   1   0   11.10   10.20
  12   1   0   17.80   16.30
 -12   1   0    1.20    6.50
  13  -1   0  -19.90   16.50
 -13  -1   0    7.40    9.00
 -13  -1   0    7.70    8.20
 -13   1   0    5.60    9.50
  13   1   0  -29.40   16.00
  14  -1   0  -12.50   19.20
 -14  -1   0    4.20   10.40
 -14  -1   0    1.50   10.50
  14   1   0   26.50   19.00
 -14   1   0    9.20   12.20
   0  -2   0  555.14   13.90
   0  -2   0  522.45   15.80
   0  -2   0  513.95   15.30
   0   2   0  548.65   16.40
   0   2   0  532.45   13.50
   0   2   0  568.94   16.00
   1  -2   0 2813.12   52.29
  -1  -2   0 2802.32   53.39
  -1  -2   0 2850.81   51.19
   1  -2   0 2842.12   51.69
   1  -2   0 2778.62   47.30
  -1   2   0 2818.32   51.39
  -1   2   0 2773.22   47.30
   1   2   0 2782.02   53.09
  -1   2   0 2814.02   51.89
   1   2   0 2779.82   51.69
   2  -2   0 2062.49   45.30
  -2  -2   0 2070.89   44.60
   2  -2   0 1993.60   33.50
   2   2   0 2039.10   41.60
   2   2   0 2043.30   32.50
  -2   2   0 2035.70   32.70
  -2   2   0 2060.89   50.39
   2   2   0 2136.69   50.59
  -2   2   0 2039.30   41.50
  -3  -2   0   -0.90    5.10
   3  -2   0    0.50    3.90
   3  -2   0    2.80    7.20
  -3  -2   0   -1.20    3.30
  -3   2   0    4.30    4.90
   3   2   0    3.80    5.00
   3   2   0    0.50    3.10
  -3   2   0   -1.20    4.10
   3   2   0    1.90    2.50
   3   2   0    3.60    3.50
   4  -2   0    7.70    7.70
  -4  -2   0    5.60    4.70
  -4  -2   0    3.20    6.30
   4   2   0   16.40    4.60
   4   2   0   14.80    5.10
   4   2   0   17.90    8.80
  -4   2   0   19.50    6.50
  -5  -2   0  339.37   17.90
   5  -2   0  361.26    7.60
   5  -2   0  371.76   23.30
  -5  -2   0  368.16   19.70
  -5   2   0  357.06   19.10
   5   2   0  338.07   15.40
   5   2   0  376.86   17.00
  -5   2   0  372.36    8.30
   6  -2   0    7.90    2.80
   6  -2   0   -5.30    9.30
  -6  -2   0   -4.20    4.70
  -6  -2   0    7.70    7.30
  -6   2   0   -4.30    5.60
  -6   2   0    4.50    2.40
   6   2   0   -1.50    7.30
   6   2   0    7.20    4.70
  -7  -2   0   16.50    8.60
   7  -2   0   32.70    4.90
  -7  -2   0   23.70   10.70
   7  -2   0   36.20   15.00
  -7   2   0   30.00   10.00
  -7   2   0   31.90    4.30
  -8  -2   0   38.10   12.00
   8  -2   0   29.70    5.10
  -8  -2   0   36.70   11.60
   8  -2   0   33.20   17.10
   8   2   0   22.50   12.90
  -8   2   0   12.90    9.60
  -8   2   0   37.60    4.90
  -9  -2   0    3.40    7.80
   9  -2   0    6.40   14.10
   9  -2   0    0.70    3.50
  -9  -2   0   -5.10    5.70
  -9   2   0    9.80    8.60
   9   2   0   10.90   11.00
  -9   2   0    3.90    2.60
  10  -2   0   -4.10    3.00
 -10  -2   0   -8.40    7.90
 -10  -2   0   13.20    9.30
  10  -2   0    7.50   15.40
  10   2   0   19.40   13.50
 -10   2   0   -0.70    7.30
 -10   2   0    4.30    3.40
  11  -2   0   15.30   16.00
 -11  -2   0    6.10    9.30
 -11  -2   0   -0.10    7.20
  11   2   0   -3.90   10.90
 -11   2   0   -1.90    7.20
 -12  -2   0   13.30    7.80
 -12  -2   0    5.20    8.40
  12  -2   0  -22.20   13.60
  12   2   0   21.10   15.50
 -12   2   0   11.30    9.80
  13  -2   0    4.20   19.20
 -13  -2   0   -0.60    8.60
 -13   2   0    1.30   10.20
  13   2   0    9.80   14.60
 -14  -2   0   -1.80    9.60
 -14  -2   0   12.40   10.40
  14  -2   0  -58.29   19.00
  14   2   0   16.50   15.40
 -14   2   0   -9.90    9.50
   0  -3   0    4.50    5.00
   0  -3   0    3.80    4.20
   0  -3   0   -6.60    4.90
   0   3   0   -7.00    3.00
   0   3   0   -0.60    5.30
   0   3   0    4.30    5.80
   1  -3   0 2002.00   42.90
   1  -3   0 1971.00   39.00
  -1  -3   0 1897.51   41.90
   1  -3   0 2037.30   43.50
  -1  -3   0 1977.20   44.40
  -1  -3   0 1959.10   33.30
  -1  -3   0 1919.11   33.50
  -1   3   0 1974.80   42.00
   1   3   0 1945.91   43.40
  -1   3   0 1926.01   38.80
  -1   3   0 2010.20   43.20
   1   3   0 1983.20   44.20
   2  -3   0   58.39    8.70
   2  -3   0   42.10    4.40
  -2  -3   0   59.19   10.60
   2  -3   0   47.30    9.50
  -2  -3   0   60.29    8.00
  -2   3   0   53.29    5.60
  -2   3   0   57.39    8.80
  -2   3   0   37.80    7.60
   2   3   0   55.69    9.60
   2   3   0   51.99    8.50
   3  -3   0   90.99   13.20
  -3  -3   0   86.69   12.30
   3  -3   0   71.59    3.10
   3   3   0   69.59    2.90
  -3   3   0   71.59    3.60
   3   3   0   75.49    9.90
  -3   3   0   79.49    9.70
  -4  -3   0   26.90   15.10
   4  -3   0   33.70   11.30
  -4   3   0   21.50    7.30
   4   3   0   27.40    4.20
   4   3   0   30.70    5.20
   4   3   0   27.40    7.10
   5  -3   0  116.19   17.10
  -5  -3   0  146.19   18.10
   5   3   0  125.19    9.90
   5   3   0  101.59    7.70
  -5   3   0  137.09   15.60
   5   3   0  120.09   11.90
  -6  -3   0  112.39   17.30
   6  -3   0  139.69   21.00
  -6  -3   0  100.89   14.70
  -6   3   0   83.29   14.70
   6   3   0  114.49   13.20
   6   3   0   89.59    8.80
  -7  -3   0   25.90    9.20
  -7  -3   0   19.60   10.90
   7  -3   0   27.10   13.80
   7   3   0   32.70   10.30
  -7   3   0   50.49   13.10
  -8  -3   0   63.99   14.00
   8  -3   0   76.29   21.10
  -8  -3   0   67.49   16.00
  -8   3   0   60.29   15.40
   8   3   0   60.49   14.30
   9  -3   0    8.00   14.00
  -9  -3   0   17.60    9.70
   9   3   0   -7.00    8.30
 -10  -3   0   13.10    9.10
  10  -3   0  -11.50   13.90
 -10  -3   0   -2.20    8.20
 -10   3   0   14.10   12.00
  10   3   0   -1.10   10.00
 -11  -3   0    6.10    8.60
 -11  -3   0   22.20   10.30
  11  -3   0   31.20   19.50
  11   3   0    8.70   12.60
 -11   3   0   28.20   12.70
 -12  -3   0   19.90   10.50
  12  -3   0    4.10   18.30
 -12  -3   0    5.30   11.30
  12   3   0   17.10   13.20
 -12   3   0   -2.50    7.70
 -13  -3   0   11.60   12.30
 -13  -3   0    5.80   10.40
  13  -3   0  -22.10   18.40
 -13   3   0   -0.70   10.80
  13   3   0  -15.80   13.40
   0  -4   0  966.40   25.00
   0  -4   0  978.30   28.90
   0   4   0  932.61   29.50
   0   4   0  933.51   28.00
   1  -4   0 1675.83   38.00
  -1  -4   0 1703.03   43.30
  -1  -4   0 1668.93   31.60
   1  -4   0 1676.03   40.20
  -1  -4   0 1657.63   32.00
  -1   4   0 1630.54   43.00
  -1   4   0 1700.63   39.50
  -1   4   0 1641.94   41.30
   1   4   0 1656.63   42.30
   1   4   0 1662.93   43.80
  -2  -4   0  608.94   25.20
   2  -4   0  602.94   24.50
   2  -4   0  601.94   17.90
  -2   4   0  608.34   18.30
   2   4   0  612.04   23.70
  -2   4   0  612.14   23.10
  -2   4   0  618.14   27.30
  -3  -4   0  137.49   16.90
   3  -4   0  102.49    5.90
   3   4   0  116.59   11.70
  -3   4   0  102.29   11.30
  -3   4   0   96.69    6.50
  -4  -4   0  199.48   17.20
   4  -4   0  174.78   18.30
   4   4   0  182.78   14.40
  -4   4   0  198.98   15.40
  -5  -4   0  241.68   20.70
   5  -4   0  254.47   22.90
   5   4   0  260.97    9.70
   5   4   0  244.58   17.20
   5   4   0  263.97    8.80
  -5   4   0  254.97   18.70
  -6  -4   0   44.80   14.30
   6  -4   0   63.09   18.00
  -6   4   0   63.29   13.20
   6   4   0   61.69   13.50
   6   4   0   56.59    7.20
   6   4   0   66.39    9.00
  -7  -4   0   14.50   13.00
   7  -4   0   47.00   19.10
  -7   4   0   -5.10    8.70
   7   4   0   21.10    8.20
   7   4   0    4.40    4.90
   7   4   0    8.40    8.40
   8  -4   0   67.69   20.10
  -8  -4   0   78.29   18.80
   8   4   0   85.99   12.90
  -8   4   0   55.99   15.70
   8   4   0  117.99   19.60
   9  -4   0   94.79   22.80
  -9  -4   0  143.39   22.00
   9   4   0  164.18   17.10
   9   4   0  174.58   24.50
  -9   4   0  120.59   20.70
  10  -4   0   44.00   19.80
 -10  -4   0   44.50   15.60
  10   4   0   39.30   12.40
  10   4   0   70.59   17.40
 -10   4   0   27.80   12.60
  11  -4   0   36.80   19.40
 -11  -4   0   40.80   14.90
  11   4   0   36.10   14.00
 -11   4   0   42.80   14.30
  11   4   0   49.00   13.00
  12  -4   0    4.50   20.00
 -12  -4   0   17.90   11.30
 -12   4   0    4.60   11.50
  12   4   0  -15.40    9.50
  12   4   0   -9.40    9.10
  13  -4   0    3.20   20.30
 -13  -4   0   14.10   10.10
  13   4   0   23.30   12.30
 -13   4   0    3.50   11.30
  13   4   0   -1.10    9.30
   0  -5   0   -7.40    5.50
   0  -5   0   -0.80    5.40
   0   5   0    0.50    7.00
   1  -5   0  784.12   27.10
  -1  -5   0  773.02   20.00
  -1  -5   0  793.02   21.10
   1  -5   0  805.02   26.40
  -1  -5   0  808.92   44.90
  -1   5   0  792.12   29.20
  -1   5   0  807.62   26.60
   1   5   0  767.42   30.00
   2  -5   0   25.40    9.20
  -2  -5   0   21.60    2.10
  -2  -5   0   31.20   10.80
  -2  -5   0   21.80    2.70
   2  -5   0   19.60    6.40
  -2   5   0   27.10    7.20
   2   5   0   23.20    8.60
  -2   5   0   26.80    9.70
  -3  -5   0   93.69   15.80
   3  -5   0   72.39   13.70
   3  -5   0   65.19    6.60
  -3   5   0   81.69    8.80
  -3   5   0   72.79   13.20
   3   5   0   85.09   13.10
   4  -5   0  453.45   27.80
   4  -5   0  426.46   11.90
  -4  -5   0  418.46   25.80
  -4   5   0  431.36   12.70
  -4   5   0  465.05   24.20
   4   5   0  445.26   24.20
  -5  -5   0  401.16   26.60
   5  -5   0  429.46   30.40
   5   5   0  405.86   24.20
  -5   5   0  409.66   24.10
  -6  -5   0  208.98   26.50
   6  -5   0  174.58   26.70
  -6   5   0  204.08   19.80
   6   5   0  175.38   18.00
  -7  -5   0   91.19   19.90
   7  -5   0   88.89   22.90
   7   5   0   82.99    5.50
  -7   5   0   76.29   15.40
   7   5   0   97.89   17.30
   7   5   0   79.89    6.40
  -8  -5   0   28.00   14.40
   8   5   0   17.30    5.30
   9  -5   0   17.00   16.60
   9   5   0    9.00    5.40
  -9   5   0   -3.10    8.70
   9   5   0   17.30    9.20
   9   5   0   15.00    6.50
 -10  -5   0   -2.70    9.90
  10  -5   0    6.40   18.70
  10   5   0    6.70    9.00
 -10   5   0   -1.30    8.90
  10   5   0    3.50    6.70
 -11  -5   0   48.10   15.00
  11  -5   0   45.70   21.00
  11   5   0   33.70   12.90
 -11   5   0   34.80   13.30
  11   5   0   38.80    9.40
  12  -5   0    1.50   22.70
 -12  -5   0   23.50   14.60
 -12   5   0   -5.30    9.80
  12   5   0   26.60    8.90
  12   5   0    5.90   13.50
 -13  -5   0   15.50   12.70
  13  -5   0   10.40   27.00
  13   5   0    9.10   10.40
 -13   5   0    6.20   11.60
   0  -6   0  105.89    9.90
   0  -6   0  104.79   11.30
   0  -6   0  115.09   15.90
   0   6   0   84.09   14.50
  -1  -6   0  268.07   11.90
   1  -6   0  254.37   16.80
  -1  -6   0  263.27   13.30
  -1  -6   0  260.77   19.40
   1  -6   0  255.57   17.90
  -1   6   0  267.27   20.00
   1   6   0  251.47   19.40
  -2  -6   0   37.80    4.60
   2  -6   0   39.60   12.20
  -2  -6   0   38.90    3.80
  -2  -6   0   35.40   12.60
   2  -6   0   31.50    8.10
   2   6   0   47.50   12.30
  -2   6   0   36.00    8.80
  -2   6   0   25.00   10.90
  -3  -6   0   69.49   17.10
   3  -6   0   70.79   16.40
   3  -6   0   58.49    9.30
  -3   6   0   67.69    9.60
  -3   6   0   41.40   13.10
   3   6   0   44.00   12.50
   4  -6   0   46.20    6.70
   4  -6   0   45.70   15.60
  -4  -6   0   27.50   13.00
  -4   6   0   33.50   12.20
  -4   6   0   46.70    7.60
   4   6   0   44.20   12.90
   5  -6   0  206.78   28.00
  -5  -6   0  133.49   22.10
  -5   6   0  129.29   19.30
   5   6   0  162.58   22.00
   6  -6   0    9.70   15.60
  -6  -6   0   12.90   13.00
   6   6   0   19.10   10.20
  -6   6   0    4.40    9.50
  -7  -6   0    8.50   12.60
   7  -6   0   31.10   17.40
   7   6   0    6.30    8.50
  -7   6   0   -0.30    8.90
  -8  -6   0   15.90   12.70
   8  -6   0   13.00   16.40
  -8   6   0   21.10   11.60
   8   6   0   11.70    9.20
   9  -6   0   21.70   17.50
  -9  -6   0   29.30   14.00
  -9   6   0   14.90   10.70
   9   6   0    1.90    9.60
 -10  -6   0    7.30   10.90
  10  -6   0   19.20   21.20
  10   6   0    0.80   10.10
 -10   6   0   15.80   12.00
 -11  -6   0   -1.80    9.50
  11  -6   0   -1.20   20.10
  11   6   0  -23.00    8.40
 -11   6   0   28.40   13.70
 -12  -6   0   10.10   15.50
  12  -6   0  -48.80   27.90
   0  -7   0    8.40    6.10
   0  -7   0    3.60    7.20
   0  -7   0   -7.30    7.50
   0   7   0    0.90   10.20
  -1  -7   0  108.89   18.40
  -1  -7   0  100.99   12.00
   1  -7   0   89.69   15.20
   1  -7   0  101.59   15.50
   1   7   0   73.09   16.00
  -1   7   0   68.29   13.90
  -2  -7   0  214.48   20.50
   2  -7   0  207.68   20.80
   2  -7   0  179.58   17.80
  -2  -7   0  184.98    9.00
  -2  -7   0  191.68    8.00
  -2   7   0  191.78   19.50
   2   7   0  234.88   22.60
  -3  -7   0  125.99   20.60
   3  -7   0   89.19   10.30
   3  -7   0  115.89   20.40
  -3   7   0   76.99   16.30
   3   7   0  123.59   20.90
   4  -7   0    6.00    5.00
   4  -7   0   29.70   14.80
  -4  -7   0   24.60   14.20
  -4   7   0    3.30    7.00
  -4   7   0   -2.70    9.50
   4   7   0    9.70   11.60
   5  -7   0   83.19    6.20
  -5  -7   0  131.69   23.30
   5  -7   0   88.19   21.30
   5   7   0  121.89   19.20
  -5   7   0   86.29    7.60
  -5   7   0  136.39   20.50
  -6  -7   0   -2.10   11.80
   6  -7   0  -17.80   12.60
  -6   7   0    5.00    9.60
   6   7   0   -3.00    8.30
  -7  -7   0  -23.10    9.00
   7  -7   0  -21.00   12.10
  -7   7   0    6.10    9.90
   7   7   0   -1.40    7.70
  -8  -7   0   79.09   20.00
   8  -7   0   81.29   24.10
   8   7   0   67.49   17.30
  -8   7   0   47.80   15.50
   9  -7   0   28.80   19.80
  -9  -7   0   12.10   10.50
  -9   7   0   -3.60    9.80
   9   7   0   -9.70    8.10
  10  -7   0   33.70   22.70
 -10  -7   0   30.80   16.10
 -10   7   0   11.50   11.30
  10   7   0   38.10   14.60
 -11  -7   0   47.70   17.80
  11  -7   0   65.19   31.10
 -11   7   0   23.60   13.70
  11   7   0   20.80   14.80
  12  -7   0   18.40   23.90
 -12  -7   0    8.70   14.10
  12   7   0   16.70   15.40
 -12   7   0    4.60    9.50
   0  -8   0   28.90   10.10
   0  -8   0   11.60   11.00
   0   8   0   31.30   15.10
  -1  -8   0   48.60    8.20
  -1  -8   0   35.20    9.30
   1  -8   0   22.30   11.60
  -1  -8   0   58.39   16.10
   1  -8   0   47.30   13.40
  -1   8   0   50.69   16.60
   1   8   0   43.80   16.30
  -2  -8   0   28.50    4.60
  -2  -8   0   40.30    6.50
   2  -8   0   28.40   12.90
   2  -8   0   26.10   10.30
  -2  -8   0   33.10   14.60
   2   8   0   24.00   14.30
  -2   8   0   25.00   13.20
  -3  -8   0  269.67   26.00
   3  -8   0  282.87   17.50
   3  -8   0  354.06   27.70
   3   8   0  295.77   25.80
  -3   8   0  357.16   26.60
   4  -8   0  166.38   11.50
   4  -8   0  214.58   27.60
  -4  -8   0  168.28   25.80
  -4   8   0  185.78   23.50
   4   8   0  192.98   24.30
  -5  -8   0    5.30   14.50
   5  -8   0    7.50    4.10
   5  -8   0   -3.90   11.10
  -5   8   0    9.40   13.40
   5   8   0    2.60   11.40
  -6  -8   0    2.50   10.20
   6  -8   0    4.40   13.60
   6   8   0    6.40    8.50
  -6   8   0    2.10   10.30
  -7  -8   0    7.90   14.10
   7  -8   0    6.90   14.10
  -7   8   0    4.30   10.80
   7   8   0    7.10    9.20
  -8  -8   0    7.50    9.40
   8  -8   0   18.60   17.80
   8   8   0   10.90   12.30
  -8   8   0  -15.60    8.20
   9  -8   0   11.70   20.20
  -9  -8   0   -8.10   14.10
   9   8   0  -11.50    8.50
  -9   8   0   12.60   11.90
 -10  -8   0   21.60   14.10
  10  -8   0   26.70   23.60
 -10   8   0    7.30   14.80
  10   8   0   13.80   15.70
  11  -8   0  -19.00   19.40
 -11  -8   0    2.10   14.70
 -11   8   0    7.90   12.20
  11   8   0   -3.40   13.00
   0  -9   0   11.20   10.80
   0  -9   0   -5.20    7.70
   0   9   0   -2.30   12.40
  -1  -9   0    1.00    9.90
   1  -9   0    8.70    9.30
  -1  -9   0    9.30    7.20
  -1  -9   0    0.50    5.60
   1  -9   0  -18.50    7.60
   1   9   0   -0.50   10.60
  -1   9   0    4.30   12.70
  -2  -9   0   10.00   11.00
   2  -9   0   11.90   11.30
  -2  -9   0   10.90    3.90
  -2  -9   0    6.90    3.90
   2  -9   0    9.90    8.50
  -2   9   0   10.10   11.60
   2   9   0    8.50   13.40
   3  -9   0   -4.50   11.60
   3  -9   0    8.20    7.30
  -3  -9   0   22.60   14.70
  -3   9   0    6.50   10.50
   3   9   0   17.70   11.70
   4  -9   0   31.20   13.70
  -4  -9   0   -7.30   10.20
  -4   9   0   19.10   11.80
   4   9   0   -5.90    8.70
  -5  -9   0   27.00   14.40
   5  -9   0   10.90    5.40
   5   9   0   -3.40    9.50
  -5   9   0   20.90   10.50
  -5   9   0  -26.40    9.10
   6  -9   0  -19.90   14.50
  -6  -9   0    8.90   11.00
  -6   9   0   -0.70   10.20
   6   9   0    4.50   11.70
  -7  -9   0   18.10   15.50
   7  -9   0   -2.10   14.60
   7   9   0   28.00   15.20
  -7   9   0   14.30   11.90
   8  -9   0   -1.90   17.30
  -8  -9   0    5.40   14.50
   8   9   0    2.60   11.60
  -8   9   0    5.80   10.90
   9  -9   0   46.70   26.60
  -9  -9   0   47.90   20.50
  -9   9   0   18.40   15.70
   9   9   0    6.50   13.70
 -10  -9   0   12.40   14.90
 -10   9   0   -6.90   13.20
  10   9   0    1.40   12.70
   0 -10   0   53.69   14.80
   0 -10   0   38.80   11.60
   0  10   0   23.00   13.20
  -1 -10   0    0.40    7.10
  -1 -10   0   -0.20   11.20
   1 -10   0   -6.20    9.50
   1 -10   0    0.80    7.50
  -1  10   0    9.60   12.50
   1  10   0   -0.50   10.30
   2 -10   0   31.70   13.50
  -2 -10   0   27.00    4.80
   2 -10   0   22.90   10.50
  -2 -10   0   35.70    5.30
  -2 -10   0   43.70   16.30
  -2  10   0   23.10   14.40
   2  10   0   25.10   13.50
  -3 -10   0   21.40   14.80
   3 -10   0   34.20   10.10
   3 -10   0   29.10   13.80
   3  10   0   15.50   12.20
  -3  10   0   14.80   13.80
  -4 -10   0   12.30   14.70
   4 -10   0   -1.00   15.30
   4 -10   0   15.90    7.60
   4  10   0    6.70   12.10
  -4  10   0    0.40   10.20
  -5 -10   0   14.90   12.20
   5 -10   0   -7.80   13.70
   5 -10   0    9.10    6.50
   5  10   0   14.40   14.30
  -5  10   0   -3.90    9.80
   6 -10   0  -10.00   15.30
  -6 -10   0   -3.90   11.90
  -6  10   0  -11.60   10.70
   6  10   0   -5.10   11.80
   7 -10   0    9.10   19.40
  -7 -10   0   11.80   14.10
  -7  10   0  -16.90   11.20
   7  10   0    5.20   15.30
   8 -10   0   -9.40   20.20
  -8 -10   0    7.30   17.70
   8  10   0    1.80   12.90
  -8  10   0   12.20   13.80
   9 -10   0   37.60   25.20
  -9 -10   0   25.90   30.00
   9  10   0   29.50   18.40
  -9  10   0    6.10   13.20
   0 -11   0    3.10   11.40
   0 -11   0   -1.40    8.50
   0  11   0   13.60   13.80
   1 -11   0    3.70    8.80
   1 -11   0  -11.80    7.60
  -1 -11   0   -8.50    8.00
  -1 -11   0    8.40    7.30
  -1  11   0   -2.60   10.90
   1  11   0    1.90   12.60
   2 -11   0   -0.90   12.10
   2 -11   0    8.50    8.60
  -2 -11   0   16.90   12.40
   2  11   0   -2.70   11.20
  -2  11   0    7.90   11.80
   3 -11   0    0.60   13.40
  -3 -11   0   30.80   15.90
   3 -11   0   -1.90    6.70
   3  11   0   -8.70   11.70
  -3  11   0   16.30   13.00
  -4 -11   0   16.80   16.50
   4 -11   0   43.40   17.80
   4 -11   0    3.50    7.30
  -4  11   0  -18.50   10.10
   4  11   0   -4.90   11.90
   5 -11   0    3.40   14.20
  -5 -11   0   11.60   12.90
   5 -11   0   10.90    5.80
   5  11   0    1.10   13.40
  -5  11   0    0.20   11.30
   6 -11   0   35.60   21.50
  -6 -11   0   30.20   17.10
   6  11   0    7.30   15.70
  -6  11   0   -0.40   14.10
   7 -11   0   -5.30   18.50
  -7 -11   0   27.00   16.90
   7  11   0    1.50   15.60
  -7  11   0   -9.80   12.50
   8 -11   0   -9.90   18.60
  -8 -11   0   20.50   16.30
  -8  11   0   17.10   14.10
   8  11   0   -2.50   14.30
   0 -12   0   22.70   12.30
   0 -12   0   10.50   11.20
   0  12   0   -0.10   14.60
  -1 -12   0   -2.00    9.50
   1 -12   0    4.60   10.00
  -1 -12   0   13.40    8.00
   1 -12   0  -11.10    8.10
   1  12   0    9.10   16.30
  -1  12   0   11.50   16.80
   2 -12   0    4.20   15.50
  -2 -12   0   17.70   13.80
   2 -12   0    2.40   11.80
   2  12   0   -9.40   13.80
  -2  12   0   22.00   14.90
  -3 -12   0    9.80   11.80
   3 -12   0   18.50    8.60
   3 -12   0  -21.10   11.70
  -3  12   0   13.20   14.90
   3  12   0   -2.40   15.70
   4 -12   0   -2.70    6.30
  -4 -12   0   18.70   14.50
   4 -12   0  -31.40   14.10
  -4  12   0   -7.30   12.40
   4  12   0   10.50   15.60
   5 -12   0   -7.90    6.80
  -5 -12   0   11.20   14.40
   5 -12   0  -17.50   16.00
  -5  12   0   -5.40   11.80
   5  12   0    7.40   14.30
  -6 -12   0   -5.30   20.20
   6 -12   0    6.00   19.50
   6  12   0   16.60   19.00
  -6  12   0   24.10   16.80
   7 -12   0   22.60   25.10
  -7 -12   0   16.00   16.50
   7  12   0   32.30   17.10
  -7  12   0  -11.00   10.70
   0 -13   0  -12.50    9.70
   0 -13   0   -0.40   10.90
   0  13   0    0.20   15.70
  -1 -13   0   20.60   14.50
   1 -13   0  -20.00   11.70
   1 -13   0   18.00   10.80
   1  13   0    1.50   15.50
  -1  13   0   29.80   17.60
  -2 -13   0  -11.20    9.00
   2 -13   0   15.50   15.70
   2 -13   0   25.70   12.30
   2  13   0   24.80   20.70
  -2  13   0   23.20   20.80
  -3 -13   0   38.40   16.60
   3 -13   0    6.70   15.90
   3 -13   0   -7.10    8.30
   3  13   0   -6.30   19.00
  -3  13   0    8.00   18.90
   4 -13   0   16.20    9.50
   4 -13   0  -20.10   14.90
  -4  13   0    0.70   12.10
   4  13   0  -10.60   15.90
  -5 -13   0   24.60   15.80
   5 -13   0    0.40   19.80
   5  13   0  -11.00   14.40
  -5  13   0    2.00   14.50
 -14   0   1   13.40   10.30
  14   0  -1   53.69   24.50
  13   0  -1    5.20   17.20
 -13   0   1    3.40    7.50
 -13   0   1   -6.70    8.80
  12   0  -1  -17.70   13.00
 -12   0   1   -0.30    6.30
 -12   0   1    6.90    9.50
 -11   0   1   12.50    8.90
  11   0  -1    9.70   17.60
 -11   0   1   18.60    7.80
  10   0  -1  -15.30   10.80
 -10   0   1    6.50    8.30
 -10   0   1   10.60    6.00
  -9   0   1   75.19   10.90
   9   0  -1   72.89   17.90
  -9   0   1   56.29   13.90
   8   0  -1   -7.80   10.40
  -8   0   1   -5.90    5.00
  -8   0   1    3.80    7.30
   7   0  -1  104.99   17.70
   7   0  -1   73.19   10.30
  -7   0   1   89.19   11.70
  -7   0   1   79.99   14.50
   6   0  -1    3.80    4.60
  -6   0   1   -2.90    5.70
   6   0  -1    2.70    7.30
  -6   0   1   -4.40    4.10
  -5   0   1  157.98   10.00
   5   0  -1  158.18   14.10
   5   0  -1  163.98   12.30
  -5   0   1  155.08   12.80
   4   0  -1   -2.90    2.80
   4   0  -1    3.40    3.60
   4   0  -1    2.70    4.70
  -4   0   1   -1.30    3.80
   4   0  -1   -2.90    5.40
  -4   0   1    0.00    3.10
   3   0  -1 4808.42   83.29
   3   0  -1 4814.52   78.59
   3   0  -1 4648.94   82.49
  -3   0   1 4750.92   77.99
  -3   0   1 4620.74   82.89
  -2   0   1   -0.30    2.20
   2   0  -1    3.00    3.20
   2   0  -1   -2.10    2.10
  -2   0   1    1.00    2.40
   2   0  -1   -0.60    2.10
   2   0  -1    5.60    3.70
  -1   0   1 1392.46   23.50
  -1   0   1 1389.96   24.60
   1   0  -1 1374.16   23.80
  -1   0   1 1432.26   25.10
   1   0  -1 1393.26   24.60
   1   0  -1 1356.76   26.10
  -1   0  -1 3303.27   53.99
   1   0   1 3386.06   52.99
  -1   0  -1 3292.27   52.89
   1   0   1 3347.17   54.19
   1   0   1 3306.17   54.99
   2   0   1    2.30    3.60
  -2   0  -1   -0.80    3.70
   2   0   1    2.70    4.90
  -2   0  -1   -1.90    2.80
   2   0   1   -4.60    2.40
  -2   0  -1   -2.20    4.30
  -3   0  -1  399.26   18.90
  -3   0  -1  412.56   16.10
   3   0   1  396.56   15.30
   3   0   1  391.86   17.10
  -3   0  -1  391.96   13.80
   3   0   1  394.46   13.50
  -4   0  -1    0.30    4.00
   4   0   1    1.90    6.00
   4   0   1    4.60    4.20
  -4   0  -1    3.60    4.30
  -4   0  -1    0.80    4.20
  -5   0  -1  840.92   25.20
   5   0   1  847.22   25.20
  -5   0  -1  869.91   30.10
   5   0   1  874.11   31.20
   6   0   1    5.00    5.80
  -6   0  -1    7.10    6.60
  -6   0  -1    0.60    5.30
   6   0   1   16.40   10.10
  -7   0  -1  130.19   17.30
   7   0   1  168.28   21.50
  -7   0  -1  144.79   12.40
  -8   0  -1   -5.00    6.30
  -8   0  -1   -5.20    6.20
   8   0   1   26.70   15.30
   9   0   1  170.28   25.60
  -9   0  -1  167.38   22.60
  -9   0  -1  130.29   12.70
 -10   0  -1   -0.30    6.70
  10   0   1   -7.90   11.70
 -10   0  -1    2.20    6.40
 -11   0  -1   54.49   14.00
  11   0   1   26.60   16.00
 -11   0  -1   47.20    9.70
 -12   0  -1    0.70    8.40
 -12   0  -1    9.10    6.40
  12   0   1    0.60   15.40
  13   0   1   -4.50   17.90
 -13   0  -1    8.50   10.10
 -13   0  -1   11.50    9.50
  14   0   1  -12.70   17.00
 -14   0  -1   -2.60    6.50
 -14  -1   1   31.70   13.30
  14  -1  -1   -3.00   22.60
 -14  -1   1    7.90   10.50
 -14   1   1   11.20   11.20
  14   1  -1   -3.80   18.30
  13  -1  -1   13.30   18.50
 -13  -1   1    9.10    9.30
 -13  -1   1  -10.50    7.70
 -13   1   1   -4.80    9.10
  13   1  -1  -21.80   15.90
 -13   1   1    5.90    8.80
 -12  -1   1    2.90    7.50
 -12  -1   1   -1.50    8.80
  12  -1  -1   11.80   16.70
 -12   1   1    4.40    8.90
  12   1  -1   12.90   14.20
 -12   1   1   -8.80    5.70
 -11  -1   1   -3.90    6.90
 -11  -1   1    2.20    6.80
  11  -1  -1    2.90   15.10
 -11   1   1    5.20    9.60
  11   1  -1   25.10   15.30
 -11   1   1    4.10    5.70
  10  -1  -1    2.70   12.30
 -10  -1   1    2.50    6.60
 -10  -1   1    1.10    6.20
 -10   1   1    0.60    3.20
  10   1  -1  -13.20   10.30
 -10   1   1    0.50    6.20
  -9  -1   1   89.49   16.20
  -9  -1   1   64.19   12.30
   9  -1  -1   77.49   10.70
   9  -1  -1   75.69   19.00
   9   1  -1   62.29   16.10
  -9   1   1   85.39   10.10
  -9   1   1  103.99   19.20
   8  -1  -1    8.90   13.10
  -8  -1   1   16.30    8.90
   8  -1  -1    8.90    5.80
  -8  -1   1   11.20    7.60
  -8   1   1   12.40    9.70
  -8   1   1    8.90    4.90
   8   1  -1   14.60   12.20
  -7  -1   1   57.69   12.50
  -7  -1   1  111.69   22.50
   7  -1  -1   78.19   16.90
   7   1  -1   70.99   14.20
  -7   1   1   66.29    7.20
  -7   1   1   86.49   15.30
   6  -1  -1    1.00    3.70
   6  -1  -1   -0.80    8.90
  -6  -1   1   -1.70    5.60
  -6  -1   1    4.10    5.80
  -6   1   1    4.90    3.50
   6   1  -1   -0.50    6.20
  -6   1   1   15.60    7.10
  -5  -1   1  302.87   16.90
   5  -1  -1  314.07   20.10
  -5  -1   1  357.06   16.90
   5  -1  -1  312.87   11.80
   5   1  -1  331.77   16.60
   5   1  -1  312.57   15.90
  -5   1   1  352.36   11.50
  -5   1   1  298.07   17.40
   5   1  -1  333.27   17.40
   4  -1  -1  765.12   17.90
   4  -1  -1  800.82   27.60
  -4  -1   1  754.52   23.90
   4  -1  -1  817.52   26.90
  -4  -1   1  826.92   25.50
   4   1  -1  767.02   24.10
  -4   1   1  843.92   26.50
   4   1  -1  766.22   23.40
  -4   1   1  817.92   17.50
  -3  -1   1 2633.64   51.79
   3  -1  -1 2701.83   54.39
   3  -1  -1 2612.34   43.30
   3  -1  -1 2579.14   50.99
  -3  -1   1 2740.63   52.29
   3  -1  -1 2728.63   55.19
   3   1  -1 2632.94   48.90
   3   1  -1 2642.54   52.09
   3   1  -1 2615.94   49.10
  -3   1   1 2651.33   52.29
   3   1  -1 2535.05   51.79
  -3   1   1 2721.43   42.90
   2  -1  -1  206.98    9.40
   2  -1  -1  196.18    5.60
   2  -1  -1  201.58   10.70
  -2  -1   1  206.08   10.40
   2  -1  -1  199.98    5.00
   2  -1  -1  189.18   11.00
  -2  -1   1  205.08    9.10
  -2  -1   1  196.98    7.80
   2   1  -1  199.88    7.50
  -2   1   1  187.38    9.00
   2   1  -1  195.78    9.00
   2   1  -1  194.58   10.00
   1  -1  -1  456.65    9.30
   1  -1  -1  449.86   12.60
  -1  -1   1  437.46    9.00
  -1  -1   1  438.16   11.20
  -1  -1   1  426.06   12.30
   1  -1  -1  435.46   11.30
   1   1  -1  439.06   12.40
  -1   1   1  455.75   12.80
  -1   1   1  442.96   11.40
   1   1  -1  448.76   11.40
  -1   1   1  446.56    9.30
   1   1  -1  451.25    9.00
   0  -1  -1  125.29    5.10
   0  -1   1  125.89    4.80
   0  -1   1  125.49    5.10
   0  -1  -1  118.69    4.40
   0  -1  -1  120.19    5.30
   0  -1   1  124.19    6.20
   0   1  -1  116.09    4.90
   0   1   1  123.59    5.30
   0   1  -1  124.39    5.10
   0   1   1  117.79    5.10
   0   1   1  121.79    4.30
   1  -1   1  674.03   17.50
   1  -1   1  696.23   15.70
  -1  -1  -1  677.53   13.60
  -1  -1  -1  688.83   17.30
  -1   1  -1  691.83   17.50
  -1   1  -1  690.33   12.80
   1   1   1  679.33   16.90
   1   1   1  700.33   15.70
  -1   1  -1  682.13   12.70
   1   1   1  669.43   15.50
  -1   1  -1  662.33   15.40
   1   1   1  691.33   13.40
   2  -1   1 1966.90   32.30
  -2  -1  -1 2011.80   40.40
   2  -1   1 2010.20   42.30
  -2  -1  -1 1942.41   36.20
   2  -1   1 1934.81   38.20
  -2  -1  -1 2028.00   38.90
  -2   1  -1 1942.61   38.70
   2   1   1 2007.50   36.90
   2   1   1 1890.91   39.50
   2   1   1 1995.10   39.20
  -2   1  -1 2026.00   32.60
  -2   1  -1 1953.50   41.50
  -3  -1  -1   61.89    8.00
   3  -1   1   47.10    7.20
   3  -1   1   52.69   10.20
   3  -1   1   40.70    4.10
  -3  -1  -1   43.50    6.30
  -3  -1  -1   44.00    8.00
  -3   1  -1   40.50    4.60
   3   1   1   54.29   14.30
   3   1   1   42.20    7.50
  -3   1  -1   49.00    8.70
  -3   1  -1   41.90    7.20
   3   1   1   44.80    7.00
  -4  -1  -1  197.38   12.90
   4  -1   1  189.58    8.20
  -4  -1  -1  200.28   12.30
   4  -1   1  191.08   15.40
   4   1   1  173.78   11.50
  -4   1  -1  177.98   12.50
   4   1   1  203.18   12.90
  -4   1  -1  193.68    8.60
  -5  -1  -1  874.31   30.30
  -5  -1  -1  881.81   28.70
   5  -1   1  890.91   34.10
   5  -1   1  909.61   22.00
   5   1   1  900.21   30.00
  -5   1  -1  868.61   22.30
  -5   1  -1  907.61   31.40
   5   1   1  845.02   27.30
   6  -1   1  202.48   18.80
  -6  -1  -1  182.48   14.90
  -6  -1  -1  224.98   15.90
   6  -1   1  176.78   10.50
  -6   1  -1  199.18   16.50
   6   1   1  194.58   17.40
  -6   1  -1  181.58   10.50
   7  -1   1   74.69   17.70
  -7  -1  -1   63.09   12.90
   7  -1   1   63.89    9.30
  -7  -1  -1   60.09   12.60
   7   1   1   66.79   15.60
  -7   1  -1   60.09   13.60
  -7   1  -1   61.19    9.00
   8  -1   1   -1.30    5.70
  -8  -1  -1   -4.80    5.40
   8  -1   1    5.20   13.90
  -8  -1  -1   -1.20    8.10
  -8   1  -1   -0.10    8.00
   8   1   1    6.10   12.50
  -8   1  -1    4.80    5.50
   9  -1   1   -4.20    5.70
  -9  -1  -1    4.50    6.70
   9  -1   1  -11.80   11.70
  -9  -1  -1   -4.60    6.30
  -9   1  -1   -3.30    6.80
  -9   1  -1   11.80    5.20
   9   1   1   -4.30   11.30
 -10  -1  -1   17.90    8.80
 -10  -1  -1   -7.80    6.00
  10  -1   1   -8.00   14.70
 -10   1  -1    3.00    4.70
 -10   1  -1   -1.20    6.30
  10   1   1   15.00   13.40
  11  -1   1   11.40   16.80
 -11  -1  -1   10.30    7.60
 -11  -1  -1   15.70    7.80
 -11   1  -1   17.90    6.20
 -11   1  -1   12.70    8.90
  11   1   1   -0.50   14.60
  12  -1   1   12.10   18.50
 -12  -1  -1   30.10   14.00
 -12  -1  -1   11.00    7.70
 -12   1  -1   -5.50    5.70
  12   1   1   17.20   14.90
 -12   1  -1   12.60   10.40
 -13  -1  -1    7.90    8.70
  13  -1   1  -29.80   16.20
 -13  -1  -1   13.80    8.10
 -13   1  -1   13.40   10.00
  13   1   1  -21.50   13.50
 -14  -1  -1    2.90   10.70
  14  -1   1  -24.00   20.30
 -14  -1  -1    9.80   10.30
 -14   1  -1   13.80    9.20
  14   1   1  -22.40   14.60
 -14  -2   1   -5.40   10.30
 -14  -2   1    7.50    9.80
  14  -2  -1    9.40   19.60
  14   2  -1  -16.00   14.80
 -14   2   1   15.90   12.50
 -13  -2   1   16.30   16.60
 -13  -2   1    9.20    9.50
  13  -2  -1  -11.20   17.40
  13   2  -1  -17.00   14.40
 -13   2   1   21.80   11.70
 -12  -2   1    8.90    9.70
  12  -2  -1  -13.80   15.70
 -12  -2   1    9.90    7.90
  12   2  -1   -0.50   13.40
 -12   2   1    4.20    9.60
 -11  -2   1    7.70    8.70
 -11  -2   1   13.80    9.20
  11  -2  -1  -16.30   15.20
 -11   2   1   11.70    7.40
  11   2  -1   -1.80   11.30
  10  -2  -1    2.30    3.40
 -10  -2   1    9.20    8.00
 -10  -2   1   20.20    9.50
 -10   2   1   19.80   10.30
 -10   2   1   15.80    4.10
  10   2  -1   11.20   12.40
   9  -2  -1   41.60   16.50
   9  -2  -1   37.90    5.50
  -9  -2   1   21.50    8.80
  -9  -2   1   25.90   10.60
   9   2  -1   49.20   14.60
  -9   2   1   41.80    4.50
  -9   2   1   49.00   14.20
  -8  -2   1   21.00   10.40
   8  -2  -1    4.90    4.20
   8  -2  -1   -8.80   12.80
  -8  -2   1    4.00    6.80
  -8   2   1   17.10    3.70
   8   2  -1   17.60   11.70
  -8   2   1   15.70    9.20
  -7  -2   1   57.69   11.60
   7  -2  -1   45.60   14.90
  -7  -2   1   50.59   12.50
   7  -2  -1   49.10    5.10
  -7   2   1   47.90    4.40
   7   2  -1   46.00   11.80
  -7   2   1   37.40   10.50
   6  -2  -1   94.89   16.00
  -6  -2   1  111.09   11.90
  -6  -2   1  103.09   14.00
   6  -2  -1   98.09    5.10
  -6   2   1  104.89   14.10
  -6   2   1   99.59    4.80
   6   2  -1  106.79    9.90
   6   2  -1  105.99   13.10
   5  -2  -1    0.50    1.70
  -5  -2   1   -0.40    4.30
  -5  -2   1  -10.00    4.80
   5  -2  -1    0.90    1.60
   5  -2  -1   -6.20    7.80
   5   2  -1   -2.90    4.90
  -5   2   1   -3.20    4.90
   5   2  -1    3.60    3.90
   4  -2  -1  725.53   27.80
  -4  -2   1  722.23   24.10
  -4  -2   1  691.13   25.10
   4   2  -1  714.83   26.30
   4   2  -1  698.83   20.00
  -4   2   1  708.13   24.40
   4   2  -1  676.03   19.20
   3  -2  -1  174.98   10.40
   3  -2  -1  164.78   13.10
  -3  -2   1  167.18   12.20
   3   2  -1  180.98    7.80
   3   2  -1  171.78    7.40
  -3   2   1  167.38   12.50
   3   2  -1  191.88   11.00
   3   2  -1  178.08   10.50
  -3   2   1  182.58   11.50
   3   2  -1  172.28   12.20
   2  -2  -1  832.92   16.60
   2  -2  -1  850.11   25.50
   2  -2  -1 1031.50   29.90
  -2  -2   1  887.21   16.10
   2  -2  -1  838.42   27.80
  -2  -2   1  871.31   25.10
   2   2  -1  848.72   26.30
  -2   2   1  846.72   16.40
   2   2  -1  869.81   15.70
  -2   2   1  857.21   22.90
   2   2  -1  859.21   22.80
   2   2  -1  853.81   26.50
   1  -2  -1 2952.90   53.19
   1  -2  -1 2839.12   52.49
   1  -2  -1 2842.42   52.89
  -1  -2   1 2923.11   54.29
  -1  -2   1 2982.10   46.00
   1  -2  -1 2946.51   49.50
  -1  -2   1 2824.62   51.89
  -1   2   1 2865.51   52.49
   1   2  -1 2928.61   54.39
   1   2  -1 2847.52   45.90
  -1   2   1 2825.22   48.90
   1   2  -1 2859.51   52.69
   1  -2   1 2700.43   50.29
  -1  -2  -1 2740.73   42.60
   1  -2   1 2719.83   45.50
  -1  -2  -1 2711.13   52.69
   1  -2   1 2728.63   51.99
  -1  -2  -1 2683.33   49.60
   1   2   1 2741.43   50.69
   1   2   1 2666.53   51.89
  -1   2  -1 2730.53   50.09
  -1   2  -1 2632.74   45.90
   1   2   1 2759.12   42.70
  -1   2  -1 2681.43   51.29
   2  -2   1  723.33   13.90
   2  -2   1  707.23   23.70
  -2  -2  -1  703.13   14.70
   2  -2   1  758.22   24.30
  -2  -2  -1  671.33   22.70
   2   2   1  675.63   23.10
   2   2   1  711.23   26.70
  -2   2  -1  706.83   14.00
   2   2   1  707.13   20.50
  -2   2  -1  727.53   26.50
  -2   2  -1  701.73   20.50
   2   2   1  710.53   14.70
  -3  -2  -1  391.66   12.20
  -3  -2  -1  405.36   16.40
   3  -2   1  378.56   19.30
  -3  -2  -1  366.96   17.60
   3  -2   1  382.46   15.50
   3   2   1  411.96   13.20
  -3   2  -1  396.06    7.60
   3   2   1  426.46   16.40
  -3   2  -1  402.46   16.70
   3   2   1  382.46   17.60
  -3   2  -1  348.17   17.10
  -4  -2  -1  761.72   25.20
  -4  -2  -1  730.73   20.70
   4  -2   1  717.23   28.80
  -4  -2  -1  724.63   26.90
  -4   2  -1  681.63   13.80
  -4   2  -1  725.93   25.40
   4   2   1  722.73   21.70
  -5  -2  -1  214.88   16.90
   5  -2   1  211.58    6.60
   5  -2   1  196.78   18.10
  -5  -2  -1  212.88   14.50
  -5  -2  -1  198.98   11.80
   5   2   1  233.28   14.70
  -5   2  -1  229.28   15.90
  -5   2  -1  204.38    6.70
  -6  -2  -1   54.99   10.60
   6  -2   1   41.30    4.30
   6  -2   1   57.49   15.60
  -6  -2  -1   46.70   11.70
   6   2   1   48.90   11.10
  -6   2  -1   48.10    4.40
  -6   2  -1   45.10   10.80
  -7  -2  -1   19.70   11.20
   7  -2   1   40.30   15.50
   7  -2   1   17.30    4.50
  -7  -2  -1   13.50    8.00
   7   2   1   17.80   10.40
  -7   2  -1   20.00    4.10
  -7   2  -1   16.90    9.30
   8  -2   1    9.40   14.80
  -8  -2  -1    7.30    7.70
  -8  -2  -1   -0.60    9.50
   8  -2   1    3.00    3.80
  -8   2  -1   -4.60    5.40
  -8   2  -1    8.50    3.30
   8   2   1   18.30   11.90
  -9  -2  -1  155.28   16.50
  -9  -2  -1  158.28   17.60
   9  -2   1  129.39    7.80
   9  -2   1  162.58   25.80
  -9   2  -1  169.18   23.20
   9   2   1  169.38   22.10
  -9   2  -1  146.39    7.50
 -10  -2  -1   27.70   11.00
  10  -2   1   12.10   14.80
 -10  -2  -1   29.80   11.20
  10  -2   1    2.40    3.50
  10   2   1    1.80   12.50
 -10   2  -1    9.40    8.80
 -10   2  -1   11.90    4.00
 -11  -2  -1    8.40    8.70
 -11  -2  -1   -0.30    6.80
  11  -2   1  -17.20   14.10
 -11   2  -1    4.90    7.60
  11   2   1   -4.60   11.90
 -12  -2  -1   28.10    9.50
  12  -2   1    9.40   19.20
 -12  -2  -1   20.20   10.80
 -12   2  -1    4.90    9.00
 -13  -2  -1   14.50   10.40
  13  -2   1  -36.90   19.00
 -13  -2  -1   16.30   11.10
  13   2   1   17.80   17.60
 -13   2  -1    7.00   10.70
  14  -3  -1  -46.70   18.00
 -14  -3   1   20.50   12.80
  14   3  -1    7.60    8.50
  14   3  -1  -40.70   12.90
  13  -3  -1   -8.10   20.40
 -13  -3   1   12.80   10.80
 -13  -3   1   12.20   12.30
 -13   3   1    4.40   10.80
 -12  -3   1    5.70    7.70
 -12  -3   1   11.60    7.40
  12  -3  -1  -16.80   17.90
 -12   3   1   -9.20    8.50
  12   3  -1  -10.60   11.30
  11  -3  -1   26.00   15.70
 -11  -3   1   19.30    9.60
 -11  -3   1   18.50    9.50
  11   3  -1   15.40   12.40
 -11   3   1   35.20   14.60
 -10  -3   1   17.80   10.40
  10  -3  -1   12.80   17.50
 -10  -3   1    9.80    8.30
 -10   3   1   11.80   10.40
  10   3  -1    9.00    9.70
   9  -3  -1   28.70   16.00
  -9  -3   1   47.00   13.30
  -9  -3   1   36.40   13.60
  -9   3   1   15.90   12.00
   9   3  -1   28.80   11.90
  -8  -3   1   -0.40    6.60
  -8  -3   1    2.00    9.90
   8  -3  -1    6.10   14.20
  -8   3   1   11.40    8.70
  -7  -3   1   15.40    7.70
   7  -3  -1   13.50   14.80
  -7  -3   1   22.00   10.50
   7   3  -1   19.40    8.90
  -7   3   1   13.60    9.40
   7   3  -1   17.30    6.80
   6  -3  -1   54.79   15.70
  -6  -3   1   48.60   12.50
  -6  -3   1   42.80   10.20
  -6   3   1   39.70   10.70
   6   3  -1   44.70    9.00
   6   3  -1   47.00    7.50
  -5  -3   1    1.40    8.00
   5  -3  -1   11.70   10.10
   5   3  -1   -1.10    2.60
   5   3  -1   -0.90    4.20
   5   3  -1    0.20    5.10
  -5   3   1   -3.70    5.40
   4  -3  -1 1088.19   37.40
  -4  -3   1 1142.89   51.49
   4   3  -1 1168.28   24.40
   4   3  -1 1169.98   23.60
  -4   3   1 1147.89   34.20
   4   3  -1 1153.18   33.60
   3  -3  -1  213.58   14.80
  -3  -3   1  177.08   13.40
   3  -3  -1  194.88    6.20
  -3   3   1  207.88   13.40
   3   3  -1  197.78    5.90
   3   3  -1  195.58    5.30
   3   3  -1  219.98   12.90
  -3   3   1  204.08    6.40
   2  -3  -1   -5.40    4.30
   2  -3  -1   -2.50    5.30
   2  -3  -1   -1.50    3.10
  -2  -3   1    3.70    5.70
   2  -3  -1    0.60    4.90
  -2  -3   1   -0.50    3.90
  -2   3   1    0.90    3.30
   2   3  -1    3.00    5.00
  -2   3   1   -1.10    5.10
   2   3  -1    4.40    5.90
  -1  -3   1 1346.37   32.60
  -1  -3   1 1341.57   34.10
   1  -3  -1 1411.66   34.10
   1  -3  -1 1379.06   32.60
  -1  -3   1 1385.06   26.40
   1  -3  -1 1396.06   30.90
   1   3  -1 1383.06   34.00
   1   3  -1 1369.76   26.10
  -1   3   1 1387.76   30.30
   1   3  -1 1354.86   34.50
  -1   3   1 1370.86   33.40
   0  -3  -1 4524.35   75.19
   0  -3   1 4466.25   76.59
   0  -3   1 4426.76   80.09
   0  -3   1 4504.45   78.99
   0  -3  -1 4352.66   74.19
   0  -3  -1 4569.64   80.49
   0  -3  -1 4463.55   80.29
   0   3  -1 4407.36   80.39
   0   3  -1 4447.96   78.99
   0   3   1 4476.65   85.49
   0   3   1 4505.45   80.69
   0   3  -1 4412.36   75.79
  -1  -3  -1  414.96   18.10
  -1  -3  -1  447.46   10.90
  -1  -3  -1  413.86   16.00
   1  -3   1  433.46   17.40
   1  -3   1  428.76   17.60
  -1  -3  -1  430.46   10.40
   1  -3   1  413.86   13.90
   1   3   1  421.16   17.20
   1   3   1  450.55   18.30
  -1   3  -1  434.06   17.40
  -1   3  -1  417.36   14.40
   2  -3   1  715.03   23.40
  -2  -3  -1  749.42   26.60
   2  -3   1  758.12   16.90
  -2  -3  -1  762.32   22.70
   2  -3   1  732.43   26.10
  -2   3  -1  739.73   24.80
  -2   3  -1  765.92   23.70
   2   3   1  730.13   23.60
   2   3   1  692.63   25.10
  -2   3  -1  728.53   17.60
  -3  -3  -1  182.68    6.40
  -3  -3  -1  167.18   14.70
   3  -3   1  192.18   15.80
   3   3   1  176.68    6.10
  -3   3  -1  191.28    6.30
   3   3   1  184.38   12.30
  -3   3  -1  217.48   13.50
  -3   3  -1  193.48    5.80
   4  -3   1  292.87   20.90
  -4  -3  -1  306.27   19.40
  -4  -3  -1  296.47   10.70
  -4   3  -1  286.77   17.00
   4   3   1  295.37   11.60
   4   3   1  267.67   15.70
  -5  -3  -1  314.37   21.00
   5  -3   1  345.37   24.70
  -5   3  -1  354.16   20.30
   5   3   1  315.77   14.80
   5   3   1  352.06   19.20
  -6  -3  -1  504.05   27.50
   6  -3   1  533.85   31.60
  -6  -3  -1  535.25   25.60
   6   3   1  527.55   22.00
  -6   3  -1  505.15   26.70
   6   3   1  479.05   19.20
  -7  -3  -1   20.30   11.90
   7  -3   1    4.20   14.20
  -7  -3  -1   11.30    7.80
  -7   3  -1   11.30    8.90
   7   3   1   34.70   10.20
  -8  -3  -1  122.89   20.50
  -8  -3  -1  132.69   18.40
   8  -3   1  114.29   23.10
   8   3   1  150.88   18.60
  -8   3  -1  100.59   17.50
  -9  -3  -1  114.99   19.90
   9  -3   1  131.49   25.10
  -9  -3  -1  127.39   18.80
  -9   3  -1  113.29   19.50
   9   3   1   93.69   16.40
  10  -3   1   36.50   19.40
 -10  -3  -1    0.50    5.90
 -10  -3  -1   13.40   11.80
  10   3   1   -3.10   10.40
 -10   3  -1   -8.40    5.70
  11  -3   1   14.80   17.90
 -11  -3  -1    1.00    6.50
 -11  -3  -1   12.10   11.20
 -11   3  -1   -0.50    8.00
  11   3   1    8.50   12.20
 -12  -3  -1   15.00   11.00
 -12  -3  -1   -0.90    7.40
  12  -3   1   -8.00   17.80
 -12   3  -1   -2.10    8.70
  12   3   1   -8.80   11.40
  13  -3   1    1.20   21.50
 -13  -3  -1   -1.00   10.00
  13   3   1   -4.20   12.70
  13  -4  -1  -14.60   21.60
 -13  -4   1   -2.80    8.90
  13   4  -1   -4.10   11.60
 -12  -4   1   17.50   11.00
  12  -4  -1   28.30   22.20
 -12   4   1   12.90   12.50
  12   4  -1   -4.40    8.90
  12   4  -1    8.50   10.50
  11  -4  -1   -8.80   14.80
 -11  -4   1   14.50   10.90
  11   4  -1   11.20    9.30
  11   4  -1   10.90    9.90
 -11   4   1    0.00    7.50
  10  -4  -1   17.20   17.70
 -10  -4   1   19.20   12.70
  10   4  -1    8.80    8.00
 -10   4   1   11.20    8.70
  10   4  -1   12.00   10.30
  -9  -4   1  105.89   19.00
   9  -4  -1   47.60   20.20
   9   4  -1   87.09   18.00
  -9   4   1   59.49   14.80
   8  -4  -1   13.40   15.20
  -8  -4   1   14.40   11.00
  -8   4   1   15.20    9.90
   8   4  -1    3.30    5.40
   8   4  -1   13.70    8.50
   8   4  -1   -0.70    7.90
   7  -4  -1   43.20   19.00
  -7  -4   1   22.10   11.70
   7   4  -1   57.09   13.10
  -7   4   1   20.70   11.20
   7   4  -1   29.80    6.50
   7   4  -1   51.39   10.00
   6  -4  -1   13.70   12.00
  -6  -4   1  -19.50    7.60
   6   4  -1    3.10    6.60
  -6   4   1    1.30    8.20
   6   4  -1    2.30    5.50
   6   4  -1    0.40    3.30
  -5  -4   1   83.89   15.80
   5  -4  -1   85.69   17.50
  -5   4   1  104.59   15.50
   5   4  -1   99.79   14.00
   5   4  -1   92.69    5.20
   5   4  -1   89.69    6.50
   4  -4  -1    7.00    9.30
  -4  -4   1   -4.60    7.20
   4   4  -1    5.60    5.60
  -4   4   1    3.70    7.00
   3  -4  -1    0.90    2.80
  -3  -4   1   -8.40    5.50
  -3   4   1    1.10    3.60
  -3   4   1   -5.20    5.60
   3   4  -1    1.70    5.30
  -2  -4   1  101.79   11.30
   2  -4  -1  106.89   12.90
  -2  -4   1   94.69    3.50
   2  -4  -1   80.69    9.20
   2  -4  -1   96.79    7.80
  -2  -4   1   87.39    4.30
  -2   4   1  108.99    8.20
   2   4  -1   94.99   12.10
  -2   4   1  116.19   13.20
   1  -4  -1  294.67   14.70
  -1  -4   1  303.67   16.60
   1  -4  -1  268.97   13.90
  -1  -4   1  285.67   11.10
   1   4  -1  276.67   15.90
   1   4  -1  286.87   10.50
  -1   4   1  302.77   16.50
   1   4  -1  295.07   16.30
   0  -4   1  690.83   21.40
   0  -4  -1  661.13   19.80
   0  -4  -1  688.43   24.40
   0  -4  -1  693.33   19.60
   0  -4   1  698.33   23.40
   0   4   1  678.93   24.80
   0   4  -1  667.63   20.10
   0   4  -1  667.53   23.10
   0   4  -1  674.73   24.40
  -1  -4  -1  151.18    7.30
   1  -4   1  156.88   12.40
  -1  -4  -1  159.08    7.00
   1  -4   1  165.18   10.20
  -1  -4  -1  178.08   13.90
   1   4   1  144.09   12.60
  -1   4  -1  160.58   13.30
  -1   4  -1  171.88   11.40
  -1   4  -1  139.09   11.80
  -2  -4  -1  793.22   29.80
   2  -4   1  779.92   20.50
   2  -4   1  786.62   28.50
   2   4   1  796.82   27.40
  -2   4  -1  738.53   21.00
  -2   4  -1  753.62   26.10
   3  -4   1   14.60    9.20
   3  -4   1    6.00    2.70
  -3  -4  -1    2.00    7.70
  -3   4  -1    6.70    3.40
  -3   4  -1    4.90    7.10
   3   4   1    9.90    6.50
  -4  -4  -1  148.99   15.60
   4  -4   1  191.48   18.50
   4   4   1  197.58   14.90
  -4   4  -1  164.28   14.40
   5  -4   1  121.89   20.30
  -5  -4  -1  130.29   20.00
   5   4   1  151.78   14.80
   5   4   1  145.49    7.70
   5   4   1  138.99    7.30
  -5   4  -1  145.39   15.40
   6  -4   1   87.19   19.80
  -6  -4  -1  105.99   19.50
   6   4   1   89.19   14.60
  -6   4  -1   69.79   14.60
   6   4   1  105.09   10.00
   6   4   1   85.59    7.70
  -7  -4  -1    5.10   11.60
   7  -4   1    1.50   14.70
   7   4   1   20.10    8.20
   7   4   1   18.20    9.00
   7   4   1    7.10    4.60
  -7   4  -1    0.40    8.30
   8  -4   1   54.49   17.70
  -8  -4  -1   54.39   16.10
   8   4   1   61.09   11.10
  -8   4  -1   46.80   12.90
   8   4   1   44.00   12.10
   9  -4   1   -0.70   13.60
  -9  -4  -1   13.60   10.30
  -9   4  -1   17.60   10.40
   9   4   1   10.10    8.50
   9   4   1    1.90    7.40
  10  -4   1   32.60   19.60
 -10  -4  -1   -1.30   15.30
  10   4   1   13.90   10.80
 -10   4  -1    6.40    9.10
  10   4   1   15.20    9.90
 -11  -4  -1   31.20   13.50
  11  -4   1   -3.30   18.80
  11   4   1    5.10    9.90
  11   4   1   14.50   12.00
 -11   4  -1   13.60    8.50
  12  -4   1   -0.90   18.90
 -12  -4  -1    2.60   10.50
  12   4   1    3.40    7.60
 -12   4  -1    2.80    8.70
  12   4   1    4.60   10.40
  13  -4   1   15.30   40.60
 -13  -4  -1   14.20   11.30
  13   4   1   18.80   11.10
 -13   4  -1   31.60   14.90
  13   4   1   12.60   13.10
 -13  -5   1   11.80   11.40
  13  -5  -1   -9.30   23.70
  13   5  -1   15.90   15.60
 -13   5   1   15.70   13.10
  12  -5  -1   25.70   22.90
 -12  -5   1   11.50   10.60
  12   5  -1   23.10   14.90
  12   5  -1   16.10    7.80
 -12   5   1    8.60   10.10
  11  -5  -1    4.70   19.60
 -11  -5   1   28.80   13.40
  11   5  -1   17.10    8.70
  11   5  -1   30.70    9.10
 -11   5   1   12.10   10.90
  10  -5  -1    5.70   14.50
 -10  -5   1    0.60    9.70
 -10   5   1   19.90   10.20
  10   5  -1   -0.40    6.90
  10   5  -1    3.40    7.20
  -9  -5   1    0.00   12.50
   9  -5  -1   -3.50   13.70
   9   5  -1    6.50    6.10
   9   5  -1   11.80    8.70
  -9   5   1  -10.60    7.70
   9   5  -1   -4.10    4.10
  -8  -5   1   -1.10   10.70
   8  -5  -1   15.60   15.10
   8   5  -1   12.00    5.60
  -8   5   1    5.30    9.50
   8   5  -1   28.60    5.10
   8   5  -1   12.50   11.40
  -7  -5   1    9.60   14.00
   7  -5  -1   19.40   17.30
  -7   5   1    1.30   10.40
   7   5  -1   16.20   10.90
   7   5  -1   25.10    4.80
   7   5  -1   24.90    3.80
  -6  -5   1  229.28   22.00
   6  -5  -1  244.38   29.50
  -6   5   1  247.18   20.50
   6   5  -1  204.58   18.60
   5  -5  -1   95.29   18.90
  -5  -5   1  113.59   19.10
   5   5  -1  114.29   16.50
  -5   5   1  118.49   17.20
   4  -5  -1   17.10   11.50
   4  -5  -1    6.80    2.60
  -4  -5   1   -6.00    7.80
  -4   5   1    7.80    8.50
   4   5  -1    1.80    6.80
  -4   5   1    0.90    3.60
   3  -5  -1   44.30   12.20
  -3  -5   1   66.49   14.00
   3  -5  -1   69.09    6.90
  -3   5   1   68.29    8.70
  -3   5   1   76.49   12.60
   3   5  -1   49.80   11.30
  -2  -5   1  316.07    8.70
   2  -5  -1  295.97   18.70
  -2  -5   1  332.37   20.60
  -2  -5   1  303.87    8.90
   2  -5  -1  300.77   14.90
  -2   5   1  311.37   19.00
  -2   5   1  309.87   14.80
   2   5  -1  317.97   19.50
   1  -5  -1   66.59   10.30
   1  -5  -1   72.69   10.60
   1  -5  -1   63.99    9.10
  -1  -5   1   73.39    7.90
  -1   5   1   87.79   12.80
   1   5  -1   63.59    6.60
   1   5  -1   79.89   13.50
   0  -5   1  110.19   10.70
   0  -5  -1  116.19   14.30
   0  -5   1   91.19   12.00
   0  -5  -1  100.39    9.60
   0  -5  -1   99.09    9.80
   0   5  -1  110.79    9.40
   0   5  -1  102.19   14.30
   0   5   1   99.59   13.30
  -1  -5  -1 1720.63   34.10
  -1  -5  -1 1764.32   49.60
   1  -5   1 1746.43   41.70
   1  -5   1 1763.02   44.60
  -1  -5  -1 1709.93   35.10
  -1   5  -1 1695.43   42.80
   1   5   1 1744.03   47.60
  -1   5  -1 1752.62   46.50
  -1   5  -1 1515.85   41.60
  -2  -5  -1  108.99   16.50
  -2  -5  -1   95.79    3.80
   2  -5   1   92.89   16.60
  -2  -5  -1   94.29    4.30
   2  -5   1   95.99    8.70
  -2   5  -1   84.79   12.30
   2   5   1  126.89   16.60
  -2   5  -1   90.29    9.00
   3  -5   1  167.98    9.10
   3  -5   1  174.18   17.50
  -3  -5  -1  192.38   18.20
  -3   5  -1  173.68   10.20
   3   5   1  172.08   15.90
  -3   5  -1  163.38   14.90
   4  -5   1   64.59   15.50
  -4  -5  -1   53.79   15.20
   4  -5   1   68.29    5.00
   4   5   1   65.69   13.10
  -4   5  -1   59.99   13.20
  -4   5  -1   67.69    6.10
   5  -5   1   33.10   16.00
  -5  -5  -1   18.40   13.30
   5   5   1   29.10   10.10
  -5   5  -1   26.70   11.10
   6  -5   1  196.18   27.90
  -6  -5  -1  232.18   28.40
  -6   5  -1  206.98   19.10
   6   5   1  170.88   17.80
  -7  -5  -1    1.30    9.50
   7  -5   1  -13.40   12.10
   7   5   1    6.20    3.30
   7   5   1    4.40    2.90
  -7   5  -1    1.20    8.20
   7   5   1    4.10    7.50
   8  -5   1   34.00   17.50
  -8  -5  -1   20.10   12.60
   8   5   1   32.20    6.70
  -8   5  -1   23.20   12.00
   8   5   1   14.10   10.10
  -9  -5  -1   26.50   14.70
   9  -5   1   30.70   18.80
   9   5   1    7.10    5.30
  -9   5  -1   19.90    8.90
   9   5   1   28.40   12.40
   9   5   1   32.00    7.50
 -10  -5  -1    2.70   10.50
  10  -5   1   11.20   17.80
  10   5   1    6.30   10.40
 -10   5  -1    1.80    8.40
  10   5   1   17.00    7.30
  11  -5   1    9.70   22.80
 -11  -5  -1   12.40   10.50
 -11   5  -1   16.50   11.90
  11   5   1   12.60   12.10
  11   5   1   29.80    8.00
  12  -5   1  -15.00   21.30
 -12  -5  -1    2.40   11.00
  12   5   1    1.00    6.40
 -12   5  -1   -3.70    7.70
  12   5   1    9.10    8.50
  13  -5   1  -18.10   22.80
 -13  -5  -1   31.00   13.20
 -13   5  -1    7.40   10.50
  13   5   1    9.30   12.20
 -12  -6   1   25.20   12.20
  12  -6  -1   36.30   24.80
  12   6  -1   -1.30   11.30
 -12   6   1   -4.90   10.10
  11  -6  -1   14.30   20.00
 -11  -6   1   21.80   13.50
  11   6  -1   11.90   13.20
 -11   6   1    8.60   11.90
  10  -6  -1   47.00   21.40
 -10  -6   1   43.00   15.00
  10   6  -1   22.60   11.90
 -10   6   1   23.20   11.30
   9  -6  -1    2.50   14.60
  -9  -6   1    5.60   11.80
   9   6  -1    1.40    8.20
  -9   6   1    3.80    7.40
  -8  -6   1   20.10   13.50
   8  -6  -1   24.90   19.20
  -8   6   1   10.80   10.00
   8   6  -1   15.70   10.40
   7  -6  -1    4.50   14.70
  -7  -6   1   15.90   12.30
   7   6  -1   27.70   12.60
  -7   6   1   17.10   11.30
   6  -6  -1  196.48   27.80
  -6  -6   1  145.69   21.90
  -6   6   1  181.38   22.80
   6   6  -1  163.88   22.40
   5  -6  -1    6.40    2.30
  -5  -6   1   -9.30   11.90
   5  -6  -1    2.80   13.30
   5   6  -1    8.00    9.40
  -5   6   1    0.50    2.60
  -5   6   1   -2.50    8.20
  -4  -6   1   32.70   13.80
   4  -6  -1   23.40    5.60
   4  -6  -1   24.40   12.50
  -4   6   1   30.60    7.30
   4   6  -1   29.00   10.80
  -4   6   1   31.20   11.10
   3  -6  -1  179.18   12.20
   3  -6  -1  193.78   19.70
  -3  -6   1  202.38   20.40
  -3   6   1  175.98   12.60
   3   6  -1  188.28   19.20
  -3   6   1  205.88   18.30
  -2  -6   1   90.89    5.80
   2  -6  -1  105.69   12.70
  -2  -6   1   67.09   14.30
   2  -6  -1   91.29   14.60
  -2  -6   1   99.59    6.50
  -2   6   1   74.89   13.40
   2   6  -1  103.69   16.80
   1  -6  -1  817.02   29.60
  -1  -6   1  831.72   23.70
  -1  -6   1  812.32   32.40
  -1  -6   1  829.12   24.60
   1  -6  -1  775.52   29.40
   1   6  -1  776.02   32.50
  -1   6   1  797.32   32.40
   0  -6  -1   18.50    7.40
   0  -6   1    8.80    7.90
   0  -6  -1    2.10    8.10
   0  -6   1   10.50    7.60
   0  -6  -1   17.80    5.90
   0   6   1    7.00    9.10
   0   6  -1   31.10   11.10
   0   6  -1    2.10    4.90
   1  -6   1   43.70   11.40
  -1  -6  -1   58.79    7.10
  -1  -6  -1   68.19    8.50
   1  -6   1   44.30   10.20
  -1  -6  -1   48.70   12.30
   1   6   1   69.39   14.70
  -1   6  -1   77.19   14.80
   2  -6   1   63.39   10.50
  -2  -6  -1   44.50    4.90
  -2  -6  -1   45.90    3.80
   2  -6   1   70.69   14.80
  -2  -6  -1   43.70   12.80
  -2   6  -1   37.10   10.80
  -2   6  -1   60.09   10.60
   2   6   1   42.20   12.10
  -3  -6  -1   48.60   14.90
   3  -6   1   60.89   15.50
   3  -6   1   78.89    8.30
  -3   6  -1   84.99   15.20
   3   6   1   68.49   13.90
  -3   6  -1   87.69   10.60
  -4  -6  -1   20.30   12.80
   4  -6   1   15.80    4.80
   4  -6   1    3.60   12.80
  -4   6  -1   12.40    5.20
  -4   6  -1   11.50   10.00
   4   6   1    9.70    9.50
  -5  -6  -1   30.20   15.10
   5  -6   1   28.00   16.60
  -5   6  -1   42.00   12.90
   5   6   1   13.60   10.60
   6  -6   1    2.40   13.90
  -6  -6  -1   10.10   12.60
   6   6   1   31.80   12.60
  -6   6  -1    8.40   10.20
  -7  -6  -1   22.60   13.70
   7  -6   1   47.10   17.80
   7   6   1   35.30   14.70
  -7   6  -1   38.40   13.70
  -8  -6  -1   34.10   15.60
   8  -6   1   25.20   18.80
   8   6   1   13.30    9.90
  -8   6  -1   26.30   11.70
  -9  -6  -1   -4.80   12.00
   9  -6   1   24.40   18.70
   9   6   1    7.20    9.40
  -9   6  -1    6.10   10.00
 -10  -6  -1   61.59   17.40
  10  -6   1   20.80   20.40
  10   6   1   60.09   16.40
 -10   6  -1   49.40   13.70
  11  -6   1   30.70   24.60
 -11  -6  -1   36.60   15.70
  11   6   1    5.10   10.80
 -11   6  -1   23.70   15.10
 -12  -6  -1    2.80   11.70
  12  -6   1    4.20   28.20
  12   6   1   -1.10    9.80
 -12   6  -1    5.80    9.80
 -12  -7   1   18.00   11.80
  12  -7  -1  -15.50   19.80
 -12   7   1   16.50   12.40
  12   7  -1   -5.00   11.80
 -11  -7   1   21.90   13.50
  11  -7  -1   -3.30   22.00
 -11   7   1   12.10   11.10
  11   7  -1    4.30   12.40
 -10  -7   1   41.30   15.90
  10  -7  -1   56.19   22.60
 -10   7   1    8.10   12.70
  10   7  -1   41.00   14.90
   9  -7  -1   69.09   23.20
  -9  -7   1   85.29   20.30
  -9   7   1   45.60   15.30
   9   7  -1   36.90   14.60
  -8  -7   1  -13.30    8.80
   8  -7  -1   -9.40   13.60
  -8   7   1    8.10    9.90
   8   7  -1    3.80    7.90
  -7  -7   1   31.90   15.30
   7  -7  -1   50.79   20.20
  -7   7   1   38.00   13.50
   7   7  -1   53.79   15.20
   6  -7  -1  144.59   24.70
  -6  -7   1  115.79   22.10
   6   7  -1  157.88   24.70
  -6   7   1   85.09   16.80
   5  -7  -1  273.37   32.40
  -5  -7   1  249.48   25.50
   5  -7  -1  250.97   10.10
  -5   7   1  283.47   23.90
  -5   7   1  242.98   11.40
   5   7  -1  264.57   24.00
   4  -7  -1   43.60   15.50
   4  -7  -1   62.39    9.00
  -4  -7   1   58.09   16.80
  -4   7   1   33.30    9.20
  -4   7   1   42.10   14.10
   4   7  -1   30.20   13.20
  -3  -7   1   23.40   13.40
   3  -7  -1   18.80    7.20
   3  -7  -1    6.90   12.20
   3   7  -1   20.10   10.70
  -3   7   1    5.40   12.00
   2  -7  -1   32.10    9.90
  -2  -7   1   46.50    5.10
  -2  -7   1   42.50   13.80
  -2  -7   1   38.00    5.80
   2  -7  -1   29.50   12.10
  -2   7   1   21.80   13.30
   2   7  -1   48.40   13.70
   1  -7  -1  157.98   21.50
  -1  -7   1  118.89   12.40
  -1  -7   1  116.29    9.70
  -1  -7   1  138.59   19.00
   1  -7  -1  130.79   15.00
   1   7  -1  133.09   19.70
  -1   7   1  143.99   20.70
   0  -7   1   -3.80    8.40
   0  -7  -1    5.40    5.90
   0  -7   1    1.00    7.90
   0  -7  -1   -5.90    9.20
   0  -7  -1   -2.00    6.60
   0   7   1    6.00   10.70
   0   7  -1    9.30   12.00
   1  -7   1  195.18   16.80
   1  -7   1  196.18   18.30
  -1  -7  -1  180.48   20.00
  -1  -7  -1  181.58   13.10
   1   7   1  200.38   21.10
  -1   7  -1  175.78   21.80
  -2  -7  -1   42.30   14.10
   2  -7   1   39.30   14.00
   2  -7   1   67.89   19.00
  -2  -7  -1   45.70    4.30
  -2  -7  -1   56.99    6.60
  -2   7  -1   42.60   13.00
   2   7   1   50.39   14.10
  -3  -7  -1  -11.70   11.10
   3  -7   1    9.50    5.00
   3  -7   1   -5.70   12.20
   3   7   1    2.70   10.50
  -3   7  -1   -8.80    9.30
  -4  -7  -1  -10.90   11.10
   4  -7   1    7.20    4.80
   4  -7   1   30.60   16.10
  -4   7  -1    8.70   11.30
  -4   7  -1   22.20    7.30
   4   7   1    5.40   10.70
   5  -7   1   -6.70   12.50
  -5  -7  -1  -13.40   11.30
  -5   7  -1   -0.70    4.40
   5   7   1    4.40    9.50
  -5   7  -1   -5.40    8.00
  -6  -7  -1   46.30   18.50
   6  -7   1   81.39   22.10
  -6   7  -1   64.89   16.90
   6   7   1   67.89   19.50
   7  -7   1    5.60   16.40
  -7  -7  -1   13.50   13.90
  -7   7  -1   25.00   11.80
   7   7   1   12.00   11.50
   8  -7   1   14.10   15.90
  -8  -7  -1   -0.70   11.10
   8   7   1   24.20   12.10
  -8   7  -1   21.30    9.20
   9  -7   1   13.20   18.30
  -9  -7  -1    8.00   11.40
  -9   7  -1   -1.30    8.70
   9   7   1    4.40   10.20
  10  -7   1   -3.50   19.90
 -10  -7  -1  -12.40   13.50
 -10   7  -1  -12.50    8.80
  10   7   1   -2.50   11.60
 -11  -7  -1   12.50   13.50
  11  -7   1   -7.60   22.40
 -11   7  -1   17.20   10.40
  11   7   1    4.70   10.60
 -12  -7  -1    8.70   16.50
  12  -7   1  -27.80   20.40
  12   7   1   14.80   14.70
 -12   7  -1    5.90   12.20
  11  -8  -1   -3.60   23.00
 -11  -8   1   16.80   15.40
  11   8  -1   -1.70   12.00
 -11   8   1   23.40   16.80
  10  -8  -1    3.20   22.40
 -10  -8   1   20.30   13.80
  10   8  -1    8.60   14.30
 -10   8   1   36.40   18.30
  -9  -8   1   22.60   15.70
   9  -8  -1   -9.10   15.60
  -9   8   1    3.90   10.70
   9   8  -1    0.60   11.70
   8  -8  -1    4.30   11.70
  -8  -8   1   10.70   13.70
  -8   8   1    1.40   10.20
   8   8  -1  -11.10    7.70
  -7  -8   1   10.20   12.70
   7  -8  -1   20.30   17.30
   7   8  -1    0.30    9.20
  -7   8   1   -9.10    8.70
   6  -8  -1   59.39   21.20
  -6  -8   1   24.80   15.30
   6   8  -1   20.20   12.00
  -6   8   1    7.90   10.40
   5  -8  -1    9.20    3.90
   5  -8  -1    7.60   13.00
   5   8  -1   18.20   20.40
  -5   8   1  -12.80   14.30
  -5   8   1  -13.90    7.60
   4  -8  -1    4.20   13.40
   4  -8  -1    6.40    5.50
  -4  -8   1   16.60   12.90
  -4   8   1   -5.20    9.30
   4   8  -1    7.70   11.90
   3  -8  -1   83.29   18.70
  -3  -8   1   67.79   17.10
   3  -8  -1   85.79   13.50
   3   8  -1   60.89   16.70
  -3   8   1   84.19   18.70
  -2  -8   1   45.60    5.50
  -2  -8   1   25.90   14.50
  -2  -8   1   36.50    6.30
   2  -8  -1   27.00    9.90
   2  -8  -1   40.00   13.70
   2   8  -1   13.60   12.80
  -2   8   1   20.00   13.90
   1  -8  -1    7.10    9.60
  -1  -8   1    6.70   12.10
   1  -8  -1    4.00    8.70
  -1  -8   1    0.20    7.90
  -1  -8   1    3.90    5.00
  -1   8   1   18.60   13.10
   1   8  -1    4.00   11.50
   0  -8   1    4.20   10.90
   0  -8  -1    2.80    9.80
   0  -8  -1    3.50    9.20
   0  -8   1   -8.80    9.80
   0   8  -1    3.30   12.40
   0   8   1   -6.30   11.70
  -1  -8  -1   78.29   18.60
   1  -8   1   60.89   15.40
  -1  -8  -1   49.90   10.10
   1  -8   1   86.89   15.90
  -1  -8  -1   73.49    9.40
   1   8   1   78.69   16.70
  -1   8  -1   77.29   17.90
  -2  -8  -1    9.70    3.10
  -2  -8  -1    6.50   11.60
  -2  -8  -1   17.50    5.20
   2  -8   1    1.40    7.30
   2  -8   1   -1.70   12.00
  -2   8  -1   -5.70   10.30
   2   8   1   14.70   12.40
  -3  -8  -1   56.79   16.60
   3  -8   1   70.39   18.20
   3  -8   1   93.19   12.70
   3   8   1   87.69   19.10
  -3   8  -1   98.39   19.70
   4  -8   1   -3.50   11.50
   4  -8   1    5.40    4.80
  -4  -8  -1   -1.40   10.40
  -4   8  -1   16.10   11.40
   4   8   1    6.00   11.00
   5  -8   1   14.00    4.90
  -5  -8  -1   13.60   14.20
   5  -8   1   27.00   15.70
   5   8   1   20.10   12.70
  -5   8  -1   -1.00   10.00
  -6  -8  -1   51.59   18.20
   6  -8   1   30.50   18.00
   6   8   1   17.90   13.10
  -6   8  -1   51.19   15.10
  -7  -8  -1  -10.30   10.40
   7  -8   1    3.50   15.50
  -7   8  -1   22.60    8.30
   7   8   1  -11.30    9.40
   8  -8   1   38.10   20.00
  -8  -8  -1    8.70   12.20
  -8   8  -1    9.80   11.00
   8   8   1    8.70   11.10
   9  -8   1   -7.50   16.80
  -9  -8  -1   25.00   16.70
  -9   8  -1   22.40   13.40
   9   8   1    3.70   12.70
 -10  -8  -1    6.90   14.00
  10  -8   1   27.20   23.00
 -10   8  -1    1.70   10.30
  10   8   1    4.80   12.40
 -11  -8  -1   10.50   13.80
  11  -8   1  -13.90   20.90
 -11   8  -1   -2.10    9.20
  11   8   1    4.30   14.50
  11  -9  -1    6.30   21.30
 -11  -9   1   39.20   17.70
  10  -9  -1  -45.40   19.20
 -10  -9   1   24.30   16.30
  -9  -9   1  -14.90   10.80
   9  -9  -1  -13.50   19.60
  -9   9   1    6.40   12.80
   9   9  -1   -2.40   13.00
  -8  -9   1   19.20   14.80
   8  -9  -1  -12.80   15.70
  -8   9   1   16.30   11.00
   8   9  -1   10.00   13.60
   7  -9  -1   29.40   15.00
  -7  -9   1   25.40   15.50
  -7   9   1    0.90   11.50
   7   9  -1   24.90   16.20
   6  -9  -1    0.30   13.90
  -6  -9   1    0.10   10.60
   6   9  -1   27.90   14.30
  -6   9   1    8.20   12.10
  -5  -9   1    7.20   13.40
   5  -9  -1   15.00    5.20
  -5   9   1    1.90   10.30
  -5   9   1  -11.70   13.70
   5   9  -1    8.90   12.20
   4  -9  -1    0.30    5.00
   4  -9  -1   -6.20   11.00
  -4  -9   1    0.20   11.10
   4   9  -1    1.60   10.90
  -4   9   1   16.50   12.40
   3  -9  -1   84.59   18.70
  -3  -9   1  101.89   21.00
   3  -9  -1  116.19   13.30
  -3   9   1  113.09   22.80
   3   9  -1  114.79   23.00
  -2  -9   1    7.10    4.20
  -2  -9   1    9.10   10.50
   2  -9  -1    3.30    9.80
   2  -9  -1   -3.00    6.30
  -2  -9   1    8.80    4.50
   2   9  -1   19.20   12.40
  -2   9   1   -5.10   10.80
  -1  -9   1    2.10    9.30
  -1  -9   1    4.40   10.30
   1  -9  -1    2.60    8.60
  -1  -9   1   -7.60    6.00
   1  -9  -1   -7.50    9.00
   1   9  -1    3.50   12.60
  -1   9   1  -11.80    8.70
   0  -9  -1   -5.40    7.10
   0  -9  -1   -8.70    9.30
   0  -9   1    8.20    7.80
   0  -9   1    2.30    8.50
   0   9  -1  -13.30    9.30
   0   9   1    4.80    9.80
  -1  -9  -1   20.30   12.60
   1  -9   1   29.70   12.50
  -1  -9  -1   25.20    6.80
  -1  -9  -1   33.00    8.90
   1  -9   1   26.60    9.70
  -1   9  -1   16.80   13.30
   1   9   1   13.30   11.50
  -2  -9  -1   -0.40    3.70
   2  -9   1   -7.60    9.30
   2  -9   1    8.60    7.90
  -2  -9  -1   14.10   12.20
  -2  -9  -1   10.60    3.60
  -2   9  -1    0.90   13.80
   2   9   1   -5.00   12.50
   3  -9   1   -5.30   12.80
  -3  -9  -1   23.60   15.80
   3  -9   1   22.40    7.30
  -3   9  -1   -1.70   10.80
   3   9   1   35.30   14.90
  -4  -9  -1   47.60   16.50
   4  -9   1   86.79   11.20
   4  -9   1   96.19   22.40
   4   9   1   82.79   19.30
  -4   9  -1   91.69   18.70
  -5  -9  -1   22.20   16.00
   5  -9   1   25.50   17.10
   5  -9   1   30.10    6.80
  -5   9  -1    5.60   10.40
   5   9   1   33.60   14.70
  -5   9  -1   33.70   12.50
   6  -9   1   -6.90   15.90
  -6  -9  -1   -7.30   12.30
   6   9   1   13.70   12.50
  -6   9  -1    0.00    9.90
  -7  -9  -1    6.60   15.20
   7  -9   1    9.50   17.60
   7   9   1    5.50   12.50
  -7   9  -1   13.20   11.10
  -8  -9  -1   -8.50   13.10
   8  -9   1    5.30   19.70
  -8   9  -1   29.90   13.00
   8   9   1   13.60   13.20
   9  -9   1    1.30   21.10
  -9  -9  -1   -5.40   15.00
  -9   9  -1   16.00   12.50
   9   9   1    1.20   13.40
  10  -9   1  -22.70   19.10
 -10  -9  -1   11.80   25.80
  10   9   1   -9.60   12.60
 -10   9  -1   18.60   12.90
 -10 -10   1   14.20   16.20
  10 -10  -1  -15.00   22.50
 -10  10   1   36.60   15.90
  10  10  -1    9.60   16.60
   9 -10  -1    6.40   22.80
  -9 -10   1   20.50   32.90
   9  10  -1   -5.20   25.60
  -9  10   1   -7.00   18.60
  -8 -10   1   12.80   15.50
   8 -10  -1    4.90   21.90
   8  10  -1  -13.50   12.80
  -8  10   1   11.50   12.70
   7 -10  -1   15.00   19.30
  -7 -10   1   11.70   15.20
   7  10  -1   12.90   13.30
  -7  10   1    4.20   12.90
   6 -10  -1   -4.80   16.30
  -6 -10   1   25.70   13.80
   6 -10  -1    2.60    3.40
  -6  10   1   15.90   11.60
   6  10  -1   -1.00   12.80
  -5 -10   1   37.60   16.40
   5 -10  -1   -7.20   15.10
   5  10  -1   30.20   18.20
  -5  10   1   19.90   14.10
   4 -10  -1   28.30    8.70
   4 -10  -1   25.90   14.70
  -4 -10   1   34.80   14.50
   4  10  -1   24.20   13.40
  -4  10   1   28.80   13.80
   3 -10  -1   19.00   14.10
  -3 -10   1   12.90   14.90
   3 -10  -1   20.30    8.60
  -3  10   1   13.10   14.20
   3  10  -1   11.30   12.20
  -2 -10   1    0.30    4.80
   2 -10  -1   18.00   13.20
  -2 -10   1   10.30    4.40
   2 -10  -1   15.50    9.20
  -2 -10   1    4.00   12.50
   2  10  -1  -12.60   11.70
  -2  10   1   19.70   12.60
   1 -10  -1   66.59   15.60
  -1 -10   1   36.90   10.00
  -1 -10   1   30.30   15.10
   1 -10  -1   83.49   16.00
  -1  10   1   48.80   15.60
   1  10  -1   65.29   17.50
   0 -10   1    5.90    9.30
   0 -10  -1    7.80    9.30
   0 -10   1  -11.10    8.30
   0 -10  -1    5.30    8.50
   0  10   1   12.30   12.90
   0  10  -1    0.30    9.70
  -1 -10  -1   51.49   10.30
   1 -10   1   50.79   14.60
   1 -10   1   70.29   14.90
  -1 -10  -1   65.69   18.00
  -1  10  -1   42.30   16.40
   1  10   1   50.29   17.10
   2 -10   1   -3.90   10.30
   2 -10   1    6.00    7.20
  -2 -10  -1  -12.40    8.20
  -2 -10  -1    4.70    3.10
  -2 -10  -1   11.80    3.30
  -2  10  -1   -1.20   12.10
   2  10   1  -15.80   10.80
   3 -10   1  -12.50   11.70
   3 -10   1    7.60    7.00
  -3 -10  -1   -5.60   10.40
   3  10   1   -9.60   10.50
  -3  10  -1    2.50   12.40
   4 -10   1    5.20    6.70
  -4 -10  -1   12.70   13.70
  -4  10  -1    2.40   13.40
   4  10   1    9.20   14.00
  -5 -10  -1   45.10   18.60
   5 -10   1   71.19   10.00
   5 -10   1   54.59   20.50
  -5  10  -1   66.89   17.50
   5  10   1   49.20   16.90
  -6 -10  -1   19.40   14.00
   6 -10   1   -6.50   15.60
   6  10   1   -2.70   10.60
  -6  10  -1   -2.50    8.80
   7 -10   1   13.80   18.80
  -7 -10  -1   39.10   20.50
   7  10   1   21.40   15.20
  -7  10  -1   12.00   11.50
  -8 -10  -1    5.90   15.00
   8 -10   1   38.50   22.90
  -8  10  -1   30.40   12.40
   8  10   1   -1.60   14.10
  -9 -10  -1    9.90   18.20
   9  10   1   -0.50   16.20
  -9  10  -1   10.30   11.30
  -8 -11   1  -11.10   15.60
   8 -11  -1   -7.90   21.60
  -8  11   1   13.60   14.40
   8  11  -1    6.90   16.30
  -7 -11   1   37.40   17.80
   7 -11  -1   -8.30   20.40
  -7  11   1    5.10   13.30
   7  11  -1   -0.70   15.70
   6 -11  -1  -12.70   16.60
  -6 -11   1    0.00   13.60
   6  11  -1   -1.60   14.40
  -6  11   1   17.60   14.60
  -5 -11   1   14.20   13.50
   5 -11  -1   -1.20    5.40
   5 -11  -1  -15.90   14.10
  -5  11   1   -4.50   12.20
   5  11  -1   25.90   16.30
  -4 -11   1    2.60   12.60
   4 -11  -1   12.20   15.90
   4 -11  -1   22.50    8.10
   4  11  -1   12.30   13.70
  -4  11   1   -8.30   12.30
  -3 -11   1    2.20   11.00
   3 -11  -1   -9.40   11.60
   3 -11  -1    4.20    7.00
  -3  11   1   20.20   14.80
   3  11  -1   -1.90   12.70
   2 -11  -1   10.20   13.80
  -2 -11   1   16.10    5.60
  -2 -11   1    3.60   12.00
  -2 -11   1   11.00    4.10
   2 -11  -1    5.40    7.70
   2  11  -1  -12.20   10.60
  -2  11   1   16.20   15.10
   1 -11  -1   13.30   11.00
  -1 -11   1    3.80    8.20
   1 -11  -1    1.40    8.50
  -1 -11   1   10.70   10.10
  -1  11   1    4.00   13.20
   1  11  -1   10.60   14.10
   0 -11  -1    2.20    9.60
   0 -11   1   22.70   13.00
   0 -11  -1    0.80    8.50
   0 -11   1   -0.60    9.50
   0  11  -1   10.70   12.10
   0  11   1   19.80   14.50
  -1 -11  -1    2.90    6.80
   1 -11   1    9.90    9.50
  -1 -11  -1   14.00   10.90
   1 -11   1   19.00   11.40
  -1  11  -1  -11.50    9.40
   1  11   1   -8.60   11.20
   2 -11   1    6.10   12.10
  -2 -11  -1   -8.20    9.90
   2 -11   1    2.30    7.80
   2  11   1  -11.50   10.70
  -2  11  -1    5.50   11.80
  -3 -11  -1    5.20   13.10
   3 -11   1   30.00   17.30
   3 -11   1   17.70    8.20
  -3  11  -1   16.60   14.50
   3  11   1    6.90   14.90
  -4 -11  -1    7.00   15.20
   4 -11   1    1.30    6.90
   4 -11   1   -7.90   14.10
   4  11   1    2.30   14.60
  -4  11  -1   12.80   13.10
   5 -11   1   36.50   19.60
   5 -11   1   15.00    6.70
  -5 -11  -1   35.90   17.70
   5  11   1   21.50   16.60
  -5  11  -1    6.60   13.80
   6 -11   1  -21.00   16.90
  -6 -11  -1    2.40   14.60
   6  11   1    7.40   15.00
  -6  11  -1    6.00   12.20
  -7 -11  -1    0.60   14.50
  -7  11  -1    9.70   12.20
   7  11   1   -6.40   13.10
   8 -11   1   18.20   25.60
  -8 -11  -1   13.70   17.80
   8  11   1   -2.80   14.90
  -8  11  -1   31.80   13.10
   7 -12  -1   -2.70   20.00
  -7 -12   1   26.70   19.40
   7  12  -1    4.60   16.80
  -7  12   1   22.20   16.60
   6 -12  -1  -13.20   18.20
   6  12  -1   10.20   19.80
  -6  12   1   30.60   19.50
  -5 -12   1    7.20   15.90
   5 -12  -1    6.10    7.10
   5 -12  -1   -6.10   16.60
   5  12  -1   -5.60   14.40
  -5  12   1    2.60   12.60
   4 -12  -1  -16.40   14.10
  -4 -12   1   13.20   15.50
   4 -12  -1    4.70    7.70
  -4  12   1  -15.00   12.90
   4  12  -1   -0.60   15.00
   3 -12  -1  -14.90   11.70
   3 -12  -1   -0.40    7.60
  -3 -12   1   -2.50   11.30
  -3  12   1  -21.90   13.40
   3  12  -1   -8.20   13.40
   2 -12  -1   -8.50   11.70
   2 -12  -1    3.30    9.20
  -2 -12   1   -4.00   12.70
  -2  12   1   31.40   17.00
   2  12  -1    2.20   13.60
  -1 -12   1   11.90   12.70
   1 -12  -1  -10.20   11.80
   1 -12  -1   15.60   11.20
  -1  12   1   18.00   15.20
   1  12  -1   -1.90   12.70
   0 -12   1    9.10    9.70
   0 -12  -1   -0.40    9.30
   0 -12   1  -10.70   10.00
   0 -12  -1   -4.50    8.90
   0  12  -1   18.40   15.30
   0  12   1   12.00   13.70
  -1 -12  -1   11.60    8.00
  -1 -12  -1   25.10   11.70
   1 -12   1   -5.10   10.40
   1 -12   1   14.40    9.30
  -1  12  -1    8.80   14.60
   1  12   1   24.60   15.70
   2 -12   1   -2.10   12.00
  -2 -12  -1    1.70   11.60
   2  12   1    9.60   14.00
  -2  12  -1   -4.10   11.70
   3 -12   1  -11.60    6.60
   3 -12   1   -6.30   13.40
  -3 -12  -1   37.90   18.00
   3  12   1  -20.20   10.20
  -3  12  -1   14.80   13.90
  -4 -12  -1   35.60   18.20
   4 -12   1   -2.90   16.60
   4 -12   1   -8.80    6.80
   4  12   1    8.50   17.30
  -4  12  -1   21.20   14.00
  -5 -12  -1    6.70   15.10
   5 -12   1    5.90   19.30
   5 -12   1  -18.60    6.00
   5  12   1   29.10   18.40
  -5  12  -1   24.50   14.70
   6 -12   1    9.80   18.70
  -6 -12  -1   11.80   15.90
   6  12   1  -23.60   14.20
  -6  12  -1    2.60   10.90
  -7 -12  -1   46.20   16.30
   7 -12   1   24.50   25.10
  -7  12  -1   -8.00   13.90
   7  12   1  -20.80   13.00
   5 -13  -1    2.80   16.80
  -5 -13   1   20.50   16.20
   5  13  -1   -2.00   15.90
  -5  13   1    0.90   14.30
   4 -13  -1   -5.40    9.40
  -4 -13   1   20.60   24.20
   4 -13  -1  -18.50   16.40
   4  13  -1    6.40   18.70
  -4  13   1   13.30   14.80
  -3 -13   1   21.00   12.40
   3 -13  -1  -26.20   14.30
   3 -13  -1   33.10    9.40
  -3  13   1  -11.20   17.60
   3  13  -1  -16.90   16.40
   2 -13  -1   14.60    9.90
  -2 -13   1   -5.10   12.30
  -2  13   1  -12.70   15.60
   2  13  -1   34.60   21.10
   1 -13  -1    1.40    9.90
  -1 -13   1    9.20   12.10
   1 -13  -1   -6.10   13.40
  -1  13   1   22.70   16.60
   1  13  -1   11.40   16.70
   0 -13  -1   29.80   15.00
   0 -13  -1   -7.00   11.50
   0 -13   1   15.00   12.10
   0 -13   1   16.50   12.90
   0  13   1  -10.00   13.80
   0  13  -1    8.70   15.70
  -1 -13  -1   15.00   14.50
   1 -13   1    7.30   11.70
   1 -13   1   19.80   11.60
   1  13   1   -2.60   14.80
  -1  13  -1   -2.80   14.50
  -2 -13  -1    4.50   13.90
   2 -13   1   12.40   15.00
   2 -13   1    8.10    8.80
  -2  13  -1   33.90   25.40
   2  13   1    9.30   25.00
  -3 -13  -1   -5.30   11.90
   3 -13   1   -4.00   13.70
   3 -13   1   23.80    9.50
   3  13   1    7.80   17.00
  -3  13  -1   13.40   14.00
   4 -13   1  -31.00   14.70
  -4 -13  -1   11.20   23.50
   4 -13   1   -0.50    8.60
  -4  13  -1    1.30   14.60
   4  13   1    3.90   17.30
   5 -13   1  -26.70   15.40
  -5 -13  -1   -9.90   12.90
  -5  13  -1  -22.40   11.60
   5  13   1  -16.20   14.30
  14   0  -2    8.20   18.40
 -14   0   2   -1.10   17.60
 -14   0   2    3.30   10.60
 -13   0   2  -11.50    7.50
  13   0  -2    3.90   15.80
 -13   0   2   -1.30    9.50
  12   0  -2   12.90   15.90
 -12   0   2   17.60   10.50
 -12   0   2   13.10    7.60
 -11   0   2    2.00    5.70
 -11   0   2   -7.00    6.70
  11   0  -2   -5.20   13.00
 -10   0   2   17.30    6.50
 -10   0   2    2.20    8.60
  10   0  -2    7.30   13.70
  -9   0   2   -6.10    5.70
  -9   0   2    9.20    6.20
   9   0  -2   -3.60   11.10
   8   0  -2    0.30   11.20
  -8   0   2    8.80    8.10
  -8   0   2    1.30    5.50
   7   0  -2    6.80   10.10
  -7   0   2   -3.50    5.00
   7   0  -2    1.60    5.10
  -7   0   2   -4.20    4.60
   6   0  -2    0.60    6.20
   6   0  -2   -1.60    4.40
  -6   0   2    2.00    4.90
  -6   0   2    0.60    4.00
   5   0  -2   -7.00    5.60
  -5   0   2    2.30    4.00
   4   0  -2 3179.68   59.19
  -4   0   2 3279.07   64.79
   4   0  -2 3193.58   63.89
   4   0  -2 3250.27   64.99
   4   0  -2 3123.19   63.19
  -4   0   2 3310.77   58.49
  -3   0   2   -3.50    3.20
  -3   0   2    0.20    3.30
   3   0  -2    0.80    4.30
  -3   0   2    0.50    5.20
   3   0  -2    1.10    3.80
   3   0  -2    0.50    3.90
  -2   0   2  100.49    6.40
  -2   0   2  106.89    7.40
   2   0  -2  101.89    5.70
  -2   0   2  107.89    5.80
   2   0  -2   97.09    6.20
   2   0  -2   97.49    6.80
  -1   0   2    0.10    1.40
   1   0  -2    3.80    1.30
   1   0  -2    1.20    1.30
  -1   0   2    3.40    1.40
  -1   0   2    4.50    2.00
   1   0  -2    3.70    1.60
   0   0   2 1740.03   30.60
   0   0  -2 1742.63   30.80
   0   0  -2 1770.22   31.10
   0   0   2 1752.12   31.10
  -1   0  -2   -1.50    2.50
  -1   0  -2   -1.40    2.20
   1   0   2   -1.00    2.10
   1   0   2   -1.60    2.60
  -1   0  -2   -1.70    1.20
  -2   0  -2    4.30    5.50
   2   0   2   -3.30    3.40
  -2   0  -2    7.80    6.80
   2   0   2   -7.40    6.30
   2   0   2    6.70    5.10
  -2   0  -2   -3.30    3.20
  -3   0  -2   -0.60    3.60
   3   0   2    1.10    4.60
  -3   0  -2   -2.10    4.50
   3   0   2   -4.60    6.00
   3   0   2   -1.30    3.30
  -4   0  -2 1412.16   37.30
  -4   0  -2 1367.96   37.00
   4   0   2 1459.05   39.30
  -4   0  -2 1418.46   33.50
   5   0   2   10.70    9.00
  -5   0  -2    3.60    6.00
  -5   0  -2   -5.90    3.70
   5   0   2    5.30    5.30
   6   0   2   80.59   10.60
  -6   0  -2  102.09   11.20
  -6   0  -2   85.19   13.30
   6   0   2   71.89   15.10
  -7   0  -2    4.30    7.40
  -7   0  -2    6.80    7.10
   7   0   2    7.40   12.90
   8   0   2    1.20   14.30
  -8   0  -2   10.10    9.20
  -9   0  -2    1.80    6.10
  -9   0  -2    3.00    6.40
   9   0   2   18.60   12.60
  10   0   2   41.40   17.40
 -10   0  -2   39.10   12.60
 -10   0  -2   37.00   10.10
 -11   0  -2    4.20    6.40
  11   0   2    6.10   15.30
 -11   0  -2   10.60    7.90
 -12   0  -2   57.09   15.80
 -12   0  -2   66.39   12.00
  12   0   2   66.29   22.40
 -13   0  -2    1.60    9.70
 -13   0  -2   -9.80    9.50
  13   0   2  -23.10   16.60
  14  -1  -2   18.10   21.70
 -14  -1   2  -13.60   11.40
 -14  -1   2   -2.50    9.30
 -14   1   2   17.50   12.40
  14   1  -2   -3.70   18.40
  13  -1  -2  -33.10   17.80
 -13  -1   2    0.10    9.20
 -13  -1   2   14.00   10.00
  13   1  -2   24.20   19.60
 -13   1   2   -3.20    7.70
 -13   1   2    8.40   11.00
 -12  -1   2   11.80    8.50
  12  -1  -2   12.80   15.10
 -12  -1   2    8.00    7.10
  12   1  -2  -15.70   12.50
 -12   1   2    3.00    8.10
 -12   1   2    3.70    6.60
 -11  -1   2   -8.40    6.60
 -11  -1   2    2.80    5.20
  11  -1  -2    6.60   14.90
 -11   1   2    1.50    5.50
 -11   1   2    8.50    9.40
  11   1  -2   -0.60   11.40
 -10  -1   2   -1.70    6.90
 -10  -1   2   11.80    6.50
  10  -1  -2   -4.50   12.50
 -10   1   2    1.80    8.50
  10   1  -2   16.00   11.80
 -10   1   2   12.20    5.60
  -9  -1   2   56.39   11.30
   9  -1  -2   48.30   17.80
  -9  -1   2   71.29   15.10
   9  -1  -2   62.29    9.50
  -9   1   2   61.39   13.60
   9   1  -2   71.29   16.60
  -9   1   2   58.09    8.90
  -8  -1   2   -3.40    6.80
  -8  -1   2   -1.40    6.40
   8  -1  -2    7.20   12.60
   8  -1  -2   -0.90    5.20
  -8   1   2   -2.30    3.80
  -8   1   2    4.10    7.50
   8   1  -2   17.90   11.70
   7  -1  -2   31.40   12.90
  -7  -1   2   64.59   17.70
  -7  -1   2   61.09   11.70
   7   1  -2   70.99   14.40
  -7   1   2   72.09    8.20
  -7   1   2   40.60   11.00
   6  -1  -2   57.99   12.80
   6  -1  -2   61.19    6.60
  -6  -1   2   67.09   11.30
  -6  -1   2   82.49   11.80
   6   1  -2   63.19   10.70
  -6   1   2   57.99   11.10
  -6   1   2   75.29    6.40
  -5  -1   2    7.40    5.60
   5  -1  -2   10.40    3.90
   5  -1  -2   -2.30    7.40
  -5  -1   2    4.10    4.70
  -5   1   2    4.00    5.00
   5   1  -2    1.40    4.50
  -5   1   2    2.70    2.90
   5   1  -2    4.80    5.50
   5   1  -2    5.80    5.30
  -4  -1   2    6.10    4.60
   4  -1  -2    3.50    4.50
   4  -1  -2    3.50    2.80
  -4  -1   2   -1.10    4.10
   4  -1  -2    6.00    5.20
   4  -1  -2    4.00    6.10
   4   1  -2    4.60    4.40
   4   1  -2    2.70    4.60
  -4   1   2   -0.20    3.90
   4   1  -2    7.30    4.00
  -4   1   2    2.80    2.50
   4   1  -2    9.80    5.10
  -3  -1   2 3003.90   55.29
   3  -1  -2 3065.59   57.29
  -3  -1   2 3010.20   57.19
  -3  -1   2 3046.50   57.49
   3  -1  -2 3032.40   60.29
   3  -1  -2 3029.30   50.09
   3  -1  -2 3029.50   60.89
   3   1  -2 3049.99   58.89
  -3   1   2 3025.20   49.99
  -3   1   2 3037.80   57.69
   3   1  -2 2998.70   54.69
   3   1  -2 3101.99   58.39
   2  -1  -2 9990.70  157.08
  -2  -1   2 9925.51  155.18
  -2  -1   2 9950.40  151.58
  -2   1   2 9913.91  157.38
   2   1  -2 9688.43  153.48
   2   1  -2 9624.04  155.08
   2   1  -2 9999.00  151.48
   1  -1  -2  166.68    6.50
  -1  -1   2  161.38    6.10
   1  -1  -2  163.18    6.30
   1  -1  -2  167.78    7.50
  -1  -1   2  155.68    7.30
   1   1  -2  175.48    6.40
  -1   1   2  174.28    7.80
   1   1  -2  154.98    7.10
  -1   1   2  165.68    6.50
   1   1  -2  181.88    6.30
   0  -1   2    3.40    1.80
   0  -1   2    4.60    2.80
   0  -1  -2    3.20    1.50
   0  -1  -2    5.80    2.90
   0   1   2    1.30    1.30
   0   1   2    2.90    1.80
   0   1   2    0.70    2.40
   0   1  -2    0.70    1.60
   0   1  -2    3.70    2.30
   1  -1   2   18.50    5.30
   1  -1   2   18.80    5.50
  -1  -1  -2   12.20    5.00
  -1  -1  -2   13.40    3.30
   1   1   2   12.70    3.10
  -1   1  -2   10.80    3.00
   1   1   2   13.10    3.10
   1   1   2   15.70    5.10
  -1   1  -2   15.20    2.90
   1   1   2   16.80    3.40
  -1   1  -2   19.10    3.20
  -1   1  -2   19.10    5.20
   2  -1   2  368.56   10.30
   2  -1   2  337.87   12.50
  -2  -1  -2  335.67   15.10
  -2  -1  -2  358.06   12.90
   2  -1   2  367.96   17.00
  -2  -1  -2  366.66   13.20
   2   1   2  349.07   13.70
   2   1   2  368.06   15.10
  -2   1  -2  354.26   18.50
  -2   1  -2  366.26   10.70
  -2   1  -2  332.17   13.00
   2   1   2  361.26   13.10
  -3  -1  -2   43.00    6.70
   3  -1   2   35.70    6.40
   3  -1   2   45.10    5.10
  -3  -1  -2   36.30    7.80
   3  -1   2   22.90    8.10
  -3  -1  -2   32.90    6.30
  -3   1  -2   40.40    7.30
   3   1   2   42.80   13.40
   3   1   2   59.49    8.10
   3   1   2   57.09    8.60
  -3   1  -2   41.20    5.60
  -3   1  -2   37.70    8.10
   4  -1   2   83.59    6.50
  -4  -1  -2   88.69   11.20
  -4  -1  -2   91.09    9.20
   4  -1   2   69.89   12.00
  -4   1  -2   85.89   11.00
  -4   1  -2   66.69    6.70
   4   1   2   84.99   10.80
   4   1   2   90.39    9.30
   5  -1   2 2467.95   47.70
   5  -1   2 2472.95   62.89
  -5  -1  -2 2496.05   56.79
  -5  -1  -2 2618.54   59.59
  -5   1  -2 2523.05   60.09
  -5   1  -2 2474.15   49.00
   5   1   2 2553.14   58.79
  -6  -1  -2   83.09   12.70
  -6  -1  -2  141.09   16.70
   6  -1   2   90.19   10.20
   6  -1   2  102.99   18.10
  -6   1  -2  105.59    9.30
  -6   1  -2   94.29   14.20
   7  -1   2  113.59   20.60
  -7  -1  -2  111.09   16.80
  -7  -1  -2  111.79   15.80
   7  -1   2   94.09    9.40
  -7   1  -2   90.89   10.10
  -7   1  -2  106.59   16.50
   7   1   2  136.99   20.00
   8  -1   2    6.10    6.10
   8  -1   2    9.70   15.80
  -8  -1  -2   29.90   11.40
  -8  -1  -2    6.30    9.80
  -8   1  -2   20.30    6.90
  -8   1  -2   18.30   10.70
   8   1   2   43.10   14.90
   9  -1   2   23.40   15.90
  -9  -1  -2   18.80    9.60
  -9  -1  -2   61.59   13.10
  -9   1  -2   39.70    8.00
  -9   1  -2   15.80    9.00
   9   1   2   28.30   13.50
 -10  -1  -2    7.60    7.60
 -10  -1  -2    9.60    8.40
  10  -1   2    1.20   17.40
 -10   1  -2    3.90    4.80
 -10   1  -2    6.70    8.10
  10   1   2    5.10   13.10
  11  -1   2   20.50   16.40
 -11  -1  -2    4.90    7.50
 -11  -1  -2   15.10    8.10
  11   1   2   21.80   15.00
 -11   1  -2   13.00    9.50
 -12  -1  -2   10.60    8.50
  12  -1   2   -2.00   16.30
 -12  -1  -2    6.40    9.10
  12   1   2   12.30   15.50
 -12   1  -2    1.60    8.00
  13  -1   2  -24.80   15.50
 -13  -1  -2    9.80   10.10
 -13  -1  -2    6.10   11.40
  13   1   2    5.00   17.10
 -13   1  -2   -9.30    8.80
 -14  -2   2   -3.50    9.50
 -14  -2   2   -1.00   10.00
  14  -2  -2  -16.40   17.30
  14   2  -2  -21.10   14.30
 -14   2   2   -2.00   10.00
 -13  -2   2   14.50   12.90
  13  -2  -2   -3.80   18.70
 -13  -2   2   21.50   12.00
  13   2  -2   -5.60   14.60
 -13   2   2    4.10   11.60
 -12  -2   2   13.80    7.30
 -12  -2   2    6.30   10.50
  12  -2  -2  -15.10   15.80
 -12   2   2   -2.90    9.50
  12   2  -2  -24.50   10.00
 -11  -2   2   37.60   13.00
  11  -2  -2   65.79   21.00
 -11  -2   2   27.10    9.50
  11  -2  -2   33.60    3.40
  11   2  -2   11.10   11.90
 -11   2   2   41.20   14.60
  10  -2  -2    8.50    2.40
  10  -2  -2   17.40   29.00
 -10  -2   2    0.60    6.70
 -10  -2   2    4.70    6.80
  10  -2  -2   -9.40    3.20
 -10   2   2   -1.00    8.50
  10   2  -2   -2.40   10.50
   9  -2  -2   65.19    6.20
   9  -2  -2   76.19   19.40
  -9  -2   2   89.89   15.50
  -9  -2   2   72.19   14.30
   9   2  -2  105.19   17.80
  -9   2   2   76.19    5.80
  -9   2   2   76.59   15.40
  -8  -2   2    2.40    8.50
  -8  -2   2  -10.10    6.30
   8  -2  -2   -3.20    3.90
   8  -2  -2   12.70   14.50
  -8   2   2    0.40    3.10
  -8   2   2    9.90    9.10
   8   2  -2   -0.10   10.50
  -7  -2   2  201.98   17.30
  -7  -2   2  230.58   17.60
   7  -2  -2  249.18   24.20
   7  -2  -2  224.88    9.40
   7   2  -2  250.67   18.60
  -7   2   2  235.38    8.80
  -7   2   2  231.18   19.40
  -6  -2   2   33.30   10.10
   6  -2  -2   35.80    4.40
  -6  -2   2   27.80    8.20
   6  -2  -2   14.80   11.00
   6  -2  -2   29.40    3.70
   6   2  -2   49.00   10.10
   6   2  -2   32.50    7.10
  -6   2   2   17.20    8.50
  -5  -2   2    3.20    6.20
  -5  -2   2   -3.10    3.80
   5  -2  -2    3.50    2.30
   5  -2  -2    3.60    7.30
   5  -2  -2    3.40    1.80
   5   2  -2    0.70    4.70
  -5   2   2   -4.60    4.70
   5   2  -2   -0.30    3.70
   4  -2  -2  334.17    8.40
  -4  -2   2  347.57   16.00
   4  -2  -2  336.87    8.40
   4  -2  -2  343.07   18.80
  -4  -2   2  355.46   17.60
   4   2  -2  344.97   13.60
  -4   2   2  315.67   15.80
   4   2  -2  331.77   17.40
   4   2  -2  354.06   12.90
   3  -2  -2  304.97   16.30
   3  -2  -2  301.37    7.80
   3  -2  -2  300.97    8.10
   3  -2  -2  304.67   13.80
  -3  -2   2  298.97   15.20
  -3  -2   2  320.57   10.90
   3  -2  -2  276.77   15.40
   3   2  -2  286.17   14.90
   3   2  -2  309.57   13.60
   3   2  -2  300.87   10.10
   3   2  -2  297.37   13.60
  -3   2   2  309.27   13.90
   2  -2  -2   19.00    7.30
   2  -2  -2   27.70    7.90
  -2  -2   2   22.90    3.40
   2  -2  -2   30.00    4.80
   2  -2  -2   29.60   10.30
  -2  -2   2   28.60    7.40
  -2   2   2   30.80    6.50
   2   2  -2   26.40    3.80
  -2   2   2   29.20    4.30
   2   2  -2   13.60    4.90
   2   2  -2   16.70   11.80
  -1  -2   2  168.88   10.60
   1  -2  -2  173.58    9.80
   1  -2  -2  178.08   10.40
   1  -2  -2  174.18    9.50
  -1  -2   2  174.98    9.30
  -1  -2   2  172.38    7.60
   1   2  -2  166.18    9.60
   1   2  -2  167.68   10.40
  -1   2   2  157.78   10.20
   1   2  -2  169.68    8.00
  -1   2   2  188.58   10.60
  -1   2   2  166.48   10.60
   0  -2  -2 1911.01   38.10
   0  -2  -2 1977.50   39.60
   0  -2   2 1994.80   38.70
   0  -2  -2 1915.31   35.70
   0  -2   2 1931.81   38.50
   0  -2   2 1958.40   37.50
   0   2   2 1965.40   38.70
   0   2   2 1947.21   39.10
   0   2  -2 1928.61   38.10
   0   2  -2 1961.40   38.60
   0   2   2 2027.70   36.30
   1  -2   2 7708.33  118.09
  -1  -2  -2 7556.34  116.39
  -1  -2  -2 7514.15  125.19
  -1  -2  -2 7643.64  121.39
   1  -2   2 7655.53  125.89
   1  -2   2 7416.36  121.79
  -1   2  -2 7408.16  117.79
  -1   2  -2 7719.53  121.79
  -1   2  -2 7480.15  124.49
   1   2   2 7460.05  115.99
   1   2   2 7759.32  126.19
   1   2   2 7612.84  122.39
  -2  -2  -2 1680.73   32.00
  -2  -2  -2 1620.64   39.70
   2  -2   2 1716.73   41.90
   2  -2   2 1709.13   37.40
  -2   2  -2 1664.73   30.10
   2   2   2 1650.53   38.90
  -2   2  -2 1703.03   36.70
  -2   2  -2 1640.14   39.90
  -2   2  -2 1713.23   30.50
   2   2   2 1790.82   37.20
   2   2   2 1728.03   36.60
   2   2   2 1713.93   31.60
  -3  -2  -2   66.49    7.30
   3  -2   2   91.59   10.20
  -3  -2  -2   66.99   10.90
  -3  -2  -2   70.09    7.40
   3  -2   2   55.29   10.50
  -3   2  -2   63.59    9.00
   3   2   2   68.59    7.00
   3   2   2   57.09    9.10
  -3   2  -2   58.59    4.60
  -3   2  -2   57.29    3.80
  -3   2  -2   88.19   14.20
   3   2   2   65.99    7.10
  -4  -2  -2    4.20    3.80
   4  -2   2    7.20    2.10
  -4  -2  -2   10.10    7.20
  -4  -2  -2    2.60    4.80
   4   2   2    1.20    4.90
  -4   2  -2    3.20    2.90
  -4   2  -2   -1.90    5.10
  -5  -2  -2  514.25   22.50
  -5  -2  -2  536.65   20.00
   5  -2   2  510.95   28.00
  -5  -2  -2  532.95   29.60
   5  -2   2  519.45   13.20
  -5   2  -2  519.55   14.10
   5   2   2  520.05   21.80
  -5   2  -2  497.75   23.20
  -6  -2  -2    3.50    8.60
  -6  -2  -2    7.00    6.50
   6  -2   2    4.40    2.80
   6  -2   2    1.50   11.80
  -6   2  -2   -1.20    3.00
  -6   2  -2    1.00    7.30
   6   2   2    9.50    9.20
  -7  -2  -2   30.40   12.00
   7  -2   2   28.30   15.50
   7  -2   2   28.10    5.00
  -7  -2  -2   17.10    7.80
   7   2   2   17.00   11.50
  -7   2  -2   17.00    8.80
  -7   2  -2   32.90    5.60
  -8  -2  -2  205.08   19.00
   8  -2   2  229.78   30.50
   8  -2   2  226.38   10.20
  -8  -2  -2  245.88   20.80
   8   2   2  219.78   22.50
  -8   2  -2  239.68   10.70
  -8   2  -2  249.38   22.30
   9  -2   2  183.58   28.60
   9  -2   2  132.19    8.40
  -9  -2  -2  172.48   17.50
   9   2   2  211.08   21.50
  -9   2  -2  170.08    8.40
 -10  -2  -2   15.30    9.30
  10  -2   2    1.00    3.40
  10  -2   2   10.10   14.70
 -10  -2  -2   11.20    8.30
 -10   2  -2    8.30    8.40
 -10   2  -2   16.60    4.50
  10   2   2   20.70   14.30
  11  -2   2   -9.10   16.50
 -11  -2  -2    0.70    9.10
 -11  -2  -2    4.20    6.70
  11   2   2   12.60   14.00
 -11   2  -2   10.90    4.10
 -11   2  -2    3.20    7.80
 -12  -2  -2   13.40    8.70
  12  -2   2   -5.50   17.90
 -12  -2  -2    2.60    7.60
 -12   2  -2   -5.60    6.90
  12   2   2   12.80   14.60
 -13  -2  -2   11.70   16.20
 -13  -2  -2   31.10   11.80
  13  -2   2   13.10   22.80
  13   2   2   21.00   16.20
 -13   2  -2   29.60   18.50
  14  -3  -2    0.80   23.30
 -14  -3   2   37.50   15.30
  14   3  -2   16.10   15.70
 -14   3   2   18.30   12.70
  14   3  -2   20.80   11.90
  13  -3  -2  -20.20   18.70
 -13  -3   2    1.00    9.00
 -13  -3   2   27.50   10.60
 -13   3   2    7.50   11.50
 -12  -3   2   -5.20    8.20
  12  -3  -2    5.60   17.40
 -12  -3   2    9.40    9.60
 -12   3   2    8.10   10.80
  12   3  -2   -6.90   11.30
  11  -3  -2   69.89   21.10
 -11  -3   2   64.09   14.20
 -11  -3   2   60.69   15.10
  11   3  -2   85.69   17.90
 -11   3   2   51.29   16.50
 -10  -3   2    8.00    8.90
 -10  -3   2    2.40    8.90
  10  -3  -2   14.00   14.80
 -10   3   2    8.90    8.70
  10   3  -2    6.10   10.00
   9  -3  -2  154.08   25.50
  -9  -3   2   88.19   15.80
  -9  -3   2  140.39   19.50
  -9   3   2  131.29   20.70
   9   3  -2  133.19   17.80
  -8  -3   2   -4.60    7.90
   8  -3  -2   -7.50   12.90
  -8  -3   2    1.70    6.30
  -8   3   2   11.10   10.50
  -7  -3   2   92.69   16.00
  -7  -3   2   94.59   17.50
   7  -3  -2   77.29   18.60
   7   3  -2   92.69   12.60
   7   3  -2   77.09   12.00
  -7   3   2   67.89   14.60
  -6  -3   2   20.90    9.40
   6  -3  -2   43.90   13.50
  -6  -3   2   26.80    9.20
   6   3  -2   43.80    8.90
  -6   3   2   39.30   10.60
   6   3  -2   41.00    7.20
  -5  -3   2  132.59   14.40
   5  -3  -2  138.19   18.00
   5   3  -2  121.79   11.60
  -5   3   2  128.69   12.80
   5   3  -2  134.09    9.50
   5   3  -2  139.49    8.40
   4  -3  -2  212.48   16.40
   4  -3  -2  226.48    5.20
   4   3  -2  222.58   14.40
   4   3  -2  217.28    9.30
   4   3  -2  218.28    8.60
  -4   3   2  224.28   15.10
  -3  -3   2  305.87    8.90
   3  -3  -2  300.87   17.50
   3  -3  -2  290.27    9.60
  -3  -3   2  286.77   16.50
  -3   3   2  305.07    9.40
   3   3  -2  286.37   14.60
  -3   3   2  312.87   15.20
   3   3  -2  306.17    8.60
  -2  -3   2  159.58   10.00
   2  -3  -2  152.38   11.60
  -2  -3   2  153.58    5.80
   2  -3  -2  152.18   11.00
  -2  -3   2  150.98   12.10
   2  -3  -2  153.08   12.10
   2  -3  -2  148.09    8.50
   2   3  -2  141.59   10.60
   2   3  -2  157.38    6.60
   2   3  -2  157.98   12.10
  -2   3   2  163.98   11.40
  -2   3   2  150.88    8.30
   1  -3  -2  762.82   23.50
  -1  -3   2  816.32   19.20
   1  -3  -2  777.32   22.20
  -1  -3   2  766.12   24.10
   1  -3  -2  808.72   23.50
  -1  -3   2  771.32   22.80
   1   3  -2  781.32   24.30
  -1   3   2  797.42   23.80
   1   3  -2  774.22   18.90
   1   3  -2  801.32   24.30
   0  -3   2 4747.52   82.09
   0  -3  -2 4831.82   84.79
   0  -3  -2 4707.93   78.29
   0  -3   2 4605.94   83.39
   0  -3   2 4555.24   81.49
   0  -3  -2 4677.33   83.49
   0   3  -2 4557.74   80.59
   0   3  -2 4674.53   83.79
   0   3   2 4710.23  101.49
   0   3   2 4744.73   79.19
   0   3   2 4693.93   84.09
   0   3  -2 4768.22   88.59
   1  -3   2  964.90   23.00
  -1  -3  -2  952.80   25.90
  -1  -3  -2  955.00   29.00
   1  -3   2  907.21   26.40
  -1  -3  -2  967.30   19.80
   1  -3   2  934.01   27.90
   1   3   2  933.41   26.70
  -1   3  -2  939.41   26.40
  -1   3  -2  922.51   23.20
   1   3   2  949.80   27.90
   1   3   2  966.10   20.10
  -1   3  -2  964.50   31.00
  -2  -3  -2  975.20   26.90
   2  -3   2  964.50   28.00
  -2  -3  -2  989.70   31.40
   2  -3   2  995.50   21.60
  -2  -3  -2  983.60   19.80
   2  -3   2  998.90   31.80
  -2   3  -2  957.60   21.90
   2   3   2  959.90   30.80
   2   3   2 1007.20   28.60
  -2   3  -2  978.70   27.70
  -2   3  -2  989.60   30.50
   2   3   2  999.60   19.20
  -3  -3  -2   -0.90    2.50
   3  -3   2    0.40    6.90
  -3  -3  -2    8.20    7.90
  -3   3  -2    0.80    2.00
  -3   3  -2    2.80    5.50
   3   3   2    0.50    4.10
   3   3   2   -0.20    2.30
  -3   3  -2    0.70    2.10
  -4  -3  -2   17.30    4.50
   4  -3   2   24.80   10.40
  -4  -3  -2   10.10    8.60
   4   3   2   25.60    5.50
  -4   3  -2   20.40    6.80
  -4   3  -2   22.60    3.20
  -4   3  -2   20.30    2.30
   4   3   2   26.80    7.40
  -5  -3  -2  204.88   18.80
   5  -3   2  246.48   22.10
  -5   3  -2  271.97   18.50
   5   3   2  219.68   15.70
   5   3   2  236.78   13.70
  -6  -3  -2   14.20    8.10
  -6  -3  -2   26.50    6.80
  -6  -3  -2   14.80   11.10
   6  -3   2   28.50   14.60
   6   3   2   32.50    9.60
  -6   3  -2   13.70    9.70
  -7  -3  -2   21.00   12.40
   7  -3   2   28.70   18.30
  -7  -3  -2   42.50   11.80
  -7   3  -2   32.40   12.40
   7   3   2   27.60   10.80
  -8  -3  -2  125.69   20.00
  -8  -3  -2  144.89   20.60
   8  -3   2  126.49   25.30
   8   3   2  141.39   18.80
  -8   3  -2  121.69   20.10
  -9  -3  -2   24.30   12.30
  -9  -3  -2   18.40   10.00
  -9   3  -2    2.70    5.70
   9   3   2   12.80   10.50
 -10  -3  -2   10.70    8.80
  10  -3   2   26.00   19.60
 -10  -3  -2    8.40    7.50
  10   3   2    1.50   11.00
 -10   3  -2   10.00   10.50
 -11  -3  -2    8.00   13.80
 -11  -3  -2   15.80   10.90
  11  -3   2   34.40   18.70
 -11   3  -2   28.10   12.80
  11   3   2    2.40   11.40
 -12  -3  -2   34.90   13.60
 -12  -3  -2   29.00   12.40
  12  -3   2    9.90   20.80
  12   3   2   25.40   15.40
 -12   3  -2   34.40   13.00
  13  -3   2    7.50   18.00
 -13  -3  -2   26.90   10.20
  13   3   2   19.70   12.20
  13   3   2   12.60   13.50
 -13   3  -2    9.30   11.80
 -13  -4   2    8.30    8.60
  13  -4  -2    1.70   22.80
  13   4  -2   -0.30   11.90
  13   4  -2    2.40   15.90
  12  -4  -2   20.70   19.00
 -12  -4   2    6.90   10.00
  12   4  -2   -3.00   10.80
  12   4  -2   10.20   10.10
 -12   4   2   -0.50    9.90
 -11  -4   2   -0.10    8.30
  11  -4  -2    6.70   19.30
  11   4  -2   10.80    9.60
 -11   4   2   12.20   13.10
  11   4  -2   14.60   10.90
 -10  -4   2   -2.00   10.00
  10  -4  -2  -11.50   13.70
  10   4  -2    7.30    9.00
 -10   4   2   -5.70    6.50
  10   4  -2    7.20    8.50
  -9  -4   2   65.29   15.80
   9  -4  -2   80.09   21.30
   9   4  -2   75.79   15.60
  -9   4   2   60.79   15.10
  -8  -4   2  140.49   21.70
   8  -4  -2  153.58   25.30
   8   4  -2  150.98   16.10
  -8   4   2  131.39   20.40
   8   4  -2  128.69   12.50
   8   4  -2  158.08   21.40
  -7  -4   2   58.09   15.30
   7  -4  -2   42.80   17.00
   7   4  -2   70.19   10.60
   7   4  -2   61.49   14.00
   7   4  -2   75.59    9.20
  -7   4   2   50.99   14.00
  -6  -4   2    9.80   11.30
   6  -4  -2    8.30   12.10
  -6   4   2    5.80    8.40
   6   4  -2    5.40    3.10
   6   4  -2    8.40    5.40
   6   4  -2   16.20    8.00
   5  -4  -2   22.60   11.20
  -5  -4   2   31.10   11.50
   5   4  -2   30.00    4.30
   5   4  -2   35.40    8.80
   5   4  -2   40.90    5.40
  -5   4   2   12.80    8.00
  -4  -4   2  117.39   15.90
   4  -4  -2  156.68   18.80
   4  -4  -2  120.29    5.80
   4   4  -2  120.19    4.60
  -4   4   2  116.29    5.60
   4   4  -2  123.49   12.20
  -4   4   2  122.89   13.20
   4   4  -2  123.69    4.80
  -3  -4   2  256.07   17.30
   3  -4  -2  246.48   10.80
   3  -4  -2  203.38   18.40
   3   4  -2  216.78   15.20
  -3   4   2  221.78   14.90
  -3   4   2  252.37   10.60
   2  -4  -2    1.40    4.60
  -2  -4   2    1.90    2.30
   2  -4  -2    2.10    4.40
  -2  -4   2    3.20    6.00
   2  -4  -2    4.80    5.70
  -2   4   2   -1.90    4.50
  -2   4   2    5.40    6.10
   2   4  -2    7.80    2.80
   2   4  -2    7.90    5.60
   1  -4  -2  292.77   15.00
   1  -4  -2  317.77   15.30
  -1  -4   2  312.57   12.50
  -1  -4   2  284.47   15.80
   1   4  -2  306.87   19.30
   1   4  -2  301.77   16.80
  -1   4   2  303.97   16.10
   1   4  -2  281.57   11.60
   0  -4  -2  353.46   13.40
   0  -4  -2  347.07   14.10
   0  -4   2  349.67   16.20
   0  -4   2  348.97   15.90
   0  -4  -2  389.06   18.60
   0   4   2  351.36   17.50
   0   4   2  369.76   16.70
   0   4  -2  348.17   17.30
   0   4  -2  352.66   16.10
   1  -4   2  242.38   12.10
   1  -4   2  253.97   15.60
  -1  -4  -2  247.68   15.90
  -1  -4  -2  247.98    9.20
   1   4   2  261.47   15.60
  -1   4  -2  255.17   15.10
  -1   4  -2  217.28   18.00
  -1   4  -2  241.08   14.10
   2  -4   2   92.69    7.00
  -2  -4  -2   68.59   21.50
   2  -4   2   87.49   13.10
  -2  -4  -2   79.69    4.60
  -2   4  -2  102.49   13.20
   2   4   2  120.19   14.20
   2   4   2   92.79    4.70
  -2   4  -2   91.09    7.50
   3  -4   2    6.50    9.30
  -3  -4  -2    5.20    1.90
  -3  -4  -2   -1.90    8.10
   3  -4   2    2.90    2.90
  -3   4  -2    3.70    3.30
   3   4   2    2.30    1.30
  -3   4  -2    3.90    6.40
   3   4   2    1.30    5.30
  -4  -4  -2  136.89    6.50
   4  -4   2  180.38   22.00
  -4  -4  -2  142.29   16.40
  -4   4  -2  150.58    5.90
  -4   4  -2  147.69   14.60
  -4   4  -2  158.68    6.30
   4   4   2  151.38    6.30
   4   4   2  157.78   14.10
  -5  -4  -2   12.40   11.70
   5  -4   2   34.00   14.50
   5   4   2   22.50    9.30
  -5   4  -2   28.80   10.00
   5   4   2   30.00    5.40
   6  -4   2   41.70   17.40
  -6  -4  -2   50.09   14.60
  -6   4  -2   37.70   11.90
   6   4   2   59.29   13.60
   6   4   2   55.99    8.90
  -7  -4  -2    5.20   11.00
   7  -4   2   -2.50   13.90
   7   4   2    8.50    5.60
   7   4   2   18.10   11.40
  -7   4  -2   11.80   10.50
   7   4   2   16.60    8.10
   8  -4   2  103.69   23.90
  -8  -4  -2   86.69   19.40
   8   4   2   69.29   15.20
  -8   4  -2   54.29   14.50
   8   4   2   94.99   13.40
  -9  -4  -2   38.40   14.20
   9  -4   2   32.40   17.50
  -9   4  -2   48.20   15.50
   9   4   2   59.19   12.60
   9   4   2   26.90   12.10
  10  -4   2   -3.70   16.50
 -10  -4  -2   30.90   13.00
  10   4   2   32.70   14.30
  10   4   2   23.20   11.10
 -10   4  -2   18.10   10.30
 -11  -4  -2    5.50   11.00
  11  -4   2   -4.70   19.20
 -11   4  -2   14.30    9.40
  11   4   2   -3.20    8.30
  11   4   2  -14.60    6.70
  12  -4   2   22.90   23.90
 -12  -4  -2   19.60   13.10
 -12   4  -2   -0.30   10.90
  12   4   2    5.50   10.90
  12   4   2   -0.80    9.30
  13  -4   2    6.20   30.20
 -13  -4  -2   44.60   13.60
  13   4   2   17.80   13.50
 -13   4  -2   22.00   13.80
  13   4   2   32.60   11.60
 -13  -5   2   -5.80   10.20
  13  -5  -2  -12.80   22.40
 -13   5   2   11.40   12.00
  13   5  -2   23.10   14.40
 -12  -5   2    3.10    9.40
  12  -5  -2   14.30   19.20
 -12   5   2   -7.80   10.30
  12   5  -2   12.70   11.70
  12   5  -2    2.30    8.40
 -11  -5   2   28.90   11.70
  11  -5  -2   32.50   20.60
  11   5  -2   26.80   13.10
  11   5  -2   32.00    9.90
 -11   5   2    3.40   12.00
 -10  -5   2   18.50   11.90
  10  -5  -2    9.50   15.50
  10   5  -2    7.80   10.10
 -10   5   2   18.50   11.30
  10   5  -2    8.70    8.10
  -9  -5   2   69.09   16.00
   9  -5  -2   34.80   17.90
   9   5  -2   39.60   13.50
  -9   5   2   64.29   17.40
   9   5  -2   57.29    8.50
   9   5  -2   58.09    9.60
  -8  -5   2    9.00   12.00
   8  -5  -2   39.00   16.10
  -8   5   2   33.80   13.40
   8   5  -2   30.60    7.00
   8   5  -2   36.90   11.90
   8   5  -2   21.60    6.90
  -7  -5   2   44.30   16.10
   7  -5  -2   20.80   15.40
   7   5  -2   38.00   12.00
   7   5  -2   44.00    5.10
   7   5  -2   31.00    5.80
  -7   5   2   23.60   10.40
   6  -5  -2   16.70   15.90
  -6  -5   2   -9.10   10.50
  -6   5   2    5.00    9.20
   6   5  -2    6.00    9.20
  -5  -5   2  303.77   24.00
   5  -5  -2  292.97   24.30
  -5   5   2  274.37   20.10
   5   5  -2  258.37   19.40
   4  -5  -2  272.97   11.00
   4  -5  -2  287.57   22.60
  -4  -5   2  298.57   22.10
  -4   5   2  302.27   11.70
   4   5  -2  296.87   20.10
  -4   5   2  289.67   19.20
  -3  -5   2    4.90    8.00
   3  -5  -2    4.40    4.20
   3  -5  -2   -0.50    7.90
  -3   5   2    6.50    7.60
   3   5  -2    0.50    5.70
  -2  -5   2  476.85   13.30
   2  -5  -2  463.65   22.30
  -2  -5   2  470.55   23.80
   2  -5  -2  479.15   19.60
   2   5  -2  431.96   23.10
   2   5  -2  467.95   13.30
  -2   5   2  466.35   22.30
  -2   5   2  451.75   18.40
  -1  -5   2  200.28   11.70
  -1  -5   2  243.58   24.10
   1  -5  -2  200.08   14.00
   1  -5  -2  184.48   13.00
   1  -5  -2  218.68   14.90
  -1   5   2  212.58   15.80
   1   5  -2  216.18   16.90
   1   5  -2  194.58   10.70
   0  -5   2  633.64   24.50
   0  -5  -2  649.04   21.50
   0  -5  -2  661.93   26.70
   0  -5   2  648.44   23.80
   0   5  -2  637.14   22.00
   0   5   2  656.53   27.20
   0   5  -2  671.03   27.00
   1  -5   2 1443.76   36.70
  -1  -5  -2 1424.26   43.60
  -1  -5  -2 1391.76   29.90
   1  -5   2 1395.46   40.10
  -1  -5  -2 1401.56   30.70
  -1   5  -2 1315.57   37.00
   1   5   2 1445.76   42.20
  -1   5  -2 1431.26   41.30
  -2  -5  -2  249.68   20.00
  -2  -5  -2  253.07    8.20
  -2  -5  -2  256.37    8.00
   2  -5   2  256.47   18.90
   2  -5   2  284.97   13.40
  -2   5  -2  282.57   17.70
   2   5   2  248.58   17.60
  -2   5  -2  264.57   13.80
   3  -5   2  128.19   19.30
   3  -5   2  158.48    9.10
  -3  -5  -2  183.48   22.30
  -3   5  -2  140.49   15.00
   3   5   2  154.28   15.40
  -3   5  -2  160.68    9.90
   4  -5   2   23.40   14.20
  -4  -5  -2   14.10   12.50
  -4   5  -2   19.30    3.60
   4   5   2   11.60    8.60
  -4   5  -2   14.60    9.50
  -4   5  -2   20.40    5.00
  -5  -5  -2   47.70   15.70
   5  -5   2   31.30   16.20
   5   5   2   32.60   10.80
  -5   5  -2   34.80   11.40
   6  -5   2  268.87   28.30
  -6  -5  -2  233.38   24.50
  -6   5  -2  252.57   21.10
   6   5   2  232.48   19.80
   6   5   2  241.68    8.60
   6   5   2  233.08    8.20
   7  -5   2   86.99   22.70
  -7  -5  -2   69.59   18.00
   7   5   2   62.99    6.30
   7   5   2   61.09    6.40
   7   5   2   88.29   17.70
  -7   5  -2   73.79   15.60
  -8  -5  -2   56.69   16.20
   8  -5   2   93.69   24.80
   8   5   2   59.09    7.70
   8   5   2   44.80   13.00
  -8   5  -2   36.90   12.80
   8   5   2   57.39    8.40
  -9  -5  -2   77.69   18.70
   9  -5   2   92.99   26.10
  -9   5  -2   85.99   18.80
   9   5   2   64.79   16.20
   9   5   2   72.69   10.10
 -10  -5  -2    6.50   11.30
  10  -5   2   35.20   20.30
 -10   5  -2    1.30    7.90
  10   5   2    3.30    8.80
  11  -5   2   -2.50   20.00
 -11  -5  -2   19.40   12.60
  11   5   2    9.90    6.50
  11   5   2   32.40   13.00
 -11   5  -2    5.60    8.50
 -12  -5  -2    9.90   13.10
  12  -5   2   -6.50   21.50
  12   5   2   32.30   16.30
 -12   5  -2   13.20   13.30
  12   5   2   12.00    8.50
  13  -5   2  -12.40   22.10
 -13  -5  -2   35.30   11.80
  13  -6  -2   21.70   21.80
 -13  -6   2    9.10   14.00
  13   6  -2  -16.90    9.30
 -13   6   2    6.60    9.70
 -12  -6   2   32.20   13.50
  12  -6  -2    0.10   20.10
 -12   6   2    9.70   11.30
  12   6  -2   28.50   15.40
 -11  -6   2    4.70   10.60
  11  -6  -2   -5.90   15.60
 -11   6   2   -2.90   10.50
  11   6  -2   10.40   10.80
  10  -6  -2   13.10   17.80
 -10  -6   2    2.90    9.80
 -10   6   2   15.70   11.10
  10   6  -2    3.10    9.80
   9  -6  -2  147.09   27.80
  -9  -6   2  150.28   24.20
  -9   6   2  152.88   24.50
   9   6  -2  105.89   19.60
   8  -6  -2   30.20   17.60
  -8  -6   2   28.90   16.80
   8   6  -2   25.30   11.90
  -8   6   2   18.50   10.40
   7  -6  -2   -6.70   13.60
  -7  -6   2   -2.00    9.40
   7   6  -2   -3.90    7.30
  -7   6   2   -4.30    6.60
   6  -6  -2  177.18   25.50
  -6  -6   2  174.68   24.30
   6   6  -2  175.58   19.20
  -6   6   2  145.09   20.00
   5  -6  -2   -2.80   13.70
  -5  -6   2  -18.90    8.70
   5  -6  -2    7.60    3.00
   5   6  -2   -4.10    9.00
  -5   6   2   -2.00    3.00
  -5   6   2   -1.70    9.90
   4  -6  -2   10.60   11.70
  -4  -6   2   -4.10   10.80
   4  -6  -2   -0.40    4.00
  -4   6   2   -1.50    9.50
   4   6  -2   -4.70    8.50
   3  -6  -2    6.90   10.10
  -3  -6   2    5.20   10.30
   3  -6  -2   -6.10    5.00
   3   6  -2   -0.40    8.60
  -3   6   2    2.10    6.70
  -3   6   2   10.90   10.30
  -2  -6   2   -5.00    3.20
   2  -6  -2   -6.50    5.20
   2  -6  -2   -7.30    7.60
  -2  -6   2   -0.80    7.80
  -2   6   2   -6.00    8.00
   2   6  -2   -4.30    8.20
   1  -6  -2  142.19   13.50
  -1  -6   2  140.79   11.80
  -1  -6   2  137.99   17.60
   1   6  -2  158.68   18.70
  -1   6   2  145.29   15.80
   0  -6   2  720.33   26.60
   0  -6   2  721.93   28.10
   0  -6  -2  705.83   30.00
   0  -6  -2  641.04   22.10
   0  -6  -2  696.83   24.20
   0   6  -2  632.24   23.70
   0   6   2  665.43   30.00
   0   6  -2  685.83   30.20
   1  -6   2  189.38   14.10
  -1  -6  -2  181.68   17.20
   1  -6   2  175.88   17.30
  -1  -6  -2  177.38   11.10
  -1  -6  -2  189.28   10.00
  -1   6  -2  183.58   17.10
   1   6   2  205.28   18.70
  -2  -6  -2  196.78   19.20
   2  -6   2  223.48   13.60
   2  -6   2  241.48   20.60
  -2  -6  -2  208.08    8.70
  -2  -6  -2  213.48    7.80
  -2   6  -2  225.58   18.00
   2   6   2  228.08   19.10
  -2   6  -2  178.78   17.70
  -3  -6  -2   61.49   16.10
   3  -6   2   59.39   15.30
   3  -6   2   68.49    9.00
  -3   6  -2   72.89   14.50
  -3   6  -2   71.29    9.50
   3   6   2   69.79   14.00
   4  -6   2   -6.20   14.50
   4  -6   2   -2.30    3.80
  -4  -6  -2    7.80   11.50
   4   6   2   19.70   10.50
  -4   6  -2    3.60    9.50
  -4   6  -2   12.70    5.30
   5  -6   2   -7.20   15.30
  -5  -6  -2   46.50   17.20
   5   6   2   16.00   11.50
  -5   6  -2    7.80   11.00
  -6  -6  -2   65.39   19.00
   6  -6   2   93.39   21.80
  -6   6  -2   51.39   15.00
   6   6   2   51.89   14.70
  -7  -6  -2   16.80   12.60
  -7   6  -2   60.49   23.70
   8  -6   2   12.80   17.40
  -8  -6  -2    3.70   11.70
  -8   6  -2    6.30    8.90
   8   6   2  -11.50    6.80
   9  -6   2  -16.80   14.20
  -9  -6  -2    0.20   10.40
   9   6   2    7.50    9.80
  -9   6  -2    8.60   11.20
  10  -6   2   41.10   21.90
 -10  -6  -2   24.50   13.70
 -10   6  -2   16.00   10.80
  10   6   2   20.10    3.50
  10   6   2   28.60   12.80
  11  -6   2   31.30   23.00
 -11  -6  -2   29.50   15.40
 -11   6  -2   13.60   12.80
  11   6   2   -3.30   10.50
 -12  -6  -2   50.59   16.70
  12  -6   2   30.30   27.40
 -12   6  -2   20.80   13.80
  12   6   2   12.50   11.70
  12  -7  -2  -14.00   19.70
 -12  -7   2   -2.90   12.00
  12   7  -2  -20.30   11.30
 -12   7   2    6.40   10.60
 -11  -7   2   16.80   11.20
  11  -7  -2   30.90   24.80
 -11   7   2   -4.70   13.30
  11   7  -2   11.90   13.10
  10  -7  -2   24.50   18.20
 -10  -7   2   16.80   14.90
 -10   7   2    6.40   12.00
  10   7  -2   34.80   14.40
  -9  -7   2   38.20   17.00
   9  -7  -2   14.20   15.30
  -9   7   2   -2.60    9.40
   9   7  -2  -10.30    6.10
   8  -7  -2   15.00   15.70
  -8  -7   2    6.50   10.70
  -8   7   2    9.60    9.90
   8   7  -2    9.90    9.10
   7  -7  -2   61.19   20.00
  -7  -7   2   17.20   11.50
  -7   7   2   25.00   11.00
   7   7  -2   25.90   12.00
   6  -7  -2  256.37   26.50
  -6  -7   2  302.17   26.90
   6   7  -2  254.07   24.20
  -6   7   2  268.17   22.80
   5  -7  -2   30.70   15.90
   5  -7  -2   18.40    4.50
  -5  -7   2    9.50   12.00
  -5   7   2   21.00   12.50
  -5   7   2    3.20    5.60
   5   7  -2   12.00   10.50
  -4  -7   2   -9.10   11.30
   4  -7  -2    3.30    5.70
   4  -7  -2    3.50   11.70
   4   7  -2    5.50   10.10
  -4   7   2   -0.40    6.50
  -4   7   2    8.10   11.50
   3  -7  -2    6.10    6.90
  -3  -7   2   -1.80    9.70
   3  -7  -2   15.00   11.90
  -3   7   2   -7.40    9.40
   3   7  -2   19.00   12.30
   2  -7  -2  122.89   18.40
  -2  -7   2   94.59    7.50
   2  -7  -2  106.09   15.10
  -2  -7   2  123.39   19.60
  -2  -7   2  118.99    8.90
  -2   7   2  136.99   19.30
   2   7  -2  101.99   18.20
  -1  -7   2   15.20   11.00
  -1  -7   2   14.70    8.10
   1  -7  -2   24.70   11.20
   1  -7  -2    6.80   10.30
   1   7  -2    2.70    9.90
  -1   7   2   15.10   10.90
   0  -7   2  121.59   16.50
   0  -7  -2  117.69   18.80
   0  -7  -2   88.39    9.80
   0  -7   2   85.49   15.00
   0  -7  -2  110.19   13.70
   0   7   2   78.79   16.00
   0   7  -2   95.09   16.80
  -1  -7  -2  109.39   19.40
   1  -7   2  111.19   15.10
   1  -7   2  124.79   18.10
  -1  -7  -2  102.99   10.60
   1   7   2  110.09   19.00
  -1   7  -2  104.89   16.80
  -2  -7  -2  154.68    7.20
   2  -7   2  157.18   16.30
  -2  -7  -2  153.78    8.80
  -2  -7  -2  153.28   22.30
   2  -7   2  173.38   22.50
  -2   7  -2  155.38   20.40
   2   7   2  171.18   23.90
   3  -7   2   15.30   14.20
  -3  -7  -2    0.80   12.40
   3  -7   2   14.60    6.10
  -3   7  -2   15.30   11.40
   3   7   2    7.60   10.50
   4  -7   2    0.30    4.10
   4  -7   2   -7.50   13.40
  -4  -7  -2   11.20   14.80
   4   7   2    3.00    9.30
  -4   7  -2   -9.20    9.60
  -4   7  -2   15.60    5.90
   5  -7   2   -1.90   13.60
  -5  -7  -2   -5.00   10.60
   5   7   2    6.80    8.50
  -5   7  -2    8.50    9.80
  -5   7  -2    8.40    3.50
  -5   7  -2    0.40    4.10
   6  -7   2   11.60   16.40
  -6   7  -2   13.10   17.60
  -7  -7  -2   20.20   14.70
   7  -7   2   -6.80   16.20
   7   7   2   46.20   15.20
  -7   7  -2   20.10   10.10
  -8  -7  -2   15.10   14.20
   8  -7   2    3.60   17.60
  -8   7  -2   -5.90    9.10
   8   7   2    8.40   10.80
  -9  -7  -2   26.50   14.50
   9  -7   2   27.60   20.80
   9   7   2   -5.30    8.60
  -9   7  -2    6.40   11.30
  10  -7   2  -16.30   16.70
 -10  -7  -2    3.20   13.00
  10   7   2    5.50   11.40
 -10   7  -2   12.00   10.20
 -11  -7  -2   38.10   17.10
  11  -7   2    8.20   24.90
 -11   7  -2   -3.90   13.30
  11   7   2   14.30   13.10
 -12  -7  -2    4.70   26.40
  12  -7   2   11.70   23.00
  12   7   2   17.50   12.20
 -12   7  -2   -7.30   11.90
 -11  -8   2   25.80   17.40
  11  -8  -2    8.50   43.40
  10  -8  -2   25.70   20.60
 -10  -8   2    0.90   13.30
 -10   8   2    5.80   11.60
  10   8  -2    8.10   12.30
   9  -8  -2   19.80   17.50
  -9  -8   2   -1.00   11.00
  -9   8   2  -12.10   10.70
   9   8  -2  -10.50    8.80
  -8  -8   2   65.19   18.50
   8  -8  -2   55.29   22.70
  -8   8   2   47.40   15.10
   8   8  -2   34.40   13.20
   7  -8  -2   63.99   21.70
  -7  -8   2   54.79   17.40
   7   8  -2   36.90   13.80
  -7   8   2   49.99   15.20
   6  -8  -2   27.10   27.90
  -6  -8   2   15.90   11.70
  -6   8   2   49.30   14.60
   6   8  -2   42.00   15.40
  -5  -8   2    7.40   19.00
   5  -8  -2   -5.90   13.00
   5  -8  -2    0.50    3.60
  -5   8   2  -11.60   11.30
   5   8  -2   -7.40   15.40
   4  -8  -2   26.00   14.60
  -4  -8   2   27.00   15.30
   4  -8  -2   18.20    7.50
  -4   8   2    5.50   11.30
   4   8  -2    9.80   10.80
  -3  -8   2  161.28   23.60
   3  -8  -2  167.48   22.90
   3  -8  -2  139.69   13.90
   3   8  -2  145.09   23.00
  -3   8   2  151.78   21.20
   2  -8  -2    4.60    8.60
  -2  -8   2    6.10   12.20
  -2  -8   2    6.70    4.50
  -2  -8   2    6.30    5.20
   2  -8  -2   -3.00   10.60
  -2   8   2   -8.40   10.70
   2   8  -2   14.30   13.50
  -1  -8   2   37.50   10.40
   1  -8  -2   36.20   12.50
  -1  -8   2   42.90   14.00
  -1  -8   2   34.40    8.00
   1  -8  -2   55.69   14.90
  -1   8   2   35.90   15.00
   1   8  -2   32.40   16.00
   0  -8   2   44.70   13.40
   0  -8   2   55.39   14.10
   0  -8  -2   33.10   14.50
   0  -8  -2   43.20   11.50
   0   8  -2   35.70   15.70
   0   8   2   52.19   17.20
   1  -8   2   29.70   13.80
  -1  -8  -2   21.80    8.20
  -1  -8  -2   11.60   12.90
   1  -8   2   13.20   10.20
  -1  -8  -2   24.20    5.40
   1   8   2    1.10   12.30
  -1   8  -2   13.70   12.90
   2  -8   2    3.10   12.20
  -2  -8  -2   19.10   14.90
  -2  -8  -2   12.20    5.10
  -2  -8  -2   17.00    3.70
   2  -8   2    5.90    8.20
  -2   8  -2   -4.40   11.30
   2   8   2   26.50   14.40
   3  -8   2   -5.70   11.40
  -3  -8  -2    7.00   12.20
   3  -8   2    5.90    6.70
   3   8   2    5.50   12.00
  -3   8  -2   28.60   12.70
   4  -8   2    6.70    5.30
   4  -8   2   13.80   14.70
  -4  -8  -2   -9.50    9.80
  -4   8  -2  -11.50    8.10
   4   8   2    1.60   10.30
   5  -8   2   12.10   14.70
  -5  -8  -2   -6.10   11.90
   5   8   2    9.20   10.50
  -5   8  -2    9.10   10.60
   6  -8   2    8.90   15.70
  -6  -8  -2   10.50   12.50
   6   8   2   -4.30    8.90
  -6   8  -2    7.60    9.50
  -7  -8  -2    6.00   11.40
   7  -8   2   20.40   16.80
   7   8   2   11.00   12.50
  -7   8  -2    0.50   10.40
  -8  -8  -2   41.00   16.90
   8  -8   2   46.30   19.50
   8   8   2   50.39   17.40
  -8   8  -2   20.10   13.20
   9  -8   2    6.00   15.70
  -9  -8  -2   11.60   14.40
   9   8   2    0.10    9.50
  -9   8  -2    6.60   10.40
  10  -8   2   16.90   23.70
 -10  -8  -2   18.20   16.40
 -10   8  -2   29.80   14.30
  10   8   2    5.40   12.70
 -11  -8  -2   33.50   28.40
  11  -8   2   -0.60   23.10
 -11   8  -2    7.30   14.00
  11   8   2    8.30   14.50
  11  -9  -2   19.50   23.60
 -11  -9   2   37.20   20.10
 -11   9   2   16.70   14.20
  11   9  -2   -8.80   12.60
 -10  -9   2   31.60   16.80
  10  -9  -2    8.20   22.20
 -10   9   2    9.30   15.90
  10   9  -2   50.39   24.80
  -9  -9   2   17.70   14.30
   9  -9  -2   -4.40   18.70
  -9   9   2  -10.80    9.10
   9   9  -2   -8.30   10.60
  -8  -9   2   10.90   15.50
   8  -9  -2   -0.80   16.40
  -8   9   2    1.60   12.00
   8   9  -2   -2.50   11.00
  -7  -9   2   49.30   17.10
   7  -9  -2   41.20   20.50
  -7   9   2   29.00   12.80
   7   9  -2   12.50   13.60
   6  -9  -2   31.60   17.20
  -6  -9   2   14.80   13.20
   6  -9  -2   14.10    3.40
  -6   9   2    4.80   12.00
   6   9  -2   15.90   13.00
  -6   9   2    4.70    5.70
   5  -9  -2    6.00    4.90
  -5  -9   2  -12.50    8.80
   5  -9  -2   -5.70   13.30
   5   9  -2   11.40   11.60
  -5   9   2   -8.90    9.00
   4  -9  -2   73.59   18.50
   4  -9  -2   67.99   11.00
  -4  -9   2   41.10   16.50
   4   9  -2   36.80   15.70
  -4   9   2   35.90   14.50
   3  -9  -2   18.40   10.90
  -3  -9   2  -15.70   10.00
   3  -9  -2    2.30    6.30
  -3   9   2    6.90   11.80
   3   9  -2   -7.60    9.60
   2  -9  -2   33.60   12.80
   2  -9  -2   26.60   10.00
  -2  -9   2   28.30   13.60
  -2  -9   2   31.50    5.90
   2   9  -2   36.90   17.00
  -2   9   2   16.40   12.50
   1  -9  -2    6.20    8.90
   1  -9  -2   19.30   10.30
  -1  -9   2    6.10   10.10
  -1  -9   2   15.20    7.50
  -1   9   2   18.40   12.70
   1   9  -2   -1.00   10.70
   0  -9  -2   39.60   14.00
   0  -9  -2   12.60    9.40
   0  -9   2   24.90   10.40
   0  -9   2   13.00    9.90
   0   9  -2   21.60   14.00
   0   9   2    5.70   12.10
  -1  -9  -2  110.99   12.20
  -1  -9  -2  138.39   22.20
   1  -9   2  118.39   19.90
  -1  -9  -2  108.59   10.40
   1  -9   2  145.29   18.70
   1   9   2  173.08   25.60
  -1   9  -2  118.99   21.70
  -2  -9  -2    2.50   10.30
   2  -9   2   18.90    7.30
  -2  -9  -2   13.10    3.40
  -2  -9  -2    2.80    4.20
   2  -9   2   15.10   13.00
   2   9   2   41.10   24.50
  -2   9  -2   -7.50   17.00
  -3  -9  -2   32.40   25.60
   3  -9   2   73.49   11.30
   3  -9   2   56.99   17.60
   3   9   2   66.99   19.70
  -3   9  -2   64.29   16.30
   4  -9   2   10.50   14.10
  -4  -9  -2   23.10   15.00
   4  -9   2    4.30    5.90
   4   9   2  -12.80    9.50
  -4   9  -2    3.90    9.90
   5  -9   2   22.60   17.10
  -5  -9  -2   10.20   12.30
   5  -9   2    8.40    5.10
  -5   9  -2    5.20   11.60
   5   9   2   15.60   12.70
  -5   9  -2  -24.00    8.40
   6  -9   2    2.50   14.70
  -6  -9  -2   -7.70   11.30
   6   9   2    0.30   12.20
  -6   9  -2   11.50    9.70
   7  -9   2   29.70   19.40
  -7  -9  -2  -22.10    8.90
  -7   9  -2   -1.20    9.70
   7   9   2   24.50   13.70
   8  -9   2    1.60   21.50
  -8  -9  -2   19.80   16.10
  -8   9  -2    4.40   12.20
   8   9   2   -1.20   11.80
   9  -9   2   -1.30   22.50
  -9  -9  -2   16.70   17.70
   9   9   2   18.10   15.00
  -9   9  -2    2.80   12.60
 -10  -9  -2   16.70   15.30
  10  -9   2  -12.90   23.20
  10   9   2  -19.30   10.30
 -10   9  -2    4.70   13.30
  10 -10  -2  -14.80   19.00
 -10 -10   2   17.60   13.80
  10  10  -2  -17.20   12.30
 -10  10   2   -2.10   11.80
   9 -10  -2    1.90   22.00
  -9 -10   2   -2.80   13.30
  -8 -10   2   -6.80   14.40
   8 -10  -2   29.40   21.40
  -8  10   2   15.50   13.20
   8  10  -2    3.80   10.70
  -7 -10   2    5.40   14.50
   7 -10  -2   -5.10   16.00
  -7  10   2    8.30   13.40
   7  10  -2   21.90   14.60
   6 -10  -2   -4.60    3.80
   6 -10  -2  -15.80   15.30
  -6 -10   2   -7.60   10.90
   6  10  -2  -21.40   10.50
  -6  10   2   -1.50   10.60
   5 -10  -2    5.40    5.10
  -5 -10   2   19.00   14.70
   5 -10  -2   -6.50   14.70
   5  10  -2   19.30   13.90
  -5  10   2    9.80   12.10
  -4 -10   2   92.69   20.50
   4 -10  -2  108.49   14.60
   4 -10  -2  106.29   21.70
  -4  10   2   73.89   18.70
   4  10  -2  119.69   23.50
   3 -10  -2   60.59   18.10
   3 -10  -2   68.79   12.70
  -3 -10   2   67.59   20.20
  -3  10   2   39.00   16.60
   3  10  -2   51.69   17.20
   2 -10  -2  -16.00    9.30
  -2 -10   2   -4.30    9.50
   2 -10  -2    6.70    7.80
   2  10  -2   -0.30   11.60
  -2  10   2   14.30   12.00
   1 -10  -2    4.60    9.30
  -1 -10   2   -2.40   11.30
  -1 -10   2    1.60    8.20
   1 -10  -2  -10.60    7.30
   1  10  -2   -2.10   12.30
  -1  10   2    0.90   12.10
   0 -10   2   36.30   11.60
   0 -10   2   31.80   11.70
   0 -10  -2   31.40   13.30
   0 -10  -2   33.20   10.80
   0  10   2   26.40   14.20
   0  10  -2   28.50   15.50
  -1 -10  -2   33.40   16.80
  -1 -10  -2   22.70   10.50
   1 -10   2   36.20   11.50
   1 -10   2   22.20   12.40
  -1 -10  -2   17.80    7.90
  -1  10  -2    2.00   12.50
   1  10   2   20.10   15.40
  -2 -10  -2   80.09    5.40
  -2 -10  -2   96.49   22.10
   2 -10   2   75.49   18.80
   2 -10   2  112.99   17.50
   2  10   2   75.49   19.20
  -2  10  -2   71.99   17.20
  -3 -10  -2   21.50   14.50
   3 -10   2    2.90   13.60
   3 -10   2   11.60    5.60
   3  10   2    3.10   12.90
  -3  10  -2   -2.90   11.20
  -4 -10  -2   -3.30   10.60
   4 -10   2    9.80    7.00
   4 -10   2   -4.40   12.80
  -4  10  -2    1.10   10.90
   4  10   2    2.20   12.90
  -5 -10  -2   10.00   13.40
   5 -10   2    2.50    5.70
   5 -10   2  -16.00   14.20
  -5  10  -2    3.40   11.50
   5  10   2    0.60   11.70
  -6 -10  -2   12.10   15.30
   6 -10   2  -32.90   11.80
  -6  10  -2   -1.20   10.10
   6  10   2    6.90   14.70
  -7 -10  -2   22.70   16.60
   7 -10   2   10.60   19.70
  -7  10  -2   33.70   14.50
   7  10   2    1.80   12.30
  -8 -10  -2  -25.20   14.10
   8 -10   2   -4.40   22.50
  -8  10  -2   16.00   12.60
   8  10   2    7.10   16.30
   9 -10   2   -3.90   22.70
  -9 -10  -2  -18.90   14.20
  -9  10  -2   -3.50   11.50
   9  10   2  -18.10   10.90
   8 -11  -2  -13.50   21.20
  -8 -11   2   12.80   17.80
  -8  11   2   13.20   12.90
   8  11  -2  -16.80   10.30
  -7 -11   2   29.50   17.20
   7 -11  -2   -7.40   17.50
  -7  11   2   -6.20   11.70
   7  11  -2   -5.80   15.20
   6 -11  -2   16.30   18.10
  -6 -11   2   27.40   14.90
  -6  11   2   22.90   14.60
   6  11  -2   22.20   16.50
  -5 -11   2   -5.90   10.60
   5 -11  -2    1.30   15.30
   5 -11  -2   14.70    6.90
  -5  11   2   -1.40   13.80
   5  11  -2   -5.00   13.90
   4 -11  -2  -11.70   12.10
  -4 -11   2  -13.70    9.40
   4 -11  -2   20.90    8.30
  -4  11   2   19.20   12.70
   4  11  -2    4.40   12.00
   3 -11  -2   -3.30   12.10
  -3 -11   2   -3.50   10.10
   3 -11  -2    5.10    7.80
  -3  11   2   15.10   13.90
   3  11  -2    4.90   13.60
  -2 -11   2    9.60    9.50
   2 -11  -2    2.20   11.60
   2 -11  -2   24.20   10.30
  -2 -11   2   11.20    4.60
  -2 -11   2    0.80   12.40
  -2  11   2   15.00   13.90
   2  11  -2   28.30   15.40
  -1 -11   2    3.30   10.40
  -1 -11   2    6.00    8.10
   1 -11  -2   -4.70    8.80
   1 -11  -2   -8.10    8.50
   1  11  -2   -3.90   12.10
  -1  11   2    6.80    9.80
   0 -11  -2    9.80   11.30
   0 -11   2    4.70    7.40
   0 -11   2    4.10    7.90
   0 -11  -2    3.70    8.80
   0  11   2    2.70   10.20
   0  11  -2    0.30   10.90
  -1 -11  -2   -7.80    6.70
   1 -11   2   -6.40    9.80
  -1 -11  -2    1.70   10.20
   1 -11   2    6.50    7.90
  -1  11  -2   19.70   15.60
   1  11   2   15.20   13.30
  -2 -11  -2  -19.80    9.50
   2 -11   2    9.10   13.20
   2 -11   2    4.70    7.50
  -2  11  -2   18.60   13.60
   2  11   2   -3.10   12.80
   3 -11   2    0.20    6.60
  -3 -11  -2    3.40   12.70
   3  11   2   -1.00   13.10
  -3  11  -2   -4.50   11.70
   4 -11   2    0.60    6.20
   4 -11   2   13.90   15.80
  -4 -11  -2   -1.40   13.50
   4  11   2    0.30   12.80
  -4  11  -2    7.90   14.40
   5 -11   2   24.50   19.70
   5 -11   2   21.60    8.60
  -5 -11  -2   44.20   20.20
   5  11   2   19.20   16.40
  -5  11  -2   33.60   14.60
  -6 -11  -2  -10.20   13.40
   6 -11   2  -15.60   16.10
  -6  11  -2    6.30   13.00
   6  11   2   13.80   16.30
   7 -11   2    4.40   19.60
  -7 -11  -2   34.60   19.60
  -7  11  -2   11.30   16.20
   7  11   2   -3.00   12.60
  -8 -11  -2   27.30   19.30
   8  11   2  -10.00   13.60
  -8  11  -2   29.50   14.20
   7 -12  -2   12.10   22.20
  -7 -12   2    3.60   14.30
   7  12  -2    1.90   16.10
  -7  12   2   10.30   16.20
  -6 -12   2   53.79   34.30
   6 -12  -2   -7.50   18.30
   6  12  -2   19.40   22.70
  -6  12   2   17.60   21.50
  -5 -12   2   17.70   15.90
   5 -12  -2    9.20    7.50
   5 -12  -2   -0.60   17.20
   5  12  -2    5.30   16.30
  -5  12   2   -3.60   14.30
   4 -12  -2    2.30    6.90
   4 -12  -2  -14.00   13.60
  -4 -12   2    1.10   12.60
  -4  12   2   -4.30   12.60
   4  12  -2    9.10   14.70
   3 -12  -2   16.30   14.40
  -3 -12   2   11.50   14.90
   3 -12  -2    2.20    8.80
  -3  12   2   11.20   14.80
   3  12  -2   -7.70   13.50
   2 -12  -2   -1.90   11.30
  -2 -12   2    2.50   11.70
   2 -12  -2   19.10    8.60
   2  12  -2   18.40   15.20
  -2  12   2    3.50   12.80
  -1 -12   2   48.60   15.90
   1 -12  -2   -6.70   12.00
   1 -12  -2   41.80   13.70
  -1 -12   2   15.20    8.50
   1  12  -2   24.70   15.30
  -1  12   2   29.50   16.90
   0 -12   2    5.60   10.50
   0 -12   2   11.50    9.20
   0 -12  -2    9.10   11.90
   0 -12  -2   -5.20   11.20
   0  12   2   -0.80   12.70
   0  12  -2    3.70   13.60
  -1 -12  -2  -10.00    7.10
   1 -12   2    8.90   10.10
   1 -12   2    7.50   11.90
  -1 -12  -2   -9.80   11.50
   1  12   2   20.70   16.40
  -1  12  -2   20.00   15.00
   2 -12   2  -18.40   12.00
  -2 -12  -2   21.00   12.90
   2  12   2   -8.70   14.10
  -2  12  -2   -4.50   12.20
  -3 -12  -2   10.20   15.10
   3 -12   2  -15.90   12.90
   3 -12   2   11.10    8.40
   3  12   2   -2.90   14.60
  -3  12  -2    9.30   15.50
   4 -12   2  -17.30   13.80
   4 -12   2  -10.50    6.70
  -4 -12  -2    9.70   15.30
   4  12   2    3.90   16.20
  -4  12  -2    2.00   12.90
  -5 -12  -2   22.90   16.20
   5 -12   2    5.50   17.70
   5  12   2    5.00   14.40
  -5  12  -2   18.40   13.70
  -6 -12  -2   22.20   19.10
   6 -12   2    0.00   20.80
   6  12   2  -10.40   15.60
  -6  12  -2   -5.20   10.80
  -7 -12  -2   29.40   17.80
   5 -13  -2  -31.70   17.20
  -5 -13   2   12.50   18.70
   5  13  -2    0.20   13.60
  -5  13   2   11.70   15.00
   4 -13  -2   11.10    8.50
   4 -13  -2  -44.50   15.90
  -4 -13   2   20.20   19.10
  -4  13   2  -10.30   14.00
   4  13  -2  -23.20   15.70
  -3 -13   2   13.00   12.00
   3 -13  -2  -45.00   14.30
   3 -13  -2   15.70   11.50
   3  13  -2    4.10   26.20
  -3  13   2    1.90   18.70
   2 -13  -2    8.10   10.30
  -2 -13   2    5.60   12.40
  -2  13   2   24.10   16.60
   2  13  -2   14.10   15.30
  -1 -13   2    2.70   11.90
   1 -13  -2   13.80   10.20
   1 -13  -2  -19.40   12.60
  -1  13   2    6.40   13.50
   1  13  -2   12.40   17.10
   0 -13  -2   -3.00   12.10
   0 -13   2   45.10   15.80
   0 -13   2    4.20   11.70
   0 -13  -2    6.70   13.10
   0  13   2    9.20   17.80
   0  13  -2   -7.40   14.40
   1 -13   2   -5.90   11.70
   1 -13   2   15.80   12.00
  -1 -13  -2   12.10   12.90
   1  13   2   13.20   17.30
  -1  13  -2   -0.50   15.30
  -2 -13  -2    7.70   15.90
   2 -13   2    4.00    8.00
   2 -13   2  -22.10   12.40
   2  13   2  -14.40   24.30
  -2  13  -2  -17.10   19.10
   3 -13   2   23.80   10.40
   3 -13   2   14.00   16.40
  -3 -13  -2   59.09   20.60
  -3  13  -2   -6.20   11.60
   3  13   2   17.90   19.30
   4 -13   2   -3.00    8.60
  -4 -13  -2   24.40   18.40
   4 -13   2    5.60   16.40
  -4  13  -2    7.50   15.50
   4  13   2   -2.30   15.50
 -14   0   3   -4.90    9.60
  14   0  -3  -29.50   17.20
 -14   0   3  -23.90   11.60
 -13   0   3   15.70   10.90
 -13   0   3   -5.00    8.40
  13   0  -3   -7.50   14.80
 -12   0   3    1.20    7.10
 -12   0   3   14.50    9.70
  12   0  -3  -11.40   13.60
 -11   0   3   90.99   12.60
  11   0  -3   92.89   21.50
 -11   0   3  125.69   20.40
 -10   0   3    1.00    5.40
  10   0  -3   -3.20   12.30
 -10   0   3    1.90    8.20
  -9   0   3  234.48   21.00
  -9   0   3  249.38   15.60
   9   0  -3  220.08   24.10
  -8   0   3    0.30    5.40
   8   0  -3    6.50   11.00
  -8   0   3    5.40    7.90
  -7   0   3  405.86   23.40
  -7   0   3  383.56   17.40
   7   0  -3  366.76   23.60
   6   0  -3    6.40    4.80
  -6   0   3   -4.70    3.10
  -6   0   3   -0.60    5.00
   6   0  -3    3.70    6.90
  -5   0   3 3606.74   65.79
  -5   0   3 3454.95   78.69
   5   0  -3 3518.75   67.69
   5   0  -3 3600.14   74.19
   4   0  -3    2.00    3.40
   4   0  -3    5.90    4.00
   4   0  -3   -0.60    3.50
  -4   0   3   -1.00    3.20
  -4   0   3    6.70    5.60
  -4   0   3   -3.50    3.10
  -3   0   3 1362.16   32.70
  -3   0   3 1381.26   29.00
  -3   0   3 1319.67   30.90
   3   0  -3 1333.57   29.10
   2   0  -3   -0.30    2.50
  -2   0   3    1.60    2.70
   2   0  -3    3.50    3.60
  -2   0   3    4.70    3.90
   2   0  -3   -1.90    2.70
  -2   0   3   -0.50    3.80
   1   0  -3  610.34   15.10
  -1   0   3  587.74   11.80
   1   0  -3  589.84   15.30
  -1   0   3  597.34   15.70
   1   0  -3  590.14   14.90
   1   0  -3  589.34   11.60
   0   0  -3    1.40    0.60
   0   0  -3    5.10    2.60
   0   0   3    3.80    2.30
   0   0   3    2.60    2.40
   0   0  -3    0.30    2.20
   0   0   3    2.50    0.80
  -2   0  -3    3.40    3.50
  -2   0  -3   -2.40    5.30
   2   0   3   -4.50    4.60
  -2   0  -3   10.20    7.00
   2   0   3    1.90    7.00
   2   0   3    3.50    3.60
   3   0   3   44.30    9.50
  -3   0  -3   42.80    7.60
  -3   0  -3   52.29    7.90
   3   0   3   41.30    7.00
  -3   0  -3   43.70    8.20
   3   0   3   46.90    7.40
  -4   0  -3    0.40    4.00
  -4   0  -3  -10.10    5.50
  -4   0  -3   -4.20    4.40
   4   0   3    3.50    6.70
   4   0   3   -1.50    4.30
  -5   0  -3   55.89   10.30
  -5   0  -3   62.79   10.30
   5   0   3   61.49    9.50
   6   0   3    3.40   11.00
  -6   0  -3   -1.70    6.20
  -6   0  -3   -1.00    6.30
   7   0   3  208.78   23.70
  -7   0  -3  177.78   17.70
  -7   0  -3  183.78   15.50
  -8   0  -3   -6.20    6.10
   8   0   3   18.20   14.80
  -8   0  -3   -2.20    6.80
   9   0   3    0.40   13.10
  -9   0  -3    1.70    6.70
  -9   0  -3    2.20    6.70
 -10   0  -3   -5.10    6.30
  10   0   3   31.90   15.80
 -10   0  -3    7.10    7.90
 -11   0  -3   13.60   10.90
 -11   0  -3    9.90    7.30
  11   0   3    3.80   14.40
 -12   0  -3    0.20    7.80
 -12   0  -3   10.60    8.60
  12   0   3  -17.00   15.60
 -13   0  -3   59.29   19.90
  13   0   3   56.39   22.70
 -13   0  -3   90.89   15.80
 -14  -1   3   12.00   12.10
 -14  -1   3   -1.50   10.20
  14  -1  -3  -11.60   22.00
  14   1  -3   12.60   19.90
 -14   1   3   -2.20   10.50
 -13  -1   3   43.10   12.30
 -13  -1   3   43.20   14.50
  13  -1  -3  -12.80   15.90
 -13   1   3   24.50   13.20
  13   1  -3   -1.30   15.60
  12  -1  -3    3.90   15.10
 -12  -1   3    0.00    6.60
 -12  -1   3    6.50    7.50
  12   1  -3  -16.60   13.20
 -12   1   3    1.80    8.60
 -12   1   3   -4.50    5.90
 -11  -1   3    3.60    6.70
  11  -1  -3    6.30   14.40
 -11  -1   3   22.50    7.00
 -11   1   3    4.60    5.20
 -11   1   3   10.30    8.90
  11   1  -3   -3.00    9.90
  10  -1  -3   17.40   14.50
 -10  -1   3   19.10    8.00
 -10  -1   3   10.60    8.20
  10   1  -3   -4.00    9.60
 -10   1   3   -1.60    6.50
   9  -1  -3   57.39   18.40
  -9  -1   3   88.19   13.00
  -9  -1   3   65.79   14.60
   9  -1  -3   59.39    9.30
  -9   1   3   65.59   15.00
  -9   1   3   52.79    8.40
   9   1  -3   36.60   13.40
   8  -1  -3   53.19   16.20
  -8  -1   3   38.20   10.10
   8  -1  -3   43.40    8.90
  -8  -1   3   23.30    9.10
  -8   1   3   34.40   11.50
  -8   1   3   41.50    7.90
   8   1  -3   45.10   14.00
  -7  -1   3   -3.70    5.50
   7  -1  -3  -11.20    9.10
  -7  -1   3   -8.50    5.70
   7  -1  -3    6.50    5.90
  -7   1   3    5.30    4.20
  -7   1   3    5.70    8.00
   7   1  -3   -3.80    8.10
  -6  -1   3  312.17   16.80
   6  -1  -3  320.77   20.60
  -6  -1   3  327.37   18.90
   6  -1  -3  310.77   15.80
  -6   1   3  340.37   19.60
   6   1  -3  333.27   18.90
  -6   1   3  327.37   13.00
  -5  -1   3  305.87   15.50
   5  -1  -3  316.37   22.90
   5  -1  -3  311.07   12.30
   5   1  -3  314.87   16.50
  -5   1   3  307.87   11.70
   5   1  -3  324.07   15.90
   5   1  -3  302.27   15.70
   4  -1  -3 1048.60   28.70
  -4  -1   3 1188.48   30.00
   4  -1  -3 1039.00   32.60
   4  -1  -3 1074.39   32.20
  -4  -1   3 1102.39   29.90
   4  -1  -3 1106.39   24.20
  -4  -1   3 1077.89   28.90
   4   1  -3 1067.49   30.10
  -4   1   3 1061.19   30.10
   4   1  -3 1090.29   29.50
  -4   1   3 1075.09   23.70
   3  -1  -3 1681.63   39.60
  -3  -1   3 1749.92   36.40
  -3  -1   3 1727.43   37.60
   3  -1  -3 1699.83   32.40
  -3  -1   3 1787.32   37.20
   3  -1  -3 1742.23   32.70
   3   1  -3 1714.73   35.90
  -3   1   3 1721.03   40.70
  -3   1   3 1712.13   37.30
   3   1  -3 1759.12   40.20
   2  -1  -3 1609.64   30.60
   2  -1  -3 1556.04   31.20
  -2  -1   3 1614.94   33.70
  -2  -1   3 1571.24   31.90
  -2  -1   3 1643.44   31.70
   2  -1  -3 1645.34   35.60
  -2   1   3 1590.64   30.20
   2   1  -3 1552.24   31.50
  -2   1   3 1619.24   35.70
   2   1  -3 1613.54   34.10
  -2   1   3 1548.25   31.40
   2   1  -3 1603.14   31.70
  -1  -1   3   89.59    6.40
   1  -1  -3   88.99    6.30
   1  -1  -3   91.59    6.30
  -1  -1   3   88.59    4.60
   1  -1  -3   95.59    5.30
  -1  -1   3   95.09    6.00
   1   1  -3   93.09    5.90
  -1   1   3   84.89    5.20
  -1   1   3   94.49    9.50
   1   1  -3   89.79    4.80
   1   1  -3   94.69    6.20
  -1   1   3   90.79    6.70
   0  -1   3  429.96   13.90
   0  -1  -3  421.66   13.30
   0  -1   3  420.46   12.60
   0  -1  -3  425.96   10.60
   0  -1   3  429.66   10.90
   0  -1  -3  438.76   13.60
   0   1   3  430.46   10.90
   0   1   3  435.96   12.70
   0   1  -3  433.36   14.00
   0   1   3  435.56   13.80
   0   1  -3  443.76   10.80
   0   1  -3  411.96   12.20
   1  -1   3 2776.92   48.20
  -1  -1  -3 2780.42   52.09
   1  -1   3 2790.82   54.39
  -1   1  -3 2736.53   48.60
   1   1   3 2796.12   48.00
   1   1   3 2784.92   51.59
   1   1   3 2824.52   49.90
  -1   1  -3 2790.92   54.19
  -1   1  -3 2798.52   48.00
  -2  -1  -3  462.55   15.10
  -2  -1  -3  436.16   17.50
   2  -1   3  446.86   14.70
   2  -1   3  437.16   13.00
   2  -1   3  448.66   19.60
  -2   1  -3  453.65   18.80
  -2   1  -3  435.96   15.00
  -2   1  -3  466.25   14.10
   2   1   3  467.55   16.40
   2   1   3  449.56   15.10
   3  -1   3  361.56   14.60
  -3  -1  -3  389.26   15.70
  -3  -1  -3  374.16   17.00
   3  -1   3  384.26   20.00
   3  -1   3  357.96   12.40
   3   1   3  355.36   15.10
   3   1   3  386.36   16.80
  -3   1  -3  355.56   13.00
  -3   1  -3  384.86   16.00
   3   1   3  345.37   15.90
  -3   1  -3  356.36   17.40
   4  -1   3  257.37   18.90
  -4  -1  -3  275.97   14.80
   4  -1   3  229.18   10.90
  -4  -1  -3  259.97   15.60
   4   1   3  268.27   16.10
  -4   1  -3  245.28   11.90
  -4   1  -3  291.87   15.80
   4   1   3  265.47   14.60
  -5  -1  -3   46.70    9.60
  -5  -1  -3   60.39   11.20
   5  -1   3   46.30   13.90
  -5   1  -3   54.39    8.40
  -5   1  -3   70.59   11.90
   5   1   3   52.79   11.90
  -6  -1  -3  648.74   28.10
  -6  -1  -3  714.23   42.30
   6  -1   3  606.74   20.70
   6  -1   3  675.33   33.40
  -6   1  -3  616.54   28.90
   6   1   3  632.84   30.30
  -6   1  -3  655.83   22.60
   7  -1   3   -8.50   13.00
   7  -1   3    4.00    5.30
  -7  -1  -3   10.10    8.70
  -7  -1  -3   23.50   10.60
  -7   1  -3   12.20    7.50
   7   1   3    1.30   12.20
  -7   1  -3   17.10    9.10
   8  -1   3   54.29   20.10
  -8  -1  -3   43.70   11.50
  -8  -1  -3   21.30    9.40
  -8   1  -3   28.30   10.40
   8   1   3   47.80   16.70
  -8   1  -3   41.70    9.60
  -9  -1  -3   92.99   15.10
   9  -1   3  113.29   23.40
  -9  -1  -3   82.09   19.00
  -9   1  -3   84.99    9.80
   9   1   3  103.19   20.50
  -9   1  -3   87.39   20.20
  10  -1   3  -21.40   15.70
 -10  -1  -3   -3.50    6.70
 -10  -1  -3   11.90    7.60
  10   1   3   16.00   14.30
 -10   1  -3   -3.30    6.40
 -11  -1  -3    4.50    7.40
 -11  -1  -3    2.60    8.60
  11  -1   3    3.00   15.00
 -11   1  -3    6.00    6.00
 -11   1  -3    1.60    8.30
  12  -1   3   52.39   22.20
 -12  -1  -3   44.60   15.20
 -12  -1  -3   36.00   13.60
  12   1   3   28.60   16.50
 -12   1  -3   50.39   15.90
 -12   1  -3   45.50   11.00
 -13  -1  -3   10.50    9.70
 -13  -1  -3   -5.30   15.30
  13  -1   3   -5.50   18.90
  13   1   3   14.70   17.30
 -14  -2   3    9.20   10.20
 -14  -2   3   22.60   12.60
  14  -2  -3  -12.20   18.30
  14   2  -3   -4.90   15.90
 -14   2   3   -3.80    8.30
 -13  -2   3    2.30    9.20
  13  -2  -3  -41.70   13.40
 -13  -2   3   -5.10    7.80
  13   2  -3   -9.80   13.30
 -13   2   3   19.90   10.60
 -12  -2   3   11.50   10.80
 -12  -2   3    6.40    7.90
  12  -2  -3   -9.80   14.90
 -12   2   3   -9.60    8.10
  12   2  -3    9.10   12.80
 -11  -2   3    4.50    8.00
  11  -2  -3    7.40   14.50
 -11  -2   3   -0.50    8.30
 -11   2   3   10.80   10.30
  11   2  -3   -7.20    9.80
 -10  -2   3    1.80    7.80
  10  -2  -3    6.20   15.60
  10  -2  -3    5.00    4.40
  10  -2  -3    2.10    2.70
 -10  -2   3    6.00    7.50
  10   2  -3   15.90   10.70
 -10   2   3   -3.60    8.30
  -9  -2   3   79.49   16.00
   9  -2  -3   77.79    7.10
   9  -2  -3   78.89    6.20
  -9  -2   3  106.69   16.50
   9  -2  -3   98.59   21.70
   9   2  -3  108.59   17.50
  -9   2   3   77.49   17.70
   8  -2  -3   72.69   18.10
  -8  -2   3   52.09   12.80
   8  -2  -3   64.29    7.40
  -8  -2   3   87.79   14.70
   8  -2  -3   48.80    5.30
   8   2  -3   65.19   15.30
  -8   2   3   66.99   14.80
   7  -2  -3   41.10    5.50
   7  -2  -3   35.80   14.70
  -7  -2   3   31.10    9.50
   7  -2  -3   48.60    6.70
  -7  -2   3   39.80   11.60
  -7   2   3   30.80   10.10
   7   2  -3   42.60   11.80
  -6  -2   3  160.78   14.20
   6  -2  -3  185.18    7.70
  -6  -2   3  172.68   14.20
   6  -2  -3  162.48    8.00
   6  -2  -3  185.28   18.60
   6   2  -3  164.38   13.30
  -6   2   3  193.88   15.70
   6   2  -3  160.28   11.50
   5  -2  -3    3.50    2.60
  -5  -2   3    4.40    4.00
  -5  -2   3   -0.10    5.30
   5  -2  -3    9.40    8.30
   5  -2  -3    3.20    2.30
   5   2  -3   10.60    4.60
   5   2  -3   12.30    5.50
  -5   2   3    6.10    5.70
   4  -2  -3  220.68    7.80
  -4  -2   3  221.58   12.70
   4  -2  -3  221.78    8.20
   4  -2  -3  214.18   15.80
  -4  -2   3  221.58   14.20
  -4  -2   3  215.48   11.00
  -4   2   3  256.87   14.20
   4   2  -3  214.88   10.50
   3  -2  -3   26.90    6.90
  -3  -2   3   32.00    7.50
  -3  -2   3   27.40    4.70
   3  -2  -3   27.80    4.60
   3  -2  -3   22.30    5.80
   3   2  -3   19.90    6.10
   3   2  -3   23.60    6.00
  -3   2   3    8.20    6.00
  -3   2   3   32.50    4.30
   3   2  -3   19.00    5.10
  -3   2   3   26.30    5.90
   3   2  -3   22.80    4.20
   2  -2  -3   72.29    6.70
  -2  -2   3   78.79    8.10
   2  -2  -3   84.59   14.00
  -2  -2   3   67.69    9.00
  -2  -2   3   76.99    5.80
   2  -2  -3   87.49   10.90
  -2   2   3   82.79    6.40
   2   2  -3   78.59    6.00
   2   2  -3   79.49    8.50
  -2   2   3   79.19    8.90
   2   2  -3   73.79    6.90
  -2   2   3   72.09    7.80
  -1  -2   3  227.48   11.90
  -1  -2   3  229.08   10.30
   1  -2  -3  209.08   10.90
   1  -2  -3  232.28   11.30
  -1  -2   3  242.08   10.90
   1  -2  -3  218.68   11.30
  -1   2   3  227.58   11.30
   1   2  -3  220.38   11.80
  -1   2   3  236.58   11.40
   1   2  -3  235.88   11.20
   1   2  -3  219.68   10.30
   0  -2   3  719.63   21.00
   0  -2  -3  731.83   21.90
   0  -2  -3  715.03   19.10
   0  -2   3  732.33   19.60
   0   2  -3  702.93   19.60
   0   2  -3  701.63   19.10
   0   2   3  726.63   19.70
   0   2  -3  719.43   21.20
   0   2   3  726.83   21.20
   0   2   3  773.72   19.20
  -1  -2  -3   93.39   11.50
  -1  -2  -3   79.39    6.80
   1  -2   3   89.19    8.10
  -1  -2  -3   80.59    6.50
   1  -2   3  111.19   12.40
   1  -2   3   82.49    6.50
  -1   2  -3   79.59    8.10
   1   2   3   98.89    7.60
  -1   2  -3   92.99    6.60
   1   2   3   81.29    6.20
  -2  -2  -3  279.47   15.80
   2  -2   3  260.57   12.30
   2  -2   3  273.67   16.50
  -2  -2  -3  277.77   11.50
  -2   2  -3  260.77    9.70
  -2   2  -3  253.67   12.20
   2   2   3  249.97   10.40
  -2   2  -3  264.27    9.40
   2   2   3  261.97   12.20
   2   2   3  239.18   13.90
   2   2   3  278.07   12.20
  -2   2  -3  268.87   14.90
   3  -2   3    9.30    4.60
  -3  -2  -3    6.50    7.60
   3  -2   3    5.70    7.80
  -3  -2  -3    4.90    4.30
  -3  -2  -3   -3.70    3.90
   3   2   3   -0.20    4.10
  -3   2  -3   11.20    5.50
   3   2   3    0.00    5.40
  -3   2  -3    7.10    3.50
  -3   2  -3    5.80    2.50
   3   2   3    3.90    2.90
   4  -2   3   13.20    3.40
  -4  -2  -3    9.10    8.50
  -4  -2  -3   10.20    5.70
   4  -2   3   26.90   10.90
   4   2   3   12.20    6.30
  -4   2  -3   19.70    5.00
   5  -2   3   71.69    5.50
  -5  -2  -3  114.59   16.40
  -5  -2  -3   89.59   11.90
   5  -2   3   79.89   15.60
  -5  -2  -3   95.19   11.70
   5   2   3  108.09   13.70
  -5   2  -3   83.59   12.70
  -5   2  -3   61.69    6.90
  -6  -2  -3    7.70    9.90
  -6  -2  -3   21.40    9.00
   6  -2   3   28.40   15.20
   6  -2   3   15.70    4.40
  -6   2  -3    9.50    7.10
  -6   2  -3   21.30    5.60
   6   2   3   16.80    9.90
   7  -2   3   22.10    5.20
   7  -2   3    7.70   15.10
  -7  -2  -3    8.00   10.70
  -7  -2  -3   22.70    8.50
   7   2   3   10.60   11.70
  -7   2  -3    0.20    6.60
  -7   2  -3   16.20    5.90
  -8  -2  -3   18.50   11.40
  -8  -2  -3   30.60   10.50
   8  -2   3    8.80   15.60
   8   2   3   24.40   13.50
  -8   2  -3    6.20    8.30
  -8   2  -3   36.40    6.50
  -9  -2  -3   15.80   10.40
  -9  -2  -3   25.60   10.80
   9  -2   3   16.50   16.60
  -9   2  -3   27.90    5.50
  -9   2  -3   15.50   12.30
   9   2   3   42.50   14.60
 -10  -2  -3   38.20   10.20
 -10  -2  -3   60.39   14.30
  10  -2   3   23.60   18.00
 -10   2  -3   30.80   10.80
  10   2   3   37.90   15.00
 -10   2  -3   38.60    6.20
  11  -2   3  -10.90   16.10
 -11  -2  -3   18.10   10.10
 -11  -2  -3   17.60   10.20
  11   2   3   16.50   13.80
 -11   2  -3   12.50   10.00
 -11   2  -3    8.70    5.00
  12  -2   3   28.40   20.10
 -12  -2  -3   14.20   11.50
 -12  -2  -3   35.60   12.70
  12   2   3   15.40   15.30
 -12   2  -3   50.29   16.60
 -13  -2  -3    2.00   16.20
 -13  -2  -3    7.80   10.40
  13  -2   3   22.20   22.60
  13   2   3   18.20   15.50
 -13   2  -3   12.00   15.60
 -14  -3   3   18.20   12.00
  14  -3  -3   20.50   27.80
 -14   3   3   26.20   16.00
  14   3  -3    7.90   11.60
  14   3  -3  -25.70   12.60
 -13  -3   3    7.40   11.40
  13  -3  -3   -4.70   22.40
 -13  -3   3   21.60   11.20
  13   3  -3    2.70   15.40
 -13   3   3   15.20   12.10
 -12  -3   3   16.00    8.90
 -12  -3   3  -10.90    6.90
  12  -3  -3    8.30   16.90
  12   3  -3   13.70   12.10
 -12   3   3    1.90    9.60
  11  -3  -3   -9.80   14.30
 -11  -3   3    7.70    8.90
 -11  -3   3   17.40    9.40
  11   3  -3   -0.60   10.70
 -11   3   3   10.00   11.20
 -10  -3   3   20.40    8.70
 -10  -3   3   15.60    9.50
  10  -3  -3   22.10   17.60
  10   3  -3   -6.30    8.70
 -10   3   3    5.90    8.80
   9  -3  -3   10.30   13.60
  -9  -3   3   14.30   10.10
  -9  -3   3    8.10    7.80
   9   3  -3   45.70   11.30
  -9   3   3   22.60   12.80
  -8  -3   3    9.80    8.60
  -8  -3   3    5.80    9.00
   8  -3  -3    3.60   13.60
   8   3  -3    4.80   10.00
  -8   3   3   -0.30    7.60
   7  -3  -3   33.80   14.80
  -7  -3   3   72.09   13.10
  -7  -3   3   92.89   16.80
  -7   3   3   66.09   14.10
   7   3  -3   73.69   12.10
   6  -3  -3   38.00   12.90
  -6  -3   3   17.90    9.50
   6   3  -3   14.50    5.40
   6   3  -3   16.60    8.30
   6   3  -3   24.40    7.30
  -6   3   3   19.50    9.50
   5  -3  -3  198.38    6.00
  -5  -3   3  203.48   16.40
   5  -3  -3  205.38   18.50
   5  -3  -3  201.28    6.40
   5   3  -3  199.08   10.20
   5   3  -3  204.78   14.90
   5   3  -3  195.08   11.30
  -5   3   3  195.08   15.40
   4  -3  -3  403.56   10.90
  -4  -3   3  409.66   13.70
   4  -3  -3  402.26   11.60
  -4  -3   3  397.06   24.70
   4  -3  -3  390.06   21.60
  -4   3   3  522.95   32.40
   4   3  -3  389.96   12.80
  -3  -3   3    7.90    2.70
  -3  -3   3    4.80    6.30
   3  -3  -3    2.50    3.70
   3  -3  -3    6.40    6.90
   3   3  -3    6.10    4.30
  -3   3   3    1.30    5.30
   3   3  -3    4.80    2.40
  -3   3   3    9.10    3.30
  -2  -3   3  937.91   28.60
   2  -3  -3  942.51   27.60
  -2  -3   3  932.51   20.60
   2  -3  -3  951.90   23.70
   2  -3  -3  917.21   26.40
  -2  -3   3  938.71   25.50
  -2   3   3  928.31   23.00
   2   3  -3  932.51   28.50
   2   3  -3  938.71   27.20
  -2   3   3  903.01   26.00
   2   3  -3  923.81   21.10
  -2   3   3  902.91   28.00
  -1  -3   3 1230.28   31.00
   1  -3  -3 1282.47   32.10
   1  -3  -3 1299.37   31.20
  -1  -3   3 1313.27   28.80
  -1  -3   3 1311.67   32.90
  -1   3   3 1327.67   32.20
   1   3  -3 1236.18   32.60
  -1   3   3 1293.57   31.90
   1   3  -3 1259.67   28.90
   1   3  -3 1285.07   32.50
   0  -3  -3  436.56   18.50
   0  -3   3  431.86   17.50
   0  -3   3  444.76   16.90
   0  -3   3  440.26   16.20
   0  -3  -3  459.45   14.70
   0  -3  -3  450.05   16.90
   0   3  -3  459.35   17.40
   0   3  -3  459.95   19.60
   0   3   3  465.75   17.90
   0   3   3  464.65   18.20
   0   3   3  454.35   15.10
   0   3  -3  443.66   17.00
  -1  -3  -3  121.19   12.20
   1  -3   3  126.39   10.10
  -1  -3  -3  127.49    6.90
   1  -3   3  137.09   12.90
   1  -3   3  126.19    8.10
  -1  -3  -3  125.09    8.90
  -1   3  -3  131.69    8.30
   1   3   3  130.29    7.20
  -1   3  -3  131.69   10.60
  -1   3  -3  146.29   10.70
   1   3   3  131.09   11.80
   1   3   3  131.89   10.40
   2  -3   3   50.19   11.10
  -2  -3  -3   60.99   11.00
  -2  -3  -3   55.59    5.50
  -2  -3  -3   67.19    8.20
   2  -3   3   78.79   10.10
   2  -3   3   62.29    5.70
   2   3   3   61.79    8.70
  -2   3  -3   63.39    8.90
   2   3   3   57.19    4.70
  -2   3  -3   71.69   12.90
  -2   3  -3   59.39    5.40
  -3  -3  -3  516.85   29.20
  -3  -3  -3  513.35   15.80
  -3   3  -3  523.55   21.00
   3   3   3  513.55   20.60
  -3   3  -3  491.55   13.80
  -3   3  -3  501.15   14.30
   3   3   3  527.95   15.30
  -4  -3  -3    9.70    4.80
  -4  -3  -3   13.60    9.90
   4  -3   3   21.50   11.40
  -4   3  -3    8.40    6.10
   4   3   3    7.00    4.60
   4   3   3   18.90    6.50
  -4   3  -3   12.80    4.10
  -4   3  -3   19.30    3.40
  -5  -3  -3   52.39   13.40
  -5  -3  -3   51.79    8.40
   5  -3   3   69.69   16.60
  -5   3  -3   62.99   11.90
   5   3   3   57.09   11.10
  -5   3  -3   46.70    3.80
   5   3   3   64.49    9.70
  -5   3  -3   42.90    4.80
  -6  -3  -3    0.50   11.80
  -6  -3  -3   15.50    7.50
   6  -3   3    3.30   13.10
  -6  -3  -3   13.00    6.20
  -6   3  -3   18.00    3.50
  -6   3  -3   -0.70    7.70
   6   3   3   20.70    9.30
  -6   3  -3   20.10    3.00
  -7  -3  -3   -0.70   11.20
  -7  -3  -3   23.60   10.00
   7  -3   3    8.30   16.80
   7   3   3   15.60   12.70
  -7   3  -3    4.30    8.60
  -8  -3  -3   28.30   12.60
  -8  -3  -3   23.10    9.10
   8  -3   3   24.40   16.80
   8   3   3   10.50   10.20
  -8   3  -3   28.30   11.70
  -9  -3  -3  164.88   17.90
   9  -3   3  179.68   29.90
  -9   3  -3  145.09   22.30
   9   3   3  176.08   19.00
 -10  -3  -3    1.50    8.60
  10  -3   3   -1.30   16.30
 -10  -3  -3   20.60   11.70
  10   3   3    5.30    9.20
 -10   3  -3    7.60    9.70
 -11  -3  -3   10.80   11.40
 -11  -3  -3   -2.00    8.90
  11  -3   3    3.00   18.40
 -11   3  -3    6.10    9.50
  11   3   3    9.00   11.70
  12  -3   3   26.30   23.60
 -12  -3  -3   19.20   12.10
 -12  -3  -3   13.40    9.50
  12   3   3    5.60   13.10
 -12   3  -3   22.10   12.10
 -13  -3  -3    0.70   10.90
  13  -3   3  -12.40   17.40
  13   3   3  -17.40    8.00
 -13   3  -3  -19.80   10.10
  13   3   3   14.00   13.70
 -13  -4   3   11.40    9.30
  13  -4  -3    6.20   20.20
  13   4  -3   -8.80   11.70
 -13   4   3    1.10    9.80
  13   4  -3  -16.70    8.70
  12  -4  -3  -16.90   14.90
 -12  -4   3   19.00   11.70
  12   4  -3   -4.50    9.30
 -12   4   3   -5.90    9.90
  12   4  -3  -23.40    9.90
 -11  -4   3   22.70   10.10
  11  -4  -3   -6.20   16.10
 -11   4   3    2.30   10.10
  11   4  -3   -4.10    9.30
  11   4  -3    6.70    9.70
  10  -4  -3  124.09   25.50
 -10  -4   3  149.19   21.10
 -10   4   3  108.99   19.60
  10   4  -3  142.99   18.10
  10   4  -3  182.28   25.50
  -9  -4   3  176.48   22.90
   9  -4  -3  173.08   27.90
  -9   4   3  124.39   21.90
   9   4  -3  160.68   25.90
   9   4  -3  145.99   21.30
   8  -4  -3  101.89   21.60
  -8  -4   3  115.69   19.00
   8   4  -3  117.49   18.20
  -8   4   3  121.29   19.50
   8   4  -3  104.09   13.10
  -7  -4   3   39.20   13.80
   7  -4  -3   47.80   17.90
   7   4  -3   65.59   13.10
   7   4  -3   49.70    9.60
   7   4  -3   57.39    7.70
  -7   4   3   37.20   12.50
  -6  -4   3   31.30   12.90
   6  -4  -3   38.70   14.20
   6   4  -3   22.70    6.50
  -6   4   3    7.90    9.00
   6   4  -3   15.30    8.50
   5  -4  -3    2.00    1.50
   5  -4  -3    0.90    1.80
   5  -4  -3   16.50   11.30
  -5  -4   3    0.70    8.50
   5   4  -3    5.40    3.40
   5   4  -3    1.00    5.30
  -5   4   3   -0.10    6.60
   5   4  -3    3.30    2.30
   4  -4  -3   74.79    6.20
  -4  -4   3   79.29    5.40
   4  -4  -3   85.89   14.40
  -4  -4   3   76.59   14.00
   4   4  -3   71.49    5.10
   4   4  -3   66.29   10.40
  -4   4   3   67.69    5.50
  -4   4   3   78.69   12.50
  -3  -4   3   -2.20    1.90
  -3  -4   3    1.70    6.70
   3  -4  -3   -5.00    4.10
   3   4  -3    4.50    5.60
   3   4  -3    0.90    2.80
  -3   4   3    0.10    6.10
  -3   4   3    1.20    4.40
   2  -4  -3  118.29   11.90
   2  -4  -3  102.89    9.70
   2  -4  -3  130.89   15.50
  -2  -4   3  112.59    6.80
  -2  -4   3  106.09   11.80
   2   4  -3  113.09   11.50
  -2   4   3  110.39   11.30
   2   4  -3  103.59    7.40
  -1  -4   3  401.76   15.20
  -1  -4   3  428.76   19.20
   1  -4  -3  433.36   18.50
   1   4  -3  412.66   19.40
   1   4  -3  418.96   15.40
  -1   4   3  426.46   19.30
  -1   4   3  394.96   17.40
   0  -4   3   94.19    9.90
   0  -4   3   76.59    9.70
   0  -4  -3  114.99   13.80
   0  -4  -3   81.09    7.00
   0   4   3   85.79   11.20
   0   4   3   99.69   12.50
   0   4  -3   82.79    9.70
   0   4  -3   78.19   10.90
   0   4  -3   79.99    8.10
   0   4   3   78.29    7.60
  -1  -4  -3  111.69   12.40
   1  -4   3  102.69    8.50
   1  -4   3  125.59   14.60
  -1  -4  -3  106.59    6.70
   1   4   3  113.59    7.40
  -1   4  -3  101.49   10.40
  -1   4  -3  102.79    8.40
  -1   4  -3  117.09   11.10
   1   4   3  109.19   12.90
  -2  -4  -3   10.70    8.90
   2  -4   3   45.80    6.70
  -2  -4  -3   44.10    5.20
   2  -4   3   43.00   12.00
  -2   4  -3   45.10   11.30
   2   4   3   53.09   15.20
   2   4   3   46.80    4.50
  -2   4  -3   52.99    7.30
   3  -4   3  362.36   23.00
  -3  -4  -3  382.16   23.30
  -3  -4  -3  371.16   12.00
  -3   4  -3  389.76   13.10
   3   4   3  369.16   19.20
  -3   4  -3  403.96   20.00
   3   4   3  375.96   11.10
  -3   4  -3  365.06   13.20
  -4  -4  -3  270.77   21.00
   4  -4   3  270.37   24.10
  -4  -4  -3  247.58   10.50
  -4   4  -3  274.77    9.80
  -4   4  -3  259.97    9.60
   4   4   3  273.17   17.90
   4   4   3  264.37   10.20
  -4   4  -3  304.77   18.70
  -5  -4  -3    7.50   11.30
   5  -4   3   25.80   14.20
  -5  -4  -3    1.00    3.70
   5   4   3    3.20    4.00
   5   4   3    5.00    7.10
  -5   4  -3   -5.30    6.80
  -6  -4  -3   10.40   12.80
   6  -4   3   34.40   17.70
  -6  -4  -3   19.90    5.80
   6   4   3   30.20    7.90
   6   4   3   19.10    9.40
  -6   4  -3   35.20   11.60
  -7  -4  -3  211.38   27.10
   7  -4   3  192.78   29.50
   7   4   3  205.78   15.20
   7   4   3  197.18   18.30
  -7   4  -3  194.18   20.10
  -8  -4  -3  200.28   27.50
   8  -4   3  207.28   31.90
   8   4   3  195.58   19.40
  -8   4  -3  207.98   21.40
   8   4   3  203.18   18.30
   9  -4   3    7.40   16.20
  -9  -4  -3   19.10   13.00
  -9   4  -3    9.40    9.80
   9   4   3   26.90   12.00
   9   4   3   18.50    9.30
 -10  -4  -3   10.80   10.80
  10  -4   3   10.40   16.90
  10   4   3    9.20    8.30
  10   4   3    8.10   10.30
 -10   4  -3    3.90    9.40
  11  -4   3   22.50   22.80
 -11  -4  -3   21.60   12.60
  11   4   3   34.20   14.10
 -11   4  -3   22.20   11.60
  11   4   3   32.90   11.70
  12  -4   3   39.80   25.10
 -12  -4  -3   12.60   12.30
  12   4   3   -0.30   10.00
  12   4   3   -3.10   10.50
 -12   4  -3    2.80   12.20
  13  -4   3  -18.20   19.60
 -13  -4  -3   22.00   14.60
  13   4   3   -0.30   11.30
  13   4   3   29.70   14.30
 -13   4  -3   20.00   13.40
  13  -5  -3  -19.90   23.60
 -13  -5   3   17.40   11.20
 -13   5   3    5.00   12.00
  13   5  -3   -0.60   12.70
 -12  -5   3   20.70   12.10
  12  -5  -3  -29.70   12.00
  12   5  -3    0.40   10.90
 -12   5   3    2.90   10.40
  12   5  -3  -10.30    9.10
  11  -5  -3   44.40   22.70
 -11  -5   3   60.29   16.80
  11   5  -3   48.90   16.90
  11   5  -3   76.09   13.00
 -11   5   3   27.70   14.50
 -10  -5   3   69.09   17.50
  10  -5  -3   58.99   22.10
  10   5  -3   50.39   14.90
  10   5  -3   61.99   12.00
 -10   5   3   58.19   16.20
  -9  -5   3   27.70   12.70
   9  -5  -3  -14.60   11.10
  -9   5   3   16.30   11.60
   9   5  -3    6.60    6.90
   9   5  -3   25.70    5.80
   9   5  -3   30.40   11.60
   8  -5  -3   32.00   17.50
  -8  -5   3   -2.20    8.70
   8   5  -3   -5.50    6.90
   8   5  -3  -12.20    4.80
  -8   5   3   -5.30    8.90
   7  -5  -3   25.10   16.00
  -7  -5   3   11.60   11.40
  -7   5   3   19.90   11.50
   7   5  -3    7.00    5.30
   7   5  -3   21.80   10.20
   7   5  -3   16.20    3.50
   6  -5  -3  271.07   26.10
  -6  -5   3  256.07   23.40
   6   5  -3  264.17    9.30
   6   5  -3  280.97    8.60
  -6   5   3  273.87   21.30
   6   5  -3  345.37   23.30
  -5  -5   3   -2.40    9.50
   5  -5  -3   10.70   11.80
   5  -5  -3   -0.70    2.80
  -5   5   3   12.10    9.10
   5   5  -3   19.80    9.40
  -5   5   3    7.80    2.60
   4  -5  -3   14.20    4.90
   4  -5  -3    6.40    9.50
  -4  -5   3   19.20   10.50
  -4   5   3   10.30    5.30
   4   5  -3   23.50    9.30
  -4   5   3   11.40    8.70
   3  -5  -3   86.59   14.70
  -3  -5   3   62.59    4.20
   3  -5  -3   61.69    9.10
  -3  -5   3   62.49   12.60
  -3   5   3   78.79   10.00
   3   5  -3   66.59   12.00
   3   5  -3   63.09    5.10
  -3   5   3   68.89   11.90
  -2  -5   3   -1.80    3.00
   2  -5  -3   -0.30    5.90
   2  -5  -3   -1.40    5.60
  -2  -5   3   -4.00    6.80
  -2   5   3    0.00    5.70
  -2   5   3   -4.30    6.70
   2   5  -3   -2.00    6.60
   2   5  -3   -1.40    3.50
   1  -5  -3   40.40    7.60
   1  -5  -3   23.70    8.00
   1  -5  -3   48.80   10.60
  -1  -5   3   48.90   10.20
  -1  -5   3   34.30    7.60
  -1   5   3   41.50   10.50
   1   5  -3   39.80    9.90
   0  -5   3  560.14   22.60
   0  -5  -3  556.54   19.00
   0  -5  -3  538.75   19.80
   0  -5  -3  517.15   25.10
   0  -5   3  564.84   23.00
   0   5  -3  536.55   21.20
   0   5  -3  539.35   24.60
   0   5   3  515.35   24.00
  -1  -5  -3  107.79   15.90
  -1  -5  -3   99.19    7.00
   1  -5   3  102.39   14.70
   1  -5   3   82.19    9.20
   1   5   3   84.29   12.50
  -1   5  -3   94.89   14.00
  -1   5  -3  103.59   12.60
   2  -5   3   85.19   15.30
  -2  -5  -3   81.89    5.60
  -2  -5  -3   89.49   15.90
   2  -5   3   80.29    8.40
  -2   5  -3   96.59   13.70
   2   5   3   85.39    6.20
   2   5   3  101.49   14.30
  -2   5  -3   85.49    9.00
  -3  -5  -3   35.30    4.10
  -3  -5  -3   71.69   15.00
   3  -5   3   27.60    5.90
   3  -5   3   43.50   14.20
   3   5   3   28.10    9.90
   3   5   3   30.20    3.30
  -3   5  -3   16.80    8.80
   4  -5   3    3.40   13.30
  -4  -5  -3    4.40   11.20
  -4   5  -3   15.50    9.50
   4   5   3   -8.50    5.70
   4   5   3    2.00    1.80
  -4   5  -3    3.10    4.40
  -4   5  -3   -3.10    3.10
  -5  -5  -3    1.10   12.00
   5  -5   3   -4.20   13.80
   5   5   3    2.70    6.80
  -5   5  -3    9.00    2.70
  -5   5  -3    2.90    9.00
   5   5   3   11.60    2.70
  -6  -5  -3    8.30   13.00
   6  -5   3    8.00   17.40
  -6   5  -3    7.30    9.40
   6   5   3    9.40    4.40
   6   5   3   18.50    9.60
   6   5   3   12.00    3.60
  -7  -5  -3   17.30   11.80
   7  -5   3   20.00   15.10
   7   5   3   18.80   10.40
   7   5   3   25.00    5.60
  -7   5  -3   12.00    9.30
   8  -5   3    0.50   15.40
  -8  -5  -3   -0.10   10.30
   8   5   3    8.30    5.00
   8   5   3   -7.50    4.60
  -8   5  -3    9.40    9.40
   8   5   3    1.40    7.40
  -9  -5  -3    6.40   12.30
   9  -5   3  -13.30   14.50
  -9   5  -3    5.90    8.50
   9   5   3   -2.60    8.80
   9   5   3    8.40    6.00
  10  -5   3   -6.80   15.90
 -10  -5  -3    7.50   10.70
  10   5   3   -2.10    9.00
 -10   5  -3  -10.20    7.10
  10   5   3   15.60    6.40
 -11  -5  -3   41.40   15.60
  11  -5   3   25.10   23.80
  11   5   3   40.80   15.80
  11   5   3   65.79   11.00
 -11   5  -3   27.70   14.60
  12  -5   3  -15.70   20.30
 -12  -5  -3   26.70   16.40
 -12   5  -3   -6.90    8.90
  12   5   3   18.70   16.30
 -13  -6   3   14.90   13.00
  13  -6  -3   -0.90   22.70
  13   6  -3    7.10   13.90
 -13   6   3   20.40   13.20
 -12  -6   3   -4.30   11.50
  12  -6  -3   16.90   19.70
 -12   6   3   -1.90   11.10
  12   6  -3   -7.40    9.80
 -11  -6   3    7.10   11.50
  11  -6  -3   18.30   18.10
 -11   6   3    3.00   11.30
  11   6  -3    0.20   10.10
  10  -6  -3    8.50   15.10
 -10  -6   3  -12.40    7.50
 -10   6   3    2.50   11.40
  10   6  -3   12.00   11.10
   9  -6  -3    9.80   15.30
  -9  -6   3   14.50   12.20
  -9   6   3    0.10    9.80
   9   6  -3   -5.90    8.10
  -8  -6   3   54.79   20.70
   8  -6  -3   29.30   15.20
   8   6  -3   31.50   11.80
  -8   6   3   20.10   10.50
   7  -6  -3   54.19   18.90
  -7  -6   3   89.59   17.50
  -7   6   3   77.69   16.10
   7   6  -3   72.19   16.90
  -6  -6   3    9.40   11.70
   6  -6  -3    3.50   13.00
  -6   6   3   18.00   11.80
   6   6  -3   13.60   10.10
   5  -6  -3  237.68   28.20
  -5  -6   3  199.98   25.50
   5  -6  -3  171.78    8.90
  -5   6   3  171.78   18.00
   5   6  -3  182.18   19.10
  -5   6   3  156.28    8.90
  -4  -6   3  107.29   19.90
   4  -6  -3   91.49    9.30
   4  -6  -3   98.89   18.70
  -4   6   3   93.29   15.10
  -4   6   3   95.59    9.80
   4   6  -3  102.69   16.70
  -3  -6   3   10.00    2.60
   3  -6  -3    9.90    9.90
   3  -6  -3   10.10    6.90
  -3  -6   3   12.20   11.50
  -3   6   3   15.30   10.30
   3   6  -3    5.20    2.90
   3   6  -3    2.80    8.70
  -3   6   3   -0.50    6.40
  -2  -6   3   26.00    9.80
  -2  -6   3   17.80    4.70
   2  -6  -3   12.70    8.80
   2  -6  -3   26.20    9.60
   2   6  -3   14.00    9.40
   2   6  -3   25.20    5.60
  -2   6   3   23.40   11.00
   1  -6  -3    7.30    7.00
  -1  -6   3    9.90    6.20
  -1  -6   3    4.60    8.00
   1  -6  -3    8.00    8.90
  -1   6   3   10.50    9.00
   1   6  -3    8.30    5.40
   1   6  -3    6.00    9.60
   0  -6   3   70.89   12.20
   0  -6  -3   61.99   13.40
   0  -6  -3   67.59    9.90
   0  -6   3   77.19   12.40
   0  -6  -3   79.69    9.70
   0   6  -3   69.09   13.70
   0   6   3   78.89   14.50
   1  -6   3    5.50    9.40
  -1  -6  -3    2.70    4.50
  -1  -6  -3   -4.40    3.70
   1  -6   3   -2.10    5.50
  -1  -6  -3    2.50    9.10
  -1   6  -3   -3.20    8.30
   1   6   3   -2.00    9.40
   2  -6   3    6.70    5.70
  -2  -6  -3    5.90    3.40
  -2  -6  -3    0.40    3.10
   2  -6   3   14.50   11.90
  -2  -6  -3   -4.60    9.70
  -2   6  -3    0.50    9.10
   2   6   3   -6.60    8.30
   3  -6   3   66.09   16.60
   3  -6   3   57.19    8.60
  -3  -6  -3   38.80   15.50
  -3   6  -3   68.99   10.00
   3   6   3   48.30   13.00
  -3   6  -3   49.00   13.00
   4  -6   3   14.00   15.00
  -4  -6  -3    7.80   13.30
   4   6   3   -1.90    8.30
  -4   6  -3    4.70    9.50
  -5  -6  -3    9.60   13.30
   5  -6   3   10.20   15.80
  -5   6  -3   10.70   10.30
  -5   6  -3   23.60    4.30
   5   6   3    3.40   10.00
  -5   6  -3   19.10    4.40
  -6  -6  -3   54.29   16.60
   6  -6   3   40.10   19.30
  -6   6  -3   55.09   15.00
   6   6   3   37.60   12.80
  -7  -6  -3   69.49   22.20
   7  -6   3   32.80   20.00
   7   6   3   63.19   18.30
  -7   6  -3   43.80   18.50
  -8  -6  -3  112.29   22.70
   8  -6   3   75.19   24.70
  -8   6  -3   88.69   18.00
   8   6   3   92.79   19.00
   9  -6   3   36.50   17.90
  -9  -6  -3    8.90   12.90
   9   6   3    7.40    2.40
   9   6   3    0.70    7.50
  -9   6  -3    7.10    9.40
 -10  -6  -3   12.60   12.90
  10  -6   3  -22.40   17.80
  10   6   3   -8.00    8.60
  10   6   3   13.60    3.40
 -10   6  -3    7.20   10.80
 -11  -6  -3    8.60   13.90
  11  -6   3    9.30   20.80
  11   6   3    8.00   12.20
 -11   6  -3    6.60   12.00
  12  -6   3   27.20   24.40
 -12  -6  -3   16.90   13.70
  12   6   3   -8.30   10.70
 -12   6  -3    3.60   12.60
 -12  -7   3   11.70   13.40
  12  -7  -3   -6.70   18.50
 -12   7   3   19.30   13.20
  12   7  -3    1.40   10.70
 -11  -7   3    7.70   15.20
  11  -7  -3   16.20   21.90
 -11   7   3   11.20   12.10
  11   7  -3    5.20   12.80
 -10  -7   3  109.39   21.80
  10  -7  -3   40.80   19.80
  10   7  -3   60.09   18.50
 -10   7   3   20.00   14.50
  -9  -7   3   14.00   12.70
   9  -7  -3  -16.60   13.20
   9   7  -3    1.40    8.70
  -9   7   3    6.90    9.20
   8  -7  -3   15.20   16.00
  -8  -7   3   15.50   14.30
  -8   7   3   -4.20    7.40
   8   7  -3    5.80    8.90
  -7  -7   3    1.80   10.60
   7  -7  -3  -15.50   10.20
   7   7  -3    2.10    8.10
  -7   7   3   -2.60    8.70
  -6  -7   3    3.90   11.60
   6  -7  -3   21.00   14.90
  -6   7   3   14.90   10.90
   6   7  -3    8.90    9.20
   5  -7  -3   54.59    7.60
   5  -7  -3   30.10   16.60
  -5  -7   3   58.89   16.20
  -5   7   3   48.80   13.80
   5   7  -3   44.50   14.40
   4  -7  -3   86.99   19.30
  -4  -7   3   89.49   18.80
   4  -7  -3  114.49   13.20
  -4   7   3  118.79   18.20
   4   7  -3   96.19   18.30
  -4   7   3  110.49   13.50
  -3  -7   3  101.49   18.20
   3  -7  -3  108.89   14.80
  -3  -7   3   97.39    4.90
   3  -7  -3  118.19   18.70
  -3  -7   3   95.29    5.50
   3   7  -3   86.39   17.70
  -3   7   3  115.89   17.60
   2  -7  -3   28.40   10.70
  -2  -7   3   56.89   15.00
   2  -7  -3   32.60   12.30
  -2  -7   3   37.00    7.30
  -2   7   3   43.30   13.60
   2   7  -3   49.10    9.30
   2   7  -3   16.80   11.10
  -1  -7   3    6.80   10.20
  -1  -7   3    3.60    6.70
   1  -7  -3    3.00    8.80
   1  -7  -3    4.80    8.80
   1   7  -3   -5.00    5.10
  -1   7   3   -4.20   10.00
   1   7  -3   -4.00    9.40
   0  -7  -3    3.50    6.00
   0  -7   3    6.70    9.80
   0  -7  -3   11.20    7.30
   0  -7  -3   13.40   12.00
   0  -7   3    6.60    9.10
   0   7   3   -0.80    9.80
   0   7  -3    5.90   10.80
   1  -7   3   14.00    8.50
  -1  -7  -3   16.20    7.10
  -1  -7  -3   -0.60   11.60
   1  -7   3   14.70   11.20
  -1  -7  -3   22.40    5.50
   1   7   3   17.60   11.40
  -1   7  -3   24.70   14.00
   2  -7   3  212.58   15.30
  -2  -7  -3  201.98    9.20
  -2  -7  -3  222.08   10.40
  -2  -7  -3  220.48   23.40
   2  -7   3  245.88   23.50
  -2   7  -3  210.18   20.00
   2   7   3  204.78   21.80
   3  -7   3    9.70   13.90
   3  -7   3   13.90    6.60
  -3  -7  -3   -2.10   12.80
   3   7   3   16.20   11.60
  -3   7  -3   -5.00   10.50
   4  -7   3   15.90   16.00
   4  -7   3   29.70    7.30
  -4  -7  -3   16.40   13.60
  -4   7  -3   16.30   10.90
   4   7   3   28.40   11.00
  -4   7  -3   44.00    8.70
   5  -7   3   23.00   16.40
  -5  -7  -3   29.50   15.80
  -5   7  -3   25.90    5.70
   5   7   3   15.70    9.30
  -5   7  -3   13.60    4.00
  -5   7  -3    3.30   10.60
  -6  -7  -3    6.10   12.90
   6   7   3   16.20   13.50
  -6   7  -3   25.20   14.90
   7  -7   3   24.00   17.40
  -7  -7  -3   -4.60   12.30
  -7   7  -3   24.30   11.30
   7   7   3   10.20    9.70
  -8  -7  -3   52.19   17.00
   8  -7   3  113.99   28.30
  -8   7  -3   42.10   14.40
   8   7   3   32.10   13.10
  -9  -7  -3   99.79   21.70
   9  -7   3   16.50   19.10
   9   7   3   37.60   15.00
  -9   7  -3   28.30   14.30
  10  -7   3  -29.00   17.70
 -10  -7  -3    2.10   14.30
  10   7   3   10.50   13.30
 -10   7  -3   -1.10   11.70
 -11  -7  -3   32.20   13.50
 -11   7  -3  -17.10   15.00
 -11  -8   3   14.40   13.80
  10  -8  -3   27.90   19.60
 -10  -8   3   20.30   15.70
  10   8  -3   19.70   15.40
 -10   8   3   24.20   13.20
  -9  -8   3   12.80   13.40
   9  -8  -3    1.30   16.80
   9   8  -3    0.90    9.70
  -9   8   3  -11.50    9.40
   8  -8  -3   14.30   16.00
  -8  -8   3   18.30   12.70
  -8   8   3   29.30   14.50
   8   8  -3   24.00   13.50
  -7  -8   3  -11.90   10.30
   7  -8  -3   17.70   16.60
   7   8  -3    6.30    9.10
  -7   8   3   -1.40    9.10
   6  -8  -3   20.80    3.60
  -6  -8   3   23.90   13.40
  -6   8   3   17.00    4.60
  -6   8   3   17.40   12.00
   6   8  -3   18.00   11.50
   5  -8  -3   20.40   14.60
   5  -8  -3   39.90    7.00
  -5  -8   3   25.10   22.80
  -5   8   3   12.90    8.30
  -5   8   3    6.50   12.40
   5   8  -3   39.60   15.70
  -4  -8   3   23.00   12.70
   4  -8  -3    9.60   12.00
   4  -8  -3   24.80    9.60
  -4   8   3   19.60   11.60
   4   8  -3   48.80   15.00
  -3  -8   3  128.49   22.10
   3  -8  -3  109.89   15.40
   3  -8  -3  110.79   19.80
  -3  -8   3   86.59    4.10
  -3   8   3  105.29   18.50
   3   8  -3   92.09   19.90
   2  -8  -3  205.18   19.00
   2  -8  -3  257.67   22.30
  -2  -8   3  193.08   24.80
  -2  -8   3  211.78   12.70
   2   8  -3  222.18   24.60
  -2   8   3  234.78   22.40
  -1  -8   3    9.80   11.10
   1  -8  -3    4.80   10.60
   1  -8  -3   17.60   10.90
  -1  -8   3   10.80    8.80
   1   8  -3    6.50   11.60
  -1   8   3  -14.90    9.50
   0  -8   3   82.09   15.90
   0  -8  -3   74.29   17.30
   0  -8   3   54.99   14.10
   0  -8  -3   75.69   13.60
   0   8   3   88.79   18.10
   0   8  -3   62.29   15.90
  -1  -8  -3   51.29    9.60
  -1  -8  -3   46.60   17.10
   1  -8   3   40.10   14.40
   1  -8   3   48.60   12.30
  -1  -8  -3   33.50    6.70
   1   8   3   44.30   16.50
  -1   8  -3   38.80   14.70
  -2  -8  -3   34.80    5.10
   2  -8   3   42.50   16.60
  -2  -8  -3   36.60    6.40
  -2  -8  -3   -3.50   11.90
   2  -8   3   48.50   10.30
  -2   8  -3   37.50   13.60
   2   8   3   34.70   13.90
   3  -8   3    2.40    5.60
  -3  -8  -3    9.60   11.80
   3  -8   3   -2.40   12.20
   3   8   3   -2.50    9.20
  -3   8  -3  -10.50    8.60
   4  -8   3   19.60    6.70
  -4  -8  -3   30.10   15.70
   4  -8   3   13.20   15.30
   4   8   3   17.20   11.50
  -4   8  -3    1.40   10.00
  -5  -8  -3   24.60   14.40
   5  -8   3   13.40   14.40
  -5   8  -3    9.10   10.70
  -5   8  -3    7.70    4.10
   5   8   3   -0.90    8.90
   6  -8   3   -0.30   14.50
  -6  -8  -3   -4.00   12.00
  -6   8  -3   34.30   12.80
   6   8   3    0.10    8.50
  -7  -8  -3   35.40   15.90
   7  -8   3   15.40   17.40
  -7   8  -3   27.10   13.20
   7   8   3   31.80   14.50
  -8  -8  -3   11.40   15.20
   8  -8   3   18.20   22.10
  -8   8  -3   13.10   10.40
   8   8   3   -7.60   11.10
   9  -8   3   -2.80   19.80
  -9  -8  -3   10.50   13.30
   9   8   3    2.80   11.80
  -9   8  -3   28.30   13.10
  10  -8   3  -16.10   20.80
 -10  -8  -3   20.90   15.50
 -10   8  -3   16.80   14.30
  10   8   3   13.80   14.30
  11  -8   3   28.90   26.00
 -11  -8  -3   25.30   18.80
  11   8   3    2.00   14.30
 -11   8  -3   20.80   13.30
  11  -9  -3   -7.20   20.90
 -11  -9   3    7.80   15.00
 -11   9   3    5.90   13.30
  11   9  -3   17.30   14.20
 -10  -9   3   12.50   15.80
  10  -9  -3   16.50   21.20
 -10   9   3   15.70   15.00
  10   9  -3   16.50   17.80
   9  -9  -3   42.60   21.90
  -9  -9   3   33.80   17.40
   9   9  -3   -0.40   12.60
  -9   9   3    0.40   11.90
   8  -9  -3  -12.80   14.20
  -8  -9   3   10.80   14.90
   8   9  -3   14.50   14.30
  -8   9   3   -7.30   10.60
   7  -9  -3   21.60   18.60
  -7  -9   3   29.60   15.60
   7   9  -3   60.69   17.40
  -7   9   3   43.00   15.00
   6  -9  -3    0.00   14.60
  -6  -9   3    7.70   13.00
   6  -9  -3   -1.40    3.10
  -6   9   3    1.50    9.40
   6   9  -3   -9.10   10.40
   5  -9  -3   20.20   15.00
   5  -9  -3   10.30    5.90
  -5  -9   3   -6.40    8.50
   5   9  -3   -3.50    9.30
  -5   9   3    8.90   12.10
   4  -9  -3   17.90    7.10
   4  -9  -3   21.60   12.80
  -4  -9   3    1.10   10.10
   4   9  -3    8.10   12.00
  -4   9   3   -9.30    8.60
  -3  -9   3   55.69   16.10
   3  -9  -3   66.89   13.30
   3  -9  -3   52.29   15.80
   3   9  -3   38.30   18.80
  -3   9   3   76.49   19.30
  -2  -9   3   13.60    5.00
   2  -9  -3   -4.10    9.70
   2  -9  -3   14.90    8.50
  -2  -9   3   -4.60    9.70
   2   9  -3   13.30   12.90
  -2   9   3   22.70   12.90
  -1  -9   3   55.39   11.20
  -1  -9   3   78.89   17.00
   1  -9  -3   89.19   16.90
   1  -9  -3   68.69   14.40
  -1   9   3   68.59   17.70
   1   9  -3   60.69   17.10
   0  -9   3   33.60   11.50
   0  -9   3   36.60   12.10
   0  -9  -3    3.80   11.20
   0  -9  -3   43.10   10.70
   0   9   3   19.30   13.60
   0   9  -3   44.80   15.50
  -1  -9  -3   -8.40    5.70
   1  -9   3    3.20   10.60
   1  -9   3   15.20    8.90
  -1  -9  -3   14.90   12.40
  -1  -9  -3   -2.00    5.50
  -1   9  -3    4.00   10.90
   1   9   3   14.90   13.30
  -2  -9  -3   35.70    5.20
   2  -9   3   20.00    9.40
  -2  -9  -3   25.90    5.60
  -2  -9  -3   41.80   16.30
   2  -9   3   27.10   12.00
   3  -9   3   86.59   20.10
   3  -9   3   72.09   11.80
  -3  -9  -3  114.79   23.80
   3   9   3  123.69   22.30
  -3   9  -3   78.39   17.70
   4  -9   3    0.40   13.80
   4  -9   3   12.40    6.20
  -4  -9  -3   -1.70    9.80
   4   9   3   -6.80   11.00
  -4   9  -3    5.80   12.10
  -5  -9  -3   21.00   15.00
   5  -9   3   15.70   17.80
  -5   9  -3   10.70   11.50
  -5   9  -3   -9.40   10.10
  -5   9  -3   20.60    5.20
   5   9   3   17.70   13.00
  -6  -9  -3   -2.50   12.90
   6  -9   3  -12.50   13.40
   6   9   3    6.50    9.10
  -6   9  -3   10.40   12.10
   7  -9   3   24.80   21.40
  -7  -9  -3   26.90   16.60
  -7   9  -3   21.60   12.80
   7   9   3   21.80   13.90
  -8  -9  -3  -10.80   12.20
   8  -9   3    5.90   22.60
   8   9   3   -0.50   12.20
  -8   9  -3   12.80   12.30
   9  -9   3   15.60   20.90
  -9  -9  -3   15.30   17.40
  -9   9  -3    2.10   11.60
   9   9   3   -9.20   11.10
  10  -9   3   -3.90   24.50
 -10  -9  -3    8.60   16.10
 -10   9  -3  -17.10   11.00
  10   9   3   29.00   16.80
 -10 -10   3   20.70   15.50
  10 -10  -3   -9.30   21.50
  10  10  -3   17.00   16.40
 -10  10   3    2.60   13.00
   9 -10  -3    0.90   19.30
  -9 -10   3  -12.80   10.00
   9  10  -3    9.80   23.10
  -9  10   3   -3.00   18.00
   8 -10  -3   27.30   17.50
  -8 -10   3    5.60   14.30
   8  10  -3   -9.90   12.40
  -8  10   3    9.90   13.30
  -7 -10   3    9.30   14.60
   7 -10  -3   11.40   18.20
   7  10  -3    6.40   12.60
  -7  10   3   12.70   11.80
  -6 -10   3   23.40   13.70
   6 -10  -3    0.00   12.60
   6 -10  -3   -4.20    3.90
   6  10  -3    4.20   13.70
  -6  10   3   -9.20   10.40
   5 -10  -3    7.00    6.00
  -5 -10   3   -0.50   11.70
   5 -10  -3  -10.20   12.10
   5  10  -3   19.50   13.50
  -5  10   3   -1.90   11.20
   4 -10  -3    5.90   12.00
  -4 -10   3  -12.30   10.70
   4 -10  -3    3.40    6.70
   4  10  -3   24.80   13.60
  -4  10   3    2.60   10.00
  -3 -10   3    6.90   10.70
   3 -10  -3   15.50   14.30
   3 -10  -3   11.30    8.30
   3  10  -3   -0.50   13.00
  -3  10   3   24.80   14.70
   2 -10  -3   48.60   15.40
  -2 -10   3   39.90    9.10
  -2 -10   3   51.29    7.50
   2 -10  -3   63.09   15.50
  -2 -10   3   35.70   14.40
  -2  10   3   45.00   15.00
   2  10  -3   36.20   16.20
   1 -10  -3   33.80   12.50
  -1 -10   3    9.10    7.50
   1 -10  -3   22.30   11.20
  -1 -10   3   18.00   12.80
  -1  10   3   29.20   14.10
   1  10  -3   12.20   13.90
   0 -10   3   -2.90    8.00
   0 -10  -3   24.10   12.90
   0 -10   3    9.40    8.40
   0 -10  -3    7.90    9.10
   0  10   3   21.00   12.90
   0  10  -3   42.60   15.70
  -1 -10  -3   15.30   15.30
   1 -10   3    1.00    9.30
  -1 -10  -3   24.50   20.20
  -1 -10  -3   -3.10    6.50
   1 -10   3   -1.10   10.60
  -1  10  -3   16.10   11.30
   1  10   3   26.80   14.30
  -2 -10  -3    9.20    3.70
  -2 -10  -3    2.30   12.30
   2 -10   3    4.50    8.20
   2 -10   3  -15.10   11.80
  -2 -10  -3    4.60    3.60
   2  10   3   17.20   14.90
  -2  10  -3   -2.00   11.40
   3 -10   3    9.30    6.90
   3 -10   3    0.30   13.00
  -3 -10  -3   20.40   15.10
   3  10   3    0.40   11.20
  -3  10  -3   14.30   12.50
  -4 -10  -3   -0.20   10.80
   4 -10   3   -4.50   13.00
   4 -10   3    2.50    6.20
   4  10   3   11.70   11.50
  -4  10  -3   13.60   12.10
   5 -10   3   22.90   15.40
  -5 -10  -3    0.90   13.30
   5  10   3   25.10   16.20
  -5  10  -3    5.20   10.50
  -6 -10  -3   16.00   16.80
   6 -10   3    3.90   16.70
   6  10   3    0.50   13.70
  -6  10  -3    2.50   11.10
   7 -10   3   -1.60   20.60
  -7 -10  -3   16.00   18.10
   7  10   3    2.90   13.90
  -7  10  -3   24.90   14.70
  -8 -10  -3   22.80   16.80
   8 -10   3   11.40   22.60
   8  10   3    1.10   14.40
  -8  10  -3   11.10   13.30
  -9 -10  -3   13.00   17.90
   9 -10   3   -6.70   21.50
  -9  10  -3   -8.20   11.10
   9  10   3    0.40   16.00
  -9 -11   3    4.00   15.10
   9 -11  -3   -3.10   20.30
  -8 -11   3    3.80   16.10
   8 -11  -3   -4.80   18.60
   8  11  -3    3.60   16.00
  -8  11   3   26.50   15.90
  -7 -11   3   35.60   16.80
   7 -11  -3   28.10   22.00
   7  11  -3    9.60   17.00
  -7  11   3    0.00   13.30
   6 -11  -3   11.20   15.90
   6 -11  -3    4.00    4.70
  -6 -11   3   29.10   15.10
  -6  11   3   13.50   12.30
   6  11  -3  -12.30   11.50
   5 -11  -3    3.70   15.00
  -5 -11   3   14.70   13.50
   5 -11  -3   17.10    7.30
  -5  11   3    3.10   12.00
   5  11  -3   -2.10   13.00
   4 -11  -3    9.80   14.50
  -4 -11   3   31.60   16.60
   4 -11  -3   14.90    8.00
  -4  11   3   13.40   11.70
   4  11  -3   -2.90   14.30
  -3 -11   3    6.90   11.40
   3 -11  -3    2.50    8.60
   3 -11  -3   -5.60   11.50
  -3  11   3    0.70   12.70
   3  11  -3   -8.20   11.50
   2 -11  -3   15.80   11.20
  -2 -11   3    5.60   10.60
   2 -11  -3    0.40    7.70
  -2 -11   3    8.70    5.80
   2  11  -3   -2.60   13.00
  -2  11   3    8.00   11.10
  -1 -11   3    9.30   11.00
  -1 -11   3   36.60    9.80
   1 -11  -3   48.80   23.80
   1 -11  -3    9.40   10.40
   1  11  -3   14.30   13.50
  -1  11   3   25.40   16.30
   0 -11   3   44.40   13.00
   0 -11  -3   27.90   11.00
   0 -11  -3   37.00   15.80
   0 -11   3   27.60   11.80
   0  11   3   32.50   16.10
   0  11  -3   49.40   16.20
   1 -11   3   16.70    9.30
   1 -11   3  -12.30    8.90
  -1 -11  -3    3.00    9.70
  -1 -11  -3  -16.70    6.50
  -1  11  -3   -6.80   10.00
   1  11   3    1.00   13.90
  -2 -11  -3   -7.40   11.50
   2 -11   3    3.60    7.10
   2 -11   3    1.80   11.50
   2  11   3   -1.40   12.50
  -2  11  -3    4.40   12.00
  -3 -11  -3   35.40   16.50
   3 -11   3   26.50    9.40
   3 -11   3   16.20   15.70
  -3  11  -3    1.30   13.10
   3  11   3   24.20   16.40
  -4 -11  -3   10.80   13.90
   4 -11   3    7.60    6.90
   4 -11   3   21.80   18.30
  -4  11  -3   19.40   14.20
   4  11   3   17.60   14.50
   5 -11   3   24.10   18.30
  -5 -11  -3    8.70   15.90
   5  11   3    3.60   13.00
  -5  11  -3   23.50   15.30
   6 -11   3   -1.80   20.20
  -6 -11  -3   22.70   15.20
   6  11   3   20.00   16.20
  -6  11  -3   -9.40   11.10
   7 -11   3   11.40   19.80
  -7  11  -3    4.30   17.30
   7  11   3   14.20   27.50
   8 -11   3    5.70   21.90
  -8 -11  -3   -9.80   15.00
  -8  11  -3   28.80   15.80
   8  11   3    8.40   17.50
  -7 -12   3    7.50   13.70
   7 -12  -3   19.80   21.10
  -7  12   3   11.30   13.90
   7  12  -3   -6.20   14.20
   6 -12  -3   18.60   20.90
  -6 -12   3   22.90   22.60
   6  12  -3   -6.50   27.00
  -6  12   3   20.80   25.50
   5 -12  -3  -24.80   12.90
   5 -12  -3   14.70    8.00
  -5 -12   3   -8.90   11.30
   5  12  -3    5.30   16.30
  -5  12   3    6.50   13.70
   4 -12  -3   -0.70    8.50
  -4 -12   3   -2.80   14.10
   4 -12  -3    7.10   15.00
   4  12  -3   26.90   17.50
  -4  12   3   -9.70   13.50
   3 -12  -3    7.80   10.00
  -3 -12   3    9.60   13.90
   3 -12  -3   -8.80   12.80
   3  12  -3   -3.30   14.80
  -3  12   3    1.10   15.00
   2 -12  -3   18.40    9.00
  -2 -12   3    5.10    9.50
  -2 -12   3    9.90    7.40
   2 -12  -3  -13.20   10.90
  -2  12   3    3.20   14.50
   2  12  -3  -12.00   13.70
   1 -12  -3  -25.50   10.10
  -1 -12   3   19.30   11.00
  -1 -12   3    6.70    9.00
   1 -12  -3    7.70   10.10
   1  12  -3    6.30   15.70
  -1  12   3   16.00   16.30
   0 -12   3   16.30   11.50
   0 -12  -3   -0.80   10.90
   0 -12  -3  -17.90    9.80
   0 -12   3    6.70   10.50
   0  12   3   22.60   16.50
   0  12  -3    4.50   15.00
  -1 -12  -3    2.90    8.20
  -1 -12  -3  -19.00   10.10
   1 -12   3    1.30   10.50
   1 -12   3    0.10    8.50
   1  12   3   -0.20   15.30
  -1  12  -3   -3.60   13.30
   2 -12   3    2.10   15.70
  -2 -12  -3   14.90   13.00
   2  12   3   37.80   19.80
  -2  12  -3   23.00   16.00
   3 -12   3   11.70   15.10
  -3 -12  -3   45.40   19.80
   3 -12   3   21.70    8.90
  -3  12  -3   12.20   15.70
   3  12   3   22.10   17.10
  -4 -12  -3   26.80   18.50
   4 -12   3    7.70   16.20
   4 -12   3    7.50    8.60
  -4  12  -3   16.30   15.40
   4  12   3    4.60   14.70
   5 -12   3    0.70   20.00
  -5 -12  -3    9.20   17.80
  -5  12  -3   15.80   16.90
   5  12   3    2.20   17.90
   6 -12   3  -29.50   17.80
  -6 -12  -3    3.20   15.90
  -6  12  -3   10.00   14.30
   6  12   3   -4.70   17.30
   5 -13  -3   13.40   18.80
  -5 -13   3   10.60   16.00
  -5  13   3   -7.90   13.10
   5  13  -3    9.10   17.40
   4 -13  -3  -12.60    9.30
   4 -13  -3  -15.40   17.70
  -4 -13   3    9.90   16.00
  -4  13   3   -6.30   14.60
   4  13  -3  -17.10   15.30
   3 -13  -3  -12.20   14.40
  -3 -13   3   27.50   16.80
   3 -13  -3   26.10   11.90
  -3  13   3   -4.60   22.50
   3  13  -3   -3.60   23.70
   2 -13  -3  -23.00   13.90
  -2 -13   3   -1.30   10.70
   2 -13  -3    2.40   11.60
   2  13  -3   17.50   21.50
  -2  13   3   12.80   19.20
  -1 -13   3    6.40   11.80
   1 -13  -3  -17.20   12.50
  -1 -13   3   30.00   14.10
   1 -13  -3   11.40   10.80
   1  13  -3  -17.40   13.70
  -1  13   3   -3.20   15.40
   0 -13  -3  -13.00   13.00
   0 -13   3   11.80   11.90
   0 -13   3   -0.70   11.00
   0 -13  -3   20.40   14.90
   0  13   3  -20.00   14.40
   0  13  -3   -9.70   14.30
  -1 -13  -3   11.10   14.20
   1 -13   3   13.80   11.50
   1 -13   3   -8.80    9.40
  -1  13  -3    9.20   17.70
   1  13   3    8.50   15.30
  -2 -13  -3   22.30   16.00
   2 -13   3   20.50   10.90
   2 -13   3   16.10   14.20
   3 -13   3   26.90   10.70
   3 -13   3    8.40   16.40
  -3 -13  -3   23.70   14.00
  -3  13  -3   48.50   21.00
   3  13   3   -3.80   15.40
   4 -13   3   -8.10   15.70
   4 -13   3    3.40   10.00
  -4 -13  -3   11.30   16.00
   4  13   3    1.90   17.70
  -4  13  -3   32.10   14.00
 -14   0   4   21.80   13.20
  14   0  -4   28.80   20.00
 -14   0   4    2.70   12.20
 -13   0   4   15.00   10.00
 -13   0   4   -2.30    7.80
  13   0  -4   30.70   17.70
 -12   0   4   25.40    8.90
 -12   0   4   17.70   10.50
  12   0  -4   17.00   15.50
 -11   0   4   24.20   11.30
  11   0  -4   16.80   15.10
 -10   0   4    5.40    8.40
  10   0  -4    7.00   14.00
 -10   0   4   20.30    7.00
   9   0  -4   17.90   14.00
  -9   0   4    1.20    5.80
  -9   0   4    2.20    7.50
  -8   0   4   88.09   15.70
   8   0  -4  119.49   19.40
  -8   0   4   72.89   11.00
  -7   0   4   -4.20    5.50
   7   0  -4    1.70    8.80
  -7   0   4   -3.40    4.90
  -6   0   4   -2.50    5.20
  -6   0   4    1.00    4.60
   6   0  -4    4.50    4.80
   6   0  -4   -0.90    7.50
  -5   0   4   -0.20    5.60
  -5   0   4   -0.40    4.30
   5   0  -4   -1.50    3.90
  -5   0   4   -2.30    3.70
  -4   0   4   87.39    7.60
   4   0  -4  100.09    8.80
  -4   0   4   77.99   10.20
  -4   0   4   80.99    8.10
   4   0  -4   97.89    8.10
   4   0  -4   87.39    9.90
  -3   0   4   -2.30    4.50
   3   0  -4    3.70    4.40
  -3   0   4    3.50    4.00
  -3   0   4   -3.70    2.50
   3   0  -4    0.50    3.30
   3   0  -4    0.30    3.20
   2   0  -4 4636.04   78.29
  -2   0   4 4480.55   78.29
   2   0  -4 4437.86   75.89
  -2   0   4 4473.05   76.39
  -2   0   4 4445.76   73.29
   2   0  -4 4464.75   72.99
  -1   0   4    1.40    3.10
  -1   0   4   -3.60    3.10
   1   0  -4    0.20    1.20
   1   0  -4   -0.30    3.50
   1   0  -4    2.40    3.20
  -1   0   4   -1.00    1.10
   0   0   4 1329.87   21.40
   0   0  -4 1386.26   29.70
   0   0   4 1398.86   30.20
   0   0  -4 1295.77   29.40
   0   0   4 1310.07   28.60
  -1   0  -4    1.90    2.60
   1   0   4   -0.70    2.70
   1   0   4    0.50    5.20
  -1   0  -4   -7.40    6.00
  -1   0  -4    4.10    5.90
   1   0   4   -2.10    6.00
   2   0   4    0.60    4.40
   2   0   4    2.00    6.10
  -2   0  -4    0.30    6.80
  -2   0  -4   -1.30    5.40
  -2   0  -4   -1.30    2.80
  -3   0  -4    8.90    6.00
   3   0   4    0.60    3.10
   3   0   4    3.30    4.50
  -3   0  -4   -4.30    2.60
   3   0   4   -4.40    5.80
  -3   0  -4    1.10    5.70
   4   0   4   64.59    9.00
  -4   0  -4   72.39   10.50
   4   0   4   59.59   11.90
  -4   0  -4   77.39   11.00
  -5   0  -4    7.90    5.80
   5   0   4    1.10    5.70
   5   0   4   -2.80    9.60
  -5   0  -4   -2.70    6.20
  -6   0  -4   25.10   10.10
  -6   0  -4   32.40    9.30
   6   0   4   28.70   13.80
   7   0   4   22.40   14.80
  -7   0  -4    9.00    8.30
  -7   0  -4   -3.60   13.80
  -8   0  -4   24.50   11.00
   8   0   4   38.60   18.10
  -8   0  -4   21.90    9.50
  -9   0  -4    0.00    6.50
   9   0   4    9.70   14.70
 -10   0  -4  176.08   24.90
 -10   0  -4  152.48   14.70
  10   0   4  136.69   27.10
  11   0   4   -9.40   14.80
 -11   0  -4   -5.20    7.00
 -11   0  -4   12.60    7.00
  12   0   4   42.10   20.80
 -12   0  -4   21.60    9.00
 -12   0  -4    9.80    8.60
 -13   0  -4   -1.00    9.90
  13   0   4   -7.70   16.50
 -14  -1   4   18.60   12.10
  14  -1  -4   20.30   21.60
 -14  -1   4    8.40   10.00
 -14   1   4   16.20   11.10
  14   1  -4  -13.50   18.80
 -13  -1   4   48.50   14.60
 -13  -1   4   36.80   11.50
  13  -1  -4   12.30   19.00
  13   1  -4   41.00   19.30
 -13   1   4   56.69   16.00
 -12  -1   4   16.10    7.70
 -12  -1   4   -4.70    7.10
  12  -1  -4   -2.60   13.20
  12   1  -4   -0.60   15.30
 -12   1   4    4.70    8.40
  11  -1  -4   30.70   15.60
 -11  -1   4   28.20   11.50
 -11  -1   4   29.70    8.40
 -11   1   4   10.10   10.00
  11   1  -4   39.10   15.70
 -11   1   4   38.10   12.50
  10  -1  -4   14.00   13.20
 -10  -1   4   14.80    8.20
 -10  -1   4   11.20    8.00
 -10   1   4    2.80    6.20
 -10   1   4   16.10    6.20
  10   1  -4   15.30   11.50
  -9  -1   4  267.77   21.30
  -9  -1   4  306.37   19.20
   9  -1  -4  266.57   26.80
  -9   1   4  265.67   22.20
  -9   1   4  268.97   14.30
   9   1  -4  296.17   24.30
  -8  -1   4  295.37   18.60
   8  -1  -4  313.07   25.90
   8  -1  -4  304.57   15.80
  -8  -1   4  313.27   21.40
   8   1  -4  316.77   23.90
  -8   1   4  320.77   15.20
  -8   1   4  279.87   21.60
  -7  -1   4  185.18   15.80
   7  -1  -4  177.58   21.70
   7  -1  -4  162.78   11.30
  -7  -1   4  173.98   14.40
  -7   1   4  186.68   16.40
   7   1  -4  183.88   17.30
  -7   1   4  187.48   11.30
  -6  -1   4  164.78   12.60
   6  -1  -4  152.58   14.80
  -6  -1   4  162.38   13.70
   6  -1  -4  164.08   16.40
  -6   1   4  155.08    9.70
   6   1  -4  165.88   14.40
  -6   1   4  172.18   14.50
   5  -1  -4  507.55   16.80
  -5  -1   4  517.05   21.40
  -5  -1   4  530.25   20.50
  -5  -1   4  461.35   23.20
   5   1  -4  506.45   24.40
  -5   1   4  501.05   16.20
   5   1  -4  482.65   19.60
  -4  -1   4  654.93   21.80
   4  -1  -4  647.84   18.00
  -4  -1   4  664.93   21.60
   4  -1  -4  646.44   21.10
  -4  -1   4  652.33   21.50
  -4   1   4  630.74   22.00
  -4   1   4  654.83   18.30
  -4   1   4  651.73   24.70
   4   1  -4  646.64   21.70
   4   1  -4  657.43   22.10
   4   1  -4  642.14   21.00
   3  -1  -4  780.72   20.00
   3  -1  -4  809.22   20.30
  -3  -1   4  804.32   23.30
  -3  -1   4  823.72   22.90
   3  -1  -4  795.22   24.70
  -3  -1   4  850.91   22.20
   3  -1  -4  927.21   27.40
  -3   1   4  822.32   25.80
   3   1  -4  786.72   24.80
   3   1  -4  856.81   22.80
   3   1  -4  766.82   23.10
  -3   1   4  817.82   22.40
  -2  -1   4  566.94   17.00
  -2  -1   4  539.45   14.70
   2  -1  -4  551.94   16.40
   2  -1  -4  527.85   20.50
  -2  -1   4  531.55   17.60
   2  -1  -4  551.14   14.90
   2   1  -4  561.54   17.00
   2   1  -4  521.15   14.80
  -2   1   4  578.54   15.30
  -2   1   4  565.24   19.20
   2   1  -4  553.24   20.80
   1  -1  -4  274.67    9.00
  -1  -1   4  269.97   11.90
  -1  -1   4  274.97   11.90
   1  -1  -4  296.37   12.50
  -1  -1   4  277.67    8.30
   1  -1  -4  298.97   12.30
  -1   1   4  276.07    8.90
   1   1  -4  289.77   12.10
  -1   1   4  293.97   12.40
  -1   1   4  290.67   12.00
   1   1  -4  295.57   12.00
   1   1  -4  274.27    8.90
   0  -1  -4  549.45   12.50
   0  -1   4  547.15   18.10
   0  -1  -4  524.25   16.40
   0  -1  -4  531.45   17.80
   0  -1   4  548.35   13.10
   0   1  -4  551.04   16.60
   0   1  -4  564.14   16.40
   0   1   4  534.65   17.50
   0   1  -4  555.74   12.80
   0   1   4  557.84   16.90
   0   1  -4  521.75   17.70
   0   1   4  542.85   13.10
   1  -1   4 2955.80   53.19
   1  -1   4 2912.51   58.79
   1  -1   4 2972.60   50.89
  -1  -1  -4 2979.50   56.89
  -1  -1  -4 3109.79   63.69
   1   1   4 2984.60   55.09
   1   1   4 2894.81   50.89
  -1   1  -4 2952.10   54.09
   1   1   4 2961.00   51.19
  -1   1  -4 3017.10   51.19
  -2  -1  -4 3168.48   57.29
   2  -1   4 3117.69   56.19
  -2  -1  -4 3202.88   61.69
   2  -1   4 3107.89   64.79
  -2   1  -4 3126.79   57.09
   2   1   4 3097.69   59.69
  -2   1  -4 3155.68   57.69
  -2   1  -4 3012.40   63.19
   2   1   4 3136.09   60.49
  -3  -1  -4  225.18   11.90
   3  -1   4  203.38   10.10
   3  -1   4  213.38   11.30
  -3  -1  -4  183.38   13.30
   3  -1   4  192.48   15.80
  -3   1  -4  221.98   11.20
  -3   1  -4  209.48   12.20
   3   1   4  187.78   11.10
   3   1   4  205.08   12.70
   3   1   4  195.08   13.20
  -4  -1  -4   -4.70    3.60
   4  -1   4   -0.30    4.20
  -4  -1  -4   -2.70    6.40
   4   1   4    6.10    7.20
  -4   1  -4    4.20    5.30
  -4   1  -4    5.50    5.20
  -5  -1  -4  287.87   17.30
   5  -1   4  269.47   13.30
   5  -1   4  287.07   22.80
  -5  -1  -4  284.17   18.20
   5   1   4  284.87   20.00
  -5   1  -4  258.57   17.00
  -5   1  -4  281.37   14.90
  -6  -1  -4  196.68   16.20
   6  -1   4  230.28   26.80
  -6  -1  -4  197.88   17.80
   6  -1   4  173.38   12.10
   6   1   4  187.78   20.00
  -6   1  -4  179.28   13.70
  -6   1  -4  182.78   16.50
  -7  -1  -4   10.80    8.10
  -7  -1  -4   -1.00    8.80
   7  -1   4   -8.90   13.50
   7  -1   4    4.30    6.30
  -7   1  -4    0.60    7.00
  -7   1  -4    4.70    7.60
   7   1   4   -9.50   11.70
  -8  -1  -4    3.20    8.10
  -8  -1  -4    9.00    8.80
   8  -1   4   12.00   17.20
  -8   1  -4    9.50    7.10
  -8   1  -4   11.60    9.00
   8   1   4   -0.70   12.60
  -9  -1  -4  189.88   18.60
   9  -1   4  181.78   27.20
  -9   1  -4  259.87   44.00
   9   1   4  186.48   26.10
  10  -1   4   25.50   16.90
 -10  -1  -4  -10.00    5.80
 -10  -1  -4    7.90    8.50
 -10   1  -4   -4.40    8.20
 -10   1  -4   -0.20    6.00
  10   1   4   21.90   14.30
 -11  -1  -4   21.60    8.60
  11  -1   4   -8.20   13.60
 -11  -1  -4   -4.30    6.80
 -11   1  -4   14.70    6.00
  11   1   4   19.00   16.60
 -11   1  -4    5.10    8.90
 -12  -1  -4   46.90   13.50
  12  -1   4   42.00   22.40
 -12  -1  -4   63.39   13.70
 -12   1  -4   27.40   11.50
  12   1   4   56.09   20.30
 -12   1  -4   39.00   10.70
  13  -1   4   34.20   22.30
 -13  -1  -4   19.10   14.30
 -13  -1  -4   39.50   12.70
  13   1   4   11.90   19.40
 -13   1  -4   20.20   14.80
 -14  -2   4    1.80    9.60
 -14  -2   4   -6.40    9.50
  14  -2  -4    3.20   21.50
  14   2  -4    3.40   16.50
 -14   2   4   10.00   12.10
  13  -2  -4   24.40   19.40
 -13  -2   4   -4.40    8.20
 -13   2   4    5.50    9.50
  13   2  -4   13.40   15.20
  12  -2  -4   -6.60   15.20
 -12  -2   4   12.40    8.10
 -12  -2   4    7.20    8.20
  12   2  -4   -3.00   11.70
 -12   2   4   10.50    9.90
 -11  -2   4   37.80   11.10
  11  -2  -4   22.10    7.80
  11  -2  -4   40.80   19.30
  11  -2  -4   44.30    6.00
 -11  -2   4   41.70   13.20
 -11   2   4   34.00   13.50
  11   2  -4   25.40   12.40
 -10  -2   4  113.69   18.40
  10  -2  -4  109.09   27.20
  10  -2  -4  126.69    8.10
 -10  -2   4  140.09   15.80
  10   2  -4  129.89   19.80
 -10   2   4  139.29   21.30
   9  -2  -4  771.02   21.30
  -9  -2   4  804.12   33.10
  -9  -2   4  729.73   34.70
   9  -2  -4  776.82   41.40
   9   2  -4  811.92   35.90
  -9   2   4  767.62   38.10
   8  -2  -4   24.40   14.60
   8  -2  -4   19.00    4.80
   8  -2  -4   16.70    5.40
  -8  -2   4   17.50    9.40
  -8  -2   4   30.40   10.80
  -8   2   4   14.50    9.10
   8   2  -4   16.90   11.30
   7  -2  -4  170.48   19.00
  -7  -2   4  122.39   13.40
   7  -2  -4  139.29    8.20
   7  -2  -4  135.29    8.90
  -7  -2   4  135.89   14.80
  -7   2   4  163.68   16.20
   6  -2  -4  262.47   10.60
  -6  -2   4  269.37   16.90
   6  -2  -4  258.57   10.80
   6  -2  -4  251.87   20.70
  -6  -2   4  251.17   16.70
   6   2  -4  282.37   16.60
  -6   2   4  262.77   18.00
  -5  -2   4  199.28   13.50
   5  -2  -4  189.38    8.70
  -5  -2   4  190.68   17.10
  -5  -2   4  187.48   12.40
   5  -2  -4  174.18   16.50
   5  -2  -4  192.68    8.90
  -5   2   4  175.28   14.00
   5   2  -4  187.48   11.40
  -4  -2   4  781.82   22.60
  -4  -2   4  758.52   24.30
   4  -2  -4  791.92   19.60
   4  -2  -4  771.62   18.80
  -4  -2   4  732.33   25.60
  -4   2   4  772.92   25.00
  -4   2   4  764.62   28.60
   3  -2  -4  365.56   12.80
  -3  -2   4  361.86   13.20
  -3  -2   4  397.16   17.10
   3  -2  -4  348.17   14.10
   3  -2  -4  343.07   16.70
   3   2  -4  370.36   16.50
  -3   2   4  351.06   14.80
   3   2  -4  376.76   14.90
   3   2  -4  375.76   13.40
  -3   2   4  363.36   18.30
   3   2  -4  375.16   14.70
  -3   2   4  385.86   12.40
  -2  -2   4  154.88    8.50
   2  -2  -4  134.29    9.30
   2  -2  -4  152.98   10.70
  -2  -2   4  143.79   12.10
   2  -2  -4  150.08    9.00
  -2  -2   4  144.79   10.20
   2   2  -4  146.29    8.50
   2   2  -4  142.59    8.80
   2   2  -4  148.69   10.50
  -2   2   4  134.59    8.30
  -2   2   4  147.99   10.70
  -2   2   4  143.19    9.20
  -1  -2   4   -0.10    4.50
   1  -2  -4    1.90    4.40
  -1  -2   4    1.20    4.50
   1  -2  -4    5.50    4.40
   1  -2  -4   -0.70    5.50
  -1   2   4    8.90    4.90
   1   2  -4    4.50    4.30
  -1   2   4    2.90    5.60
  -1   2   4   10.00    5.00
   1   2  -4    4.10    4.90
   0  -2  -4 3566.64   65.29
   0  -2   4 3507.65   62.59
   0  -2  -4 3501.45   60.69
   0  -2   4 3466.45   64.89
   0   2   4 3366.36   69.39
   0   2  -4 3484.45   65.19
   0   2   4 3429.66   61.79
   0   2   4 3388.36   60.99
   0   2  -4 3445.06   61.99
   0   2  -4 3394.26   60.29
  -1  -2  -4  182.98    9.70
   1  -2   4  177.48   13.30
  -1  -2  -4  190.58   13.60
  -1  -2  -4  199.58    9.30
  -1   2  -4  196.78   10.10
   1   2   4  198.98    9.60
  -1   2  -4  196.48    9.80
   1   2   4  200.98   12.60
   1   2   4  209.18   10.30
  -1   2  -4  191.38   13.60
   2  -2   4  149.29    9.70
  -2  -2  -4  156.38   13.00
   2  -2   4  157.58   14.10
  -2  -2  -4  159.58    9.90
   2   2   4  174.68    9.80
  -2   2  -4  162.08    8.80
   2   2   4  165.18    9.40
   2   2   4  154.58   12.50
   2   2   4  175.38   10.10
  -2   2  -4  176.38    8.60
  -2   2  -4  139.39   12.70
  -2   2  -4  168.88   10.30
  -3  -2  -4  256.77   16.70
   3  -2   4  247.88   10.00
  -3  -2  -4  243.08   13.20
   3  -2   4  255.07   19.00
  -3   2  -4  250.97   11.30
   3   2   4  242.78   12.90
  -3   2  -4  251.97   13.90
   4  -2   4   88.99   15.30
  -4  -2  -4  118.09   12.60
   4  -2   4   82.19    6.20
  -4  -2  -4   88.49    9.50
  -4   2  -4   94.89    8.40
   4   2   4  102.59   12.50
  -4   2  -4  100.29   12.60
   5  -2   4  619.74   18.10
   5  -2   4  579.34   31.50
  -5  -2  -4  657.33   29.00
  -5  -2  -4  603.24   25.60
   5   2   4  654.13   26.10
  -5   2  -4  625.94   26.90
  -5   2  -4  627.14   19.50
  -6  -2  -4   24.90    8.70
  -6  -2  -4   17.20   11.80
   6  -2   4   55.49   17.90
   6   2   4   34.70   14.00
  -6   2  -4   23.90    7.40
  -6   2  -4   29.70   10.20
   7  -2   4   -1.30    4.10
  -7  -2  -4    7.90   12.50
  -7  -2  -4   -4.20    5.90
   7  -2   4  -12.20   14.50
  -7   2  -4    2.00    6.20
   7   2   4   15.30   12.50
  -7   2  -4   -0.10    7.40
  -8  -2  -4  181.28   17.70
   8  -2   4  157.38    9.90
   8  -2   4  211.48   30.40
  -8  -2  -4  197.88   19.00
  -8   2  -4  159.28   10.80
  -8   2  -4  208.68   19.60
   8   2   4  191.88   21.30
   9  -2   4   22.80   19.60
  -9  -2  -4   -6.60    5.80
  -9  -2  -4   -5.30    8.90
   9  -2   4   -0.30    3.60
  -9   2  -4    2.10    7.40
   9   2   4   -7.10    9.90
  -9   2  -4    5.40    4.20
  10  -2   4    2.30    4.80
 -10  -2  -4    6.20    9.40
  10  -2   4    1.00   17.30
 -10  -2  -4   13.90   10.00
 -10   2  -4   16.40   11.80
 -10   2  -4   20.40    6.00
  10   2   4   14.40   13.30
 -11  -2  -4   -0.80    7.90
  11  -2   4    5.10   17.20
 -11  -2  -4   13.80   10.10
  11   2   4  -27.20   11.50
 -11   2  -4    7.10    9.60
 -11   2  -4    6.70    6.00
 -12  -2  -4    4.10   10.40
  12  -2   4  -18.50   15.00
 -12  -2  -4    3.90    8.70
 -12   2  -4    2.40    8.80
  12   2   4   20.40   14.40
 -13  -2  -4   54.89   16.60
  13  -2   4   39.10   24.60
 -13  -2  -4   33.90   13.00
  13   2   4   44.40   18.90
 -13   2  -4   41.30   17.50
 -14  -3   4   20.00   12.50
  14   3  -4    3.20    9.70
  14   3  -4   -4.50   13.90
 -14   3   4    0.90   11.10
  13  -3  -4   29.60   23.40
 -13  -3   4   23.70   12.00
 -13  -3   4   23.30    9.70
 -13   3   4   24.00   11.40
  13   3  -4    4.00   17.80
 -12  -3   4   -8.90    8.20
 -12  -3   4   14.90    8.80
  12  -3  -4  -10.10   14.70
  12   3  -4  -18.50   10.10
 -12   3   4   -3.90    7.90
 -11  -3   4    9.00    9.10
 -11  -3   4   14.40    7.70
  11  -3  -4    8.90   15.80
 -11   3   4    9.30   10.00
  11   3  -4   11.80   11.30
  10  -3  -4   97.09   23.60
 -10  -3   4  110.59   17.70
 -10  -3   4   79.69   15.40
 -10   3   4   64.49   15.50
  10   3  -4  109.49   17.10
   9  -3  -4    6.10   14.20
  -9  -3   4    3.50    6.80
  -9  -3   4    1.40    8.30
   9   3  -4  -11.60    8.30
  -9   3   4   -1.60    5.60
  -8  -3   4   12.70    9.40
   8  -3  -4   47.60   16.90
  -8  -3   4   32.10   10.70
   8   3  -4   20.60    9.50
  -8   3   4   33.70   12.50
   7  -3  -4    0.90   11.40
  -7  -3   4    7.60    7.10
   7  -3  -4   10.90    3.10
   7  -3  -4    5.60    2.60
  -7  -3   4   -2.00    8.00
  -7   3   4   -3.70    7.80
   7   3  -4    0.30    6.80
   6  -3  -4  196.68    7.70
  -6  -3   4  214.88   17.70
   6  -3  -4  198.38    7.80
   6  -3  -4  175.08   18.80
  -6   3   4  191.58   16.80
   6   3  -4  211.98   14.20
   6   3  -4  181.68   15.00
   6   3  -4  191.78   12.30
   5  -3  -4    9.90    3.80
  -5  -3   4    7.60    7.80
   5  -3  -4   13.00    3.00
  -5  -3   4    9.80    4.90
   5  -3  -4    5.30    9.70
  -5   3   4   11.60    6.70
   5   3  -4   19.10    7.40
   5   3  -4   13.90    5.30
  -4  -3   4  242.38   11.20
   4  -3  -4  257.17   18.60
   4  -3  -4  247.78   10.40
  -4  -3   4  226.58   16.10
  -4   3   4  249.28    9.50
  -4   3   4  252.37   23.40
   4   3  -4  248.18   10.90
   3  -3  -4   73.09    7.30
  -3  -3   4   81.49    6.40
  -3  -3   4   70.79   10.70
  -3   3   4   81.19    6.80
  -3   3   4   79.49   10.20
   3   3  -4   72.39    8.00
   3   3  -4   81.49    6.30
  -3   3   4   97.09   13.00
   2  -3  -4  875.51   25.50
   2  -3  -4  857.31   26.60
  -2  -3   4  875.41   21.70
  -2  -3   4  843.92   24.00
   2  -3  -4  864.31   23.60
  -2  -3   4  856.71   27.10
   2   3  -4  892.21   32.90
   2   3  -4  843.52   25.20
  -2   3   4  853.11   23.70
  -2   3   4  856.01   25.00
   2   3  -4  815.72   21.60
  -2   3   4  854.61   27.70
  -1  -3   4  213.88   12.40
  -1  -3   4  231.18   11.80
   1  -3  -4  206.48   11.60
  -1  -3   4  216.78   11.60
   1  -3  -4  228.38   13.00
   1  -3  -4  231.38   12.50
   1   3  -4  218.08   12.30
  -1   3   4  229.58   12.60
  -1   3   4  209.48   12.30
   1   3  -4  226.08   12.10
   1   3  -4  229.28   12.70
  -1   3   4  235.38   12.60
   0  -3   4  730.73   24.00
   0  -3  -4  775.52   22.40
   0  -3  -4  737.03   20.70
   0  -3   4  735.33   22.60
   0  -3   4  811.52   23.20
   0  -3  -4  740.63   25.00
   0   3   4  791.82   21.80
   0   3  -4  752.62   27.80
   0   3   4  753.32   24.40
   0   3   4  736.13   22.90
   0   3  -4  747.73   22.50
   0   3  -4  756.92   23.00
  -1  -3  -4  554.54   22.90
   1  -3   4  583.64   18.30
   1  -3   4  578.04   23.60
  -1  -3  -4  556.54   18.50
  -1  -3  -4  567.64   16.80
   1  -3   4  553.44   19.70
  -1   3  -4  519.55   21.10
   1   3   4  588.44   23.10
   1   3   4  583.74   20.30
  -1   3  -4  583.64   19.80
   1   3   4  568.64   16.80
   2  -3   4  115.79   15.30
  -2  -3  -4  131.99   15.80
   2  -3   4  118.59   10.10
  -2  -3  -4  114.89    7.90
   2   3   4  106.99    9.80
   2   3   4  107.49    8.40
  -2   3  -4  106.39    7.10
   2   3   4  103.79    7.10
  -2   3  -4  107.79   10.00
  -2   3  -4  115.69    7.80
  -3  -3  -4  806.72   23.20
  -3  -3  -4  850.11   31.60
   3  -3   4  760.92   32.50
  -3   3  -4  811.12   20.50
  -3   3  -4  804.52   26.80
   3   3   4  827.62   22.10
  -3   3  -4  843.22   21.70
   3   3   4  813.42   27.50
   4  -3   4  141.89   19.10
  -4  -3  -4  163.28   19.90
  -4   3  -4  125.79   12.60
  -4   3  -4  120.69    7.10
  -4   3  -4  142.19    8.60
   4   3   4  132.49   12.10
   4   3   4  137.19   10.20
  -5  -3  -4  185.68   13.00
  -5  -3  -4  186.78   18.80
   5  -3   4  219.38   24.20
  -5   3  -4  192.28   16.30
   5   3   4  188.58   13.90
  -5   3  -4  168.18    9.50
   5   3   4  188.08   15.30
  -5   3  -4  168.98    8.10
  -6  -3  -4   -1.30   10.60
   6  -3   4    3.00   14.80
  -6  -3  -4    6.70    6.80
  -6   3  -4    5.10    4.50
  -6   3  -4    5.10    2.90
  -6   3  -4   -4.20    6.80
   6   3   4   -2.10    7.20
   7  -3   4   43.20   21.30
  -7  -3  -4   51.99   12.30
  -7  -3  -4   62.59   17.60
   7   3   4   50.09   12.30
  -7   3  -4   46.90    5.60
  -7   3  -4   52.39    6.50
  -7   3  -4   32.10   11.80
  -8  -3  -4    3.50    9.70
   8  -3   4   28.70   16.80
  -8  -3  -4    0.00    5.90
   8   3   4   -5.80    9.00
  -8   3  -4    6.30    2.40
  -8   3  -4    1.80    6.80
  -8   3  -4    2.80    2.70
  -9  -3  -4   24.10   11.20
  -9  -3  -4    7.20    7.50
   9  -3   4   -6.80   15.80
  -9   3  -4   -2.50    7.90
   9   3   4    6.50    8.60
  10  -3   4   40.20   21.50
 -10  -3  -4   37.70   11.70
 -10  -3  -4   39.20   14.50
  10   3   4   45.80   14.40
 -10   3  -4   59.49   16.50
 -11  -3  -4   24.50   11.90
 -11  -3  -4    0.60    7.30
  11  -3   4   12.30   18.00
  11   3   4   13.40   10.90
 -11   3  -4   11.30   10.40
 -12  -3  -4   32.10   13.20
  12  -3   4    7.60   22.20
  12   3   4    5.10   11.00
 -12   3  -4    5.50   10.50
 -13  -3  -4   53.29   14.30
  13   3   4   26.70   14.90
  13   3   4   47.50   15.60
 -13   3  -4   23.30   14.10
 -13  -4   4   12.30    8.50
  13  -4  -4   13.80   19.40
  13   4  -4   -0.60   12.10
 -13   4   4   25.10   13.00
  13   4  -4    4.10   11.70
 -12  -4   4    6.60    9.30
  12  -4  -4    5.90   17.40
  12   4  -4   -3.40    8.80
 -12   4   4    8.10   10.90
  12   4  -4   14.10   12.20
 -11  -4   4    9.50    9.10
  11  -4  -4   -1.10   15.90
 -11   4   4   -3.50    5.50
  11   4  -4   -6.50    8.50
  11   4  -4   -1.50    6.90
  10  -4  -4   97.59   23.80
 -10  -4   4  139.89   21.20
  10   4  -4  116.39   21.00
 -10   4   4   75.69   16.90
  10   4  -4  116.79   16.60
  -9  -4   4   69.29   15.40
   9  -4  -4   81.69   20.80
  -9   4   4  100.79   30.80
   9   4  -4   83.29   19.60
   9   4  -4  108.69   14.30
  -8  -4   4   49.70   15.00
   8  -4  -4   48.50   17.80
   8   4  -4   24.60    9.40
   8   4  -4   38.00   11.10
  -8   4   4   33.10   12.30
   7  -4  -4  175.58   25.40
  -7  -4   4  185.58   22.70
   7   4  -4  173.28   17.20
  -7   4   4  169.88   18.40
   7   4  -4  178.08   13.50
   7   4  -4  186.08   11.40
   6  -4  -4   35.90   13.50
  -6  -4   4   18.30   10.90
   6   4  -4   21.10    6.40
   6   4  -4   16.70    8.40
  -6   4   4    9.70    8.80
   5  -4  -4  370.36   12.20
  -5  -4   4  383.26   23.50
   5  -4  -4  365.26   25.20
   5  -4  -4  367.46   11.20
  -5  -4   4  372.86   14.10
   5   4  -4  367.16   13.30
   5   4  -4  401.46   21.10
  -5   4   4  401.96   22.10
   4  -4  -4  565.04   27.80
  -4  -4   4  509.85   15.40
  -4  -4   4  529.25   25.40
   4  -4  -4  529.25   16.90
   4   4  -4  532.05   23.80
   4   4  -4  513.05   15.30
  -4   4   4  524.25   23.00
  -4   4   4  531.95   16.10
  -3  -4   4   47.50    5.20
   3  -4  -4   52.29    8.20
   3  -4  -4   52.59   11.40
  -3  -4   4   50.19   11.00
   3   4  -4   47.50   11.80
   3   4  -4   68.89    7.60
  -3   4   4   50.09    9.90
  -2  -4   4  301.47   12.30
   2  -4  -4  280.67   14.70
  -2  -4   4  272.67   20.60
  -2   4   4  287.17   14.10
  -2   4   4  286.07   16.90
  -2   4   4  294.87   16.30
   2   4  -4  281.47   16.70
   2   4  -4  281.07   12.90
   1  -4  -4   -1.80    5.90
  -1  -4   4    0.40    5.00
  -1  -4   4   -1.90    4.10
  -1   4   4   -3.00    4.50
   1   4  -4   -5.60    5.10
   1   4  -4   -4.40    5.10
  -1   4   4   -8.20    5.20
  -1   4   4    0.50    5.80
   0  -4  -4   13.60    7.80
   0  -4   4   19.10    7.60
   0  -4   4   18.10    5.90
   0  -4  -4   30.20    6.60
   0   4  -4   34.90    7.10
   0   4  -4   25.40    8.10
   0   4  -4   19.20    6.40
   0   4   4   22.90    5.70
   0   4   4   24.70    7.90
  -1  -4  -4   32.90    5.20
   1  -4   4   32.70    9.60
   1  -4   4   44.00    7.50
  -1  -4  -4   31.10   11.00
   1   4   4   49.00    9.20
  -1   4  -4   28.10    6.10
   1   4   4   53.39    6.70
  -1   4  -4   43.30    8.60
  -2  -4  -4   -3.50    8.80
   2  -4   4    3.40    3.60
   2  -4   4   -6.20    9.70
  -2  -4  -4    8.00    3.80
   2   4   4    3.00    3.10
  -2   4  -4    4.40    4.60
   3  -4   4  170.58   19.20
  -3  -4  -4  159.98    9.80
  -3  -4  -4  181.68   17.30
  -3   4  -4  156.78    9.00
  -3   4  -4  164.18   13.90
  -3   4  -4  164.88    9.50
   3   4   4  157.58    8.10
   3   4   4  175.68   13.90
   4  -4   4  191.18   23.40
  -4  -4  -4  175.68   10.70
  -4  -4  -4  173.88   19.60
  -4   4  -4  167.78   15.20
   4   4   4  184.78   14.90
   4   4   4  171.08    9.50
  -4   4  -4  175.48    8.80
  -4   4  -4  172.08    9.50
  -5  -4  -4  165.68   23.20
   5  -4   4  133.49   23.70
   5   4   4  107.49    9.60
  -5   4  -4  134.79   17.80
  -5   4  -4  128.79    8.00
  -5   4  -4  111.69    6.40
   5   4   4  139.89   14.60
   6  -4   4  104.09   22.40
  -6  -4  -4   88.39    9.30
  -6  -4  -4   73.69   19.40
   6   4   4   94.79   15.50
  -6   4  -4   65.49   15.00
   6   4   4  115.19   12.50
   7  -4   4   -6.60   14.40
  -7  -4  -4  -19.00   10.10
  -7   4  -4    2.40    9.00
   7   4   4   -3.40    6.60
   7   4   4    0.00    5.80
   8  -4   4  150.38   34.20
  -8  -4  -4  117.09   21.70
   8   4   4  134.19   15.70
  -8   4  -4  106.59   21.40
   8   4   4  159.48   34.40
   9  -4   4   37.70   22.10
  -9  -4  -4   47.40   15.50
   9   4   4   43.90   11.50
  -9   4  -4   41.00   13.30
   9   4   4   73.29   17.20
  10  -4   4  -19.00   15.10
 -10  -4  -4   13.40   10.20
  10   4   4    4.40    7.90
  10   4   4   17.20    8.70
 -10   4  -4   11.70    7.90
  11  -4   4   15.80   21.30
 -11  -4  -4   17.30   11.90
 -11   4  -4    6.20    9.20
  11   4   4   -6.40    8.60
  11   4   4    2.60    9.50
 -12  -4  -4   20.80   12.10
  12  -4   4  -14.40   21.90
  12   4   4    0.20    9.80
 -12   4  -4   -0.70    9.00
  12   4   4   38.10   12.80
 -13  -5   4    9.00   11.40
 -13   5   4    5.00   10.00
  13   5  -4    2.80   17.80
  13   5  -4   16.50   13.60
  12  -5  -4   -8.40   15.10
 -12  -5   4   26.30   11.70
  12   5  -4   -3.00   10.50
 -12   5   4   13.40   11.00
  12   5  -4   18.20   13.60
 -11  -5   4   23.10   11.50
  11  -5  -4   21.30   19.60
  11   5  -4   38.50   11.50
  11   5  -4   34.70   12.90
 -11   5   4   22.20   11.90
 -10  -5   4   39.60   14.10
  10  -5  -4  123.49   27.10
 -10   5   4   21.70   11.10
  10   5  -4   42.50   12.80
  10   5  -4   27.90    9.40
   9  -5  -4   14.50   13.90
  -9  -5   4   31.70   13.90
   9   5  -4   11.60    9.10
   9   5  -4   18.40    5.50
   9   5  -4   23.20    8.70
  -9   5   4    3.80    9.60
  -8  -5   4  118.79   20.80
   8  -5  -4   93.29   22.70
  -8   5   4  113.09   18.30
   8   5  -4  111.79    8.70
   8   5  -4   94.49    9.80
   8   5  -4  124.69   20.30
  -7  -5   4   33.50   13.50
   7  -5  -4   52.39   17.40
   7   5  -4   68.59   13.50
  -7   5   4   57.39   13.70
   7   5  -4   78.69    8.90
   7   5  -4   54.39    6.00
   6  -5  -4  -11.80   10.60
  -6  -5   4   -6.40    9.80
   6   5  -4    5.90    3.90
   6   5  -4    5.20    4.20
  -6   5   4    7.10   10.20
   6   5  -4   11.20    9.00
   5  -5  -4   -5.30    9.10
  -5  -5   4   -5.60    8.70
   5  -5  -4   -1.70    3.70
   5   5  -4   12.20    3.40
  -5   5   4   -1.20    8.00
   5   5  -4    1.90    3.20
   5   5  -4    6.90    8.20
  -5   5   4    3.30    2.90
  -4  -5   4   16.40    3.70
   4  -5  -4    0.60    9.50
   4  -5  -4   17.00    6.10
  -4  -5   4   17.60    9.70
  -4   5   4   10.10    7.00
  -4   5   4   13.60    8.50
   4   5  -4   13.00    8.70
   4   5  -4   19.80    4.70
  -3  -5   4   -4.50    7.70
   3  -5  -4    0.00    5.30
  -3  -5   4   -2.00    2.40
   3  -5  -4   16.10    8.40
  -3   5   4   -0.40    5.40
  -3   5   4   -1.10    7.20
   3   5  -4    8.00    3.90
   3   5  -4   -0.50    6.70
  -2  -5   4  114.49   14.90
  -2  -5   4   88.79    8.00
   2  -5  -4  122.09   15.60
   2  -5  -4  103.69   11.40
  -2   5   4   95.59   10.90
   2   5  -4   95.69   13.90
  -2   5   4  103.09   14.00
   2   5  -4  111.19    9.00
   1  -5  -4  589.54   25.00
  -1  -5   4  572.04   24.40
  -1  -5   4  581.64   21.40
   1   5  -4  591.74   25.80
  -1   5   4  575.34   25.40
   1   5  -4  572.84   20.90
  -1   5   4  570.84   23.00
   0  -5  -4  204.38   17.10
   0  -5   4  164.48   12.70
   0  -5   4  192.48   15.20
   0  -5  -4  168.78   10.70
   0   5  -4  177.88   15.50
   0   5   4  184.28   15.90
   0   5  -4  169.38   12.90
   0   5   4  182.68   12.30
   1  -5   4  145.39   15.60
  -1  -5  -4  153.38   16.10
  -1  -5  -4  142.09    9.10
   1  -5   4  146.49   11.30
   1   5   4  142.59    9.90
   1   5   4  143.19   14.80
  -1   5  -4  131.29   14.00
   2  -5   4   33.40    7.10
  -2  -5  -4   35.40    5.50
   2  -5   4   37.00   12.50
  -2  -5  -4   16.00   10.80
  -2   5  -4   35.80    7.90
   2   5   4   38.40    5.60
   2   5   4   24.50    9.10
  -2   5  -4   21.70    8.90
  -3  -5  -4    1.70    3.90
  -3  -5  -4   15.80   12.40
   3  -5   4    4.40   12.50
   3  -5   4   -0.10    4.10
  -3   5  -4   10.00    5.30
   3   5   4    1.90    7.20
  -3   5  -4   -6.70    6.40
   3   5   4    3.90    2.70
  -4  -5  -4   13.90    4.40
   4  -5   4   21.40   15.80
  -4  -5  -4   42.80   15.30
  -4   5  -4   24.60    5.10
  -4   5  -4   22.70   10.10
   4   5   4   21.10    9.00
  -4   5  -4   24.10    5.90
   4   5   4   24.80    4.00
   5  -5   4   -0.80   14.60
  -5  -5  -4   -8.60   11.70
  -5  -5  -4    1.30    3.70
  -5   5  -4    6.30    8.90
   5   5   4   -5.00    7.10
  -5   5  -4    7.60    3.60
   5   5   4    1.70    2.90
  -5   5  -4   -4.60    3.70
  -6  -5  -4    5.40    4.50
   6  -5   4    7.40   16.40
  -6  -5  -4    0.70   13.90
  -6   5  -4   -7.70    9.30
   6   5   4    2.30    3.10
   6   5   4   -3.00    6.40
  -7  -5  -4   61.49   14.90
   7  -5   4   81.29   21.40
   7   5   4   65.19    7.30
  -7   5  -4   75.79   15.70
   7   5   4   66.49   15.10
   7   5   4   65.39    8.90
  -8  -5  -4   46.20   20.50
   8  -5   4   49.90   21.00
   8   5   4   87.79   11.10
  -8   5  -4   57.29   15.40
   8   5   4   38.90   12.20
  -9  -5  -4    5.30   11.40
   9  -5   4  -12.20   14.80
   9   5   4   20.00   10.50
  -9   5  -4   12.00   11.10
   9   5   4   12.20    7.80
  10  -5   4   -7.40   18.00
 -10  -5  -4   18.40   11.70
  10   5   4   15.70    6.80
 -10   5  -4   -0.70   10.00
  10   5   4    9.70   10.10
  11  -5   4   63.79   26.80
 -11  -5  -4   47.90   17.40
 -11   5  -4   41.10   15.90
  11   5   4   68.09   11.60
  11   5   4   42.80   17.30
 -12  -5  -4   41.10   17.10
 -12   5  -4    2.50   20.30
  12   5   4   40.50   10.20
  12   5   4  -18.90   16.00
  13  -6  -4    6.00   21.10
 -13  -6   4   12.80   12.30
  13   6  -4    1.20   13.20
 -13   6   4    3.60   10.80
 -12  -6   4   20.50   13.30
  12  -6  -4   39.00   21.40
 -12   6   4   29.90   13.20
  12   6  -4    9.60   13.80
  11  -6  -4   -4.70   16.00
 -11  -6   4   23.90   12.20
 -11   6   4   -2.90   10.60
  11   6  -4    7.40   11.40
  10  -6  -4   25.60   18.60
 -10  -6   4    6.70   10.50
  10   6  -4   10.50    4.90
  10   6  -4   15.90    9.70
 -10   6   4    1.00    7.80
  -9  -6   4   25.60   12.30
   9  -6  -4   22.20   16.90
  -9   6   4   22.20   12.70
   9   6  -4    8.70    9.20
   8  -6  -4  168.78   27.70
  -8  -6   4  158.88   28.50
  -8   6   4  159.58   21.90
   8   6  -4  184.98   24.20
   7  -6  -4   19.30   14.00
  -7  -6   4    8.00   11.00
  -7   6   4    3.10    9.90
   7   6  -4    1.70    7.00
  -6  -6   4  241.58   23.20
   6  -6  -4  248.58    7.00
   6  -6  -4  307.97   28.00
   6  -6  -4  254.17    7.20
  -6   6   4  292.87   22.60
   6   6  -4  278.47   23.30
   5  -6  -4  317.07   26.70
   5  -6  -4  301.37   13.50
  -5  -6   4  294.47   25.00
  -5   6   4  304.87   23.00
  -5   6   4  308.07   14.00
   5   6  -4  317.57   23.50
  -4  -6   4  157.38   17.90
   4  -6  -4  153.78   21.30
   4  -6  -4  134.49   11.90
  -4  -6   4  127.59    5.20
   4   6  -4  158.38   19.70
  -4   6   4  118.39   11.30
  -4   6   4  136.09   18.70
   4   6  -4  134.19    5.70
  -3  -6   4   -1.10    2.90
  -3  -6   4   -4.50    8.40
   3  -6  -4   -7.10    8.30
   3  -6  -4    0.60    6.70
   3   6  -4   -2.80    8.70
  -3   6   4   -4.80    8.40
   3   6  -4   -2.00    4.30
  -2  -6   4   -8.80    6.50
  -2  -6   4    5.40    4.90
   2  -6  -4    2.50    8.00
   2  -6  -4    4.10    7.80
   2   6  -4   -3.20    8.30
   2   6  -4    2.70    6.60
  -2   6   4   27.40   10.90
   1  -6  -4  157.88   16.80
  -1  -6   4  169.18   13.60
   1  -6  -4  189.78   15.30
  -1  -6   4  166.68   15.70
  -1   6   4  168.48   16.60
   1   6  -4  185.18   13.40
   1   6  -4  213.58   22.90
   0  -6  -4  127.29   12.00
   0  -6  -4  183.98   22.50
   0  -6  -4  137.99   10.50
   0  -6   4  138.49   16.80
   0  -6   4  121.39   13.00
   0   6  -4  171.18   20.30
   0   6   4  138.89   19.20
  -1  -6  -4  200.88   12.30
  -1  -6  -4  191.48   19.70
   1  -6   4  173.78   20.60
   1  -6   4  189.98   17.50
   1   6   4  188.38   18.00
  -1   6  -4  204.88   18.80
   2  -6   4   27.30    7.50
  -2  -6  -4   38.60   14.50
  -2  -6  -4   28.30    5.20
   2  -6   4   49.60   14.50
  -2   6  -4   32.10   11.30
   2   6   4   35.90   11.20
   3  -6   4   -8.70   11.60
   3  -6   4    8.10    5.70
  -3  -6  -4   -6.20    3.10
  -3  -6  -4   24.60   13.60
  -3   6  -4    9.20    5.60
  -3   6  -4   -8.50    8.80
   3   6   4   -2.50    8.30
   4  -6   4    8.50   15.60
  -4  -6  -4   -4.20   11.50
  -4   6  -4    9.80    9.90
  -4   6  -4    0.00    4.70
   4   6   4   17.30   10.70
  -4   6  -4   -7.10    4.00
  -5  -6  -4   42.40   17.20
   5  -6   4   45.20   19.90
  -5   6  -4   40.20    6.10
   5   6   4   54.59   14.50
  -5   6  -4   52.89    6.30
  -5   6  -4   21.10   11.40
   6  -6   4   56.79   20.60
  -6  -6  -4   37.90   16.40
   6   6   4   53.39   13.40
  -6   6  -4   60.09   14.00
  -7  -6  -4  -19.50   10.70
   7  -6   4    3.20   16.90
   7   6   4    0.80    7.60
  -7   6  -4    4.40    8.20
   8  -6   4  -10.50   14.80
  -8  -6  -4   -2.60   12.00
   8   6   4    6.80    3.20
   8   6   4    5.60    9.40
  -8   6  -4    0.50   10.50
  -9  -6  -4    2.20   13.00
   9  -6   4   26.60   19.60
  -9   6  -4   23.80   10.00
   9   6   4    4.60    2.80
   9   6   4    2.10    6.80
 -10  -6  -4   43.00   15.20
  10  -6   4   38.80   23.90
 -10   6  -4    2.00    7.30
  10   6   4   10.40    4.10
  10   6   4    8.10   10.70
 -11  -6  -4   30.60   12.60
  11  -6   4   -2.90   19.20
 -11   6  -4    7.00   11.10
  11   6   4  -21.80    7.70
 -12  -6  -4   20.60   15.50
  12  -6   4    3.10   23.20
 -12   6  -4   12.40   13.50
  12   6   4   -4.10   10.70
 -12  -7   4   -4.00   12.10
  12  -7  -4   35.00   20.00
  12   7  -4    8.90   15.70
 -12   7   4    1.90   10.60
 -11  -7   4   -1.60   12.30
  11  -7  -4    4.90   16.70
 -11   7   4   27.90   14.80
  11   7  -4    0.00   11.60
  10  -7  -4    7.10   17.60
 -10  -7   4    9.10   11.40
  10   7  -4    9.80   11.90
 -10   7   4   25.80   15.00
  -9  -7   4   15.50   11.60
   9  -7  -4   22.40   15.80
  -9   7   4   18.80    9.50
   9   7  -4   32.00   14.70
   8  -7  -4  -13.10   12.80
  -8  -7   4    5.80   11.80
   8   7  -4    6.50   10.20
  -8   7   4   -3.60    7.40
  -7  -7   4   22.40   13.20
   7  -7  -4    7.50   12.50
  -7   7   4   28.40   12.20
   7   7  -4   12.60   10.00
   6  -7  -4  102.69   22.50
  -6  -7   4  127.09   22.50
   6  -7  -4  131.49    6.50
  -6   7   4  141.99   21.00
  -6   7   4  138.59    6.80
   6   7  -4  158.78   23.30
   5  -7  -4    3.20    5.00
   5  -7  -4   -9.30   11.30
  -5  -7   4    4.70    9.80
  -5   7   4  -14.60    7.70
   5   7  -4    9.60   11.60
  -5   7   4  -15.00    5.10
   4  -7  -4   95.79   13.20
   4  -7  -4   94.19   19.30
  -4  -7   4   82.79   18.50
   4   7  -4   67.19   16.30
  -4   7   4   67.79   17.00
  -3  -7   4   36.80   14.00
  -3  -7   4   25.10    4.90
   3  -7  -4   42.00   10.90
   3  -7  -4   32.20   12.80
   3   7  -4   39.70   13.30
   3   7  -4   35.80    5.80
  -3   7   4   36.20   14.30
  -2  -7   4  322.07   23.00
  -2  -7   4  279.27   14.90
   2  -7  -4  288.07   21.00
   2  -7  -4  320.97   22.70
   2   7  -4  277.97   14.10
   2   7  -4  315.27   24.90
  -2   7   4  321.87   24.10
   1  -7  -4    2.70    7.80
  -1  -7   4   -4.30    7.60
   1  -7  -4   18.80   12.40
  -1  -7   4   -1.60    7.10
  -1   7   4   21.10   12.50
   1   7  -4    3.00   10.90
   0  -7  -4   73.99   17.10
   0  -7  -4   73.69   11.60
   0  -7   4   67.99   13.90
   0  -7   4   63.69   14.00
   0   7  -4   77.29   15.70
   0   7   4   85.79   17.10
  -1  -7  -4   12.40    6.50
   1  -7   4   -4.10    7.10
  -1  -7  -4   -8.00   10.90
   1  -7   4    7.40   11.80
  -1  -7  -4   -1.30    3.70
  -1   7  -4   10.20   11.70
   1   7   4    4.20    9.80
   2  -7   4    6.50   14.60
  -2  -7  -4   21.40    4.80
  -2  -7  -4   15.00    5.30
  -2  -7  -4   -6.10   12.80
   2  -7   4    6.40    6.00
  -2   7  -4   29.60   13.20
   2   7   4   21.70   12.30
   3  -7   4   32.30   16.70
   3  -7   4   15.40    6.90
  -3  -7  -4    9.60   13.50
   3   7   4   35.40   13.80
  -3   7  -4   23.10   11.50
   4  -7   4  182.68   12.00
  -4  -7  -4  170.28   26.90
   4  -7   4  214.28   29.90
  -4   7  -4  191.08   23.30
   4   7   4  181.08   23.10
  -4   7  -4  198.38   13.10
  -5  -7  -4   14.80   11.90
   5  -7   4   44.00   17.90
  -5   7  -4   15.80    5.80
  -5   7  -4   17.80   10.60
   5   7   4    8.70    9.60
  -5   7  -4    6.60    4.30
   6  -7   4   -5.50   14.20
  -6  -7  -4   -4.50   12.20
  -6   7  -4    7.20    9.40
   6   7   4   -9.80    7.60
   7  -7   4   52.59   20.40
  -7  -7  -4    9.00   12.60
  -7   7  -4   17.40   10.90
   7   7   4   17.00   11.70
  -8  -7  -4   53.19   17.90
   8  -7   4   38.60   22.00
  -8   7  -4   83.59   18.50
   8   7   4   58.59   16.10
   9  -7   4   -1.20   19.90
  -9  -7  -4   17.70   16.30
  -9   7  -4   41.50   14.20
   9   7   4   33.20   14.90
 -10  -7  -4   24.60   18.80
  10  -7   4   46.00   26.40
  10   7   4   32.00   17.10
 -10   7  -4   18.60   11.20
 -11  -7  -4   72.69   21.00
  11  -7   4   25.50   25.80
  11   7   4   26.20   18.70
 -11   7  -4   18.80   16.00
 -11  -8   4   26.80   16.80
  11   8  -4    9.10   19.10
 -11   8   4   12.20   16.60
 -10  -8   4   13.10   14.40
  10  -8  -4   20.80   20.00
 -10   8   4   21.40   13.40
  10   8  -4   21.30   15.80
  -9  -8   4   -3.00   10.60
   9  -8  -4  -11.90   17.00
  -9   8   4  -17.40    6.80
   9   8  -4    9.80   12.80
  -8  -8   4   11.90   10.90
   8  -8  -4   -3.80   15.90
   8   8  -4    4.10   10.60
  -8   8   4    8.70    9.20
   7  -8  -4   73.89   23.20
  -7  -8   4   66.29   19.70
  -7   8   4   59.49   15.80
   7   8  -4   72.19   17.70
  -6  -8   4   15.60   11.20
   6  -8  -4   29.50    5.00
   6   8  -4   21.20   11.10
  -6   8   4   18.40   12.60
  -6   8   4   23.10    6.20
   5  -8  -4   11.80   14.00
   5  -8  -4   17.90    5.40
  -5   8   4   23.00   14.50
   5   8  -4    1.80   11.50
   4  -8  -4   69.29   17.20
   4  -8  -4   78.39   12.20
  -4  -8   4   85.09   18.90
  -4   8   4   90.09   17.90
   4   8  -4   69.59   18.80
  -3  -8   4    6.70   10.10
  -3  -8   4    6.80    4.50
   3  -8  -4    3.60   10.80
   3  -8  -4    1.10    7.60
  -3  -8   4    6.10    3.30
   3   8  -4   15.10   13.60
  -3   8   4   -2.60   10.70
   2  -8  -4  239.68   21.80
  -2  -8   4  229.68   14.00
   2  -8  -4  224.78   20.40
  -2  -8   4  237.58   22.30
  -2   8   4  234.78   23.60
   2   8  -4  243.78   25.20
   2   8  -4  225.28   13.30
   1  -8  -4   16.00    9.80
  -1  -8   4   11.20   10.40
  -1  -8   4   16.10    8.90
   1  -8  -4    8.80   11.70
  -1   8   4   10.70   12.10
   1   8  -4   21.40   13.30
   0  -8   4  198.78   19.60
   0  -8  -4  199.88   22.70
   0  -8  -4  189.18   16.40
   0  -8   4  195.18   18.30
   0   8   4  214.38   25.90
   0   8  -4  185.98   24.20
   1  -8   4    9.70   11.40
  -1  -8  -4   11.80    7.40
  -1  -8  -4   13.50   14.30
   1  -8   4   14.70    9.40
  -1  -8  -4   15.60    5.70
  -1   8  -4   11.20   12.70
   1   8   4   15.80   12.00
  -2  -8  -4   19.70    5.90
   2  -8   4    8.80    7.70
  -2  -8  -4   36.20    5.90
  -2  -8  -4   22.50   13.80
   2  -8   4   30.30   14.40
  -2   8  -4    5.40   10.90
   2   8   4   10.50   12.60
   3  -8   4   41.90   15.80
   3  -8   4   35.60    8.30
  -3  -8  -4   43.00   16.30
   3   8   4   35.00   12.70
  -3   8  -4   21.40   10.80
   4  -8   4   16.80   15.90
   4  -8   4    8.40    4.80
   4   8   4    5.90   10.30
  -4   8  -4   -1.80    8.60
  -5  -8  -4   21.00   14.30
   5   8   4    2.90   10.30
  -5   8  -4   12.50    7.00
  -5   8  -4    8.50   11.00
  -5   8  -4    5.00    4.40
  -6  -8  -4  -16.10   10.00
   6  -8   4   14.30   19.20
   6   8   4   -5.90    8.90
  -6   8  -4   -3.70   10.10
  -7  -8  -4   53.89   17.20
   7  -8   4   77.09   24.60
  -7   8  -4   45.30   14.30
   7   8   4   44.80   16.00
  -8  -8  -4   24.30   15.60
   8  -8   4   27.50   17.70
  -8   8  -4   14.00   12.10
   8   8   4   11.70   13.10
   9  -8   4   54.09   27.30
  -9  -8  -4   11.30   13.60
   9   8   4   13.90   12.60
  -9   8  -4    4.20   10.00
  10  -8   4   -4.20   29.50
 -10  -8  -4   26.50   19.90
  10   8   4   -8.80   12.80
 -10   8  -4    6.90   13.00
 -11  -8  -4   14.40   14.10
  11  -8   4  -10.20   21.80
 -11  -9   4   23.30   17.50
  11  -9  -4   -4.30   23.80
  11   9  -4   11.20   14.60
 -11   9   4    6.90   14.50
  10  -9  -4   24.90   22.60
 -10  -9   4   15.80   14.50
  10   9  -4   -5.00   12.90
 -10   9   4   11.30   13.70
   9  -9  -4   23.90   21.50
  -9  -9   4   15.20   17.00
   9   9  -4   30.40   16.10
  -9   9   4   21.90   15.10
  -8  -9   4    9.60   13.00
   8  -9  -4   -2.70   17.50
   8   9  -4   20.80   14.20
  -8   9   4   10.00   12.40
  -7  -9   4  -20.40   10.50
   7  -9  -4   -2.60   17.10
  -7   9   4   11.30   10.90
   7   9  -4    9.10   13.60
   6  -9  -4   76.39    7.30
   6  -9  -4   62.59   21.40
  -6  -9   4   59.49   18.40
  -6   9   4   34.20    9.70
  -6   9   4   68.99   16.90
   6   9  -4   67.19   18.30
   5  -9  -4   14.40   17.90
  -5  -9   4  -12.20    7.60
   5  -9  -4   10.70    7.90
  -5   9   4    0.60   11.50
   5   9  -4   17.10   12.60
  -4  -9   4   47.10   15.30
   4  -9  -4   26.30   12.60
   4  -9  -4   37.20    9.60
   4   9  -4   43.40   16.10
  -4   9   4   35.80   15.00
  -3  -9   4   17.30   13.30
   3  -9  -4   16.60    8.90
  -3  -9   4   19.00    3.40
   3  -9  -4    1.10   10.90
  -3  -9   4   20.40    4.70
   3   9  -4   22.30   17.70
  -3   9   4   12.30   12.20
   2  -9  -4   64.19   15.20
   2  -9  -4   44.80   13.10
  -2  -9   4   43.20    9.00
  -2  -9   4   31.40   13.50
  -2  -9   4   51.49    7.80
  -2   9   4   67.09   18.70
   2   9  -4   24.60   14.70
   1  -9  -4  212.28   21.80
   1  -9  -4  201.08   18.80
  -1  -9   4  208.48   16.00
  -1  -9   4  194.98   19.50
  -1   9   4  209.38   27.50
   1   9  -4  175.48   25.00
   0  -9   4    4.30    7.10
   0  -9  -4   -2.50    9.60
   0  -9  -4    6.30    7.30
   0  -9   4    8.20    9.20
   0   9   4   11.70   12.00
   0   9  -4   -0.70   10.80
   1  -9   4   11.00    8.20
  -1  -9  -4    9.70    5.80
  -1  -9  -4   -2.60    8.60
  -1  -9  -4   13.40    7.30
   1  -9   4    8.50   11.40
   1   9   4   13.70   12.80
  -1   9  -4    8.00   12.30
  -2  -9  -4  201.18   23.20
  -2  -9  -4  176.68   10.40
  -2  -9  -4  196.88    9.70
   2  -9   4  179.68   16.40
   2  -9   4  216.18   24.10
   2   9   4  224.38   34.10
  -2   9  -4  251.67   46.10
  -3  -9  -4   95.09   21.30
   3  -9   4   83.49   19.00
   3  -9   4   75.69   13.00
  -3   9  -4   72.09   16.70
   3   9   4   70.09   19.20
   4  -9   4    1.00    5.80
   4  -9   4  -10.90   14.60
  -4  -9  -4   12.90   13.50
  -4   9  -4   13.90   11.00
   4   9   4    4.60   11.60
   5  -9   4   -2.00   17.50
  -5  -9  -4   27.90   16.70
  -5   9  -4   21.60    5.70
   5   9   4   18.90   13.60
  -5   9  -4   49.20   16.50
  -5   9  -4    7.30   11.40
   6  -9   4    4.00   19.20
  -6  -9  -4   -6.10    9.70
  -6   9  -4    2.50   10.30
   6   9   4   17.00   12.40
   7  -9   4   11.80   19.50
  -7  -9  -4   -0.70   14.70
   7   9   4   14.50   12.20
  -7   9  -4   29.60   13.50
  -8  -9  -4  -15.40   14.60
   8  -9   4   -7.60   18.00
  -8   9  -4   -6.50   10.20
   8   9   4   13.70   13.40
   9  -9   4   -1.30   20.30
  -9  -9  -4   -3.40   14.50
   9   9   4   -3.40   12.00
  -9   9  -4   18.80   14.20
 -10  -9  -4   33.20   15.70
  10  -9   4  -19.10   23.40
  10   9   4   19.20   13.50
 -10   9  -4   -9.90   11.50
 -10 -10   4   31.80   17.60
  10 -10  -4   23.60   21.90
 -10  10   4  -21.80   12.20
  10  10  -4   11.40   15.70
  -9 -10   4   -0.40   16.60
   9 -10  -4   -3.40   20.80
  -9  10   4   -5.10   15.10
   9  10  -4  -21.10   12.60
   8 -10  -4   -0.30   19.60
  -8 -10   4    3.60   15.50
   8  10  -4   -3.50   12.80
  -8  10   4   12.40   14.70
  -7 -10   4   16.40   14.50
   7 -10  -4   -7.30   16.50
   7  10  -4    0.80   11.40
  -7  10   4   -1.80   10.10
   6 -10  -4    4.00   15.90
  -6 -10   4   24.30   11.50
   6 -10  -4   10.70    5.30
  -6  10   4   -7.40    9.50
   6  10  -4   16.90   13.50
  -5 -10   4    6.70   11.60
   5 -10  -4   16.10    6.70
   5 -10  -4   19.10   14.90
   5  10  -4    0.10   11.20
  -5  10   4   11.20   11.30
   4 -10  -4    8.60   11.60
   4 -10  -4    1.80    7.60
  -4 -10   4   12.60   12.50
  -4  10   4    9.20   13.00
   4  10  -4    7.70   13.10
   3 -10  -4    5.70   11.20
   3 -10  -4   12.60    8.70
  -3 -10   4    1.60    9.90
  -3  10   4   -7.10   10.90
   3  10  -4  -11.10   12.90
  -2 -10   4   -0.80    4.80
  -2 -10   4   -5.70    8.80
   2 -10  -4   -2.00    9.40
  -2 -10   4   -9.70    9.10
   2 -10  -4    5.60    8.90
   2  10  -4   11.00   13.10
  -2  10   4    0.40   11.30
   1 -10  -4   22.50   11.70
  -1 -10   4   10.30    9.60
   1 -10  -4   18.00   10.70
  -1 -10   4   24.80    9.30
   1  10  -4   47.40   15.60
  -1  10   4    5.30   11.40
   0 -10   4   12.10    9.50
   0 -10  -4   -1.10    6.70
   0 -10   4    5.70    8.90
   0 -10  -4    3.10   10.50
   0  10   4   -7.80    9.50
   0  10  -4   -7.80   10.30
  -1 -10  -4   64.09   18.90
   1 -10   4   61.79   17.00
   1 -10   4   70.29   15.00
  -1 -10  -4   47.50   10.20
  -1  10  -4   55.39   16.70
   1  10   4   51.99   18.60
  -2 -10  -4   17.80    5.00
   2 -10   4    4.70    7.60
   2 -10   4   22.90   14.20
  -2 -10  -4   27.80   13.50
  -2 -10  -4  -11.10    4.00
   2  10   4    2.20   12.50
  -2  10  -4    0.80    9.90
   3 -10   4   15.60   14.80
  -3 -10  -4    7.30   14.10
   3 -10   4   26.30    8.70
   3  10   4   45.90   17.10
  -3  10  -4   58.59   17.00
   4 -10   4   30.50    8.60
   4 -10   4   -8.30   14.00
  -4 -10  -4   38.60   17.30
  -4  10  -4   25.00   13.20
   4  10   4   -3.70   12.40
  -5 -10  -4   49.60   20.10
   5 -10   4   22.80   17.90
  -5  10  -4   15.90   12.50
  -5  10  -4   27.30   10.30
   5  10   4    4.90   13.70
   6 -10   4  -14.20   14.80
  -6 -10  -4   26.20   16.00
  -6  10  -4   23.40   13.60
   6  10   4  -14.70   11.60
  -7 -10  -4   26.90   18.30
   7 -10   4   -0.30   19.20
  -7  10  -4    1.00    9.80
   7  10   4   11.30   13.50
   8 -10   4    7.90   24.00
  -8 -10  -4   16.70   13.90
   8  10   4    2.80   14.10
  -8  10  -4   23.50   16.20
   9 -10   4   25.60   23.70
  -9 -10  -4   55.69   19.40
  -9  10  -4   -9.40   12.80
   9  10   4    6.90   13.50
   9 -11  -4  -14.90   18.70
  -9 -11   4   11.30   14.40
   9  11  -4   -2.30   14.00
   8 -11  -4   11.20   21.00
  -8 -11   4   -2.60   14.50
  -8  11   4   -0.50   14.40
   8  11  -4   -3.00   17.00
  -7 -11   4   -4.40   13.80
   7 -11  -4  -10.80   19.10
  -7  11   4    5.00   14.10
   7  11  -4   -9.80   12.50
   6 -11  -4   -3.70   14.70
  -6 -11   4   -2.20   13.50
   6  11  -4   12.50   16.70
  -6  11   4   11.40   14.50
   5 -11  -4   18.30   17.50
   5 -11  -4    9.20    6.60
  -5 -11   4    5.00   13.80
   5  11  -4  -11.10   13.10
  -5  11   4    8.90   13.50
   4 -11  -4   -7.70   13.00
   4 -11  -4   15.40    8.30
  -4 -11   4   -6.70    9.70
  -4  11   4    7.00   11.80
   4  11  -4   -4.70   12.30
  -3 -11   4   13.10   13.30
   3 -11  -4    1.30    7.00
   3 -11  -4  -24.10   10.00
  -3  11   4  -18.50    9.50
   3  11  -4    1.80   12.20
   2 -11  -4   -4.40    9.10
  -2 -11   4    8.50    6.10
   2 -11  -4    9.10    9.20
  -2 -11   4    6.00   11.20
   2  11  -4   13.80   13.90
  -2  11   4   -6.00   12.10
   1 -11  -4    8.70   10.50
   1 -11  -4    2.40   10.50
  -1 -11   4   25.80    8.80
  -1 -11   4   -9.70    7.60
   1  11  -4   11.30   12.10
  -1  11   4    1.60   12.00
   0 -11   4    6.20    8.50
   0 -11   4   26.40   11.20
   0 -11  -4   -0.60    8.70
   0 -11  -4   10.30   12.30
   0  11  -4   -3.40   12.50
   0  11   4   13.70   13.80
  -1 -11  -4   44.90   17.00
   1 -11   4   20.90   10.50
   1 -11   4   53.69   14.40
  -1 -11  -4   32.20    9.80
  -1  11  -4   39.30   15.60
   1  11   4   50.29   16.60
   2 -11   4   24.50    9.10
  -2 -11  -4   20.20   14.70
   2 -11   4   26.40   14.90
  -2  11  -4    9.30   12.20
   2  11   4   17.80   15.00
   3 -11   4  -17.80   12.20
  -3 -11  -4   -8.60   12.50
   3 -11   4    6.40    7.60
   3  11   4  -17.00   11.80
  -3  11  -4   29.90   16.00
   4 -11   4   12.00    8.50
  -4 -11  -4   -2.30   14.20
   4 -11   4   38.70   20.00
  -4  11  -4   38.60   16.70
   4  11   4   -7.40   14.10
   5 -11   4  -15.80   14.10
  -5 -11  -4   31.40   18.60
  -5  11  -4    0.70   12.70
  -5  11  -4   16.30    8.00
   5  11   4   16.80   16.00
  -6 -11  -4    8.00   16.90
   6 -11   4   17.40   20.00
  -6  11  -4    6.80   12.70
   6  11   4   25.10   17.70
  -7 -11  -4   22.30   19.60
   7 -11   4   32.10   20.60
  -7  11  -4   18.20   27.40
   7  11   4    5.20   24.10
   8 -11   4   12.00   25.00
  -8 -11  -4   24.30   17.90
  -8  11  -4   16.50   12.40
   8  11   4    2.40   17.60
  -7 -12   4   28.30   16.30
   7 -12  -4   33.10   22.90
  -7  12   4    7.20   16.30
   7  12  -4   25.10   18.90
  -6 -12   4   28.30   24.10
   6 -12  -4    6.70   15.50
  -5 -12   4   15.00   15.90
   5 -12  -4   -0.80    7.00
   5 -12  -4   13.60   16.30
   5  12  -4   -1.40   14.20
  -5  12   4   -3.50   12.70
   4 -12  -4    2.20   12.30
   4 -12  -4    1.40    8.90
  -4 -12   4    2.30   12.90
   4  12  -4   11.70   15.50
  -4  12   4    8.10   14.80
   3 -12  -4  -15.50   13.30
   3 -12  -4   19.10   11.90
  -3 -12   4   -7.10   12.00
  -3  12   4    3.60   17.00
   3  12  -4   21.30   17.90
   2 -12  -4   19.70   10.30
  -2 -12   4    8.70    7.20
   2 -12  -4  -18.60   10.90
  -2 -12   4   12.00   11.90
  -2  12   4   14.90   17.70
   2  12  -4   -0.70   13.60
   1 -12  -4   15.70   11.30
  -1 -12   4  -10.70    8.90
   1 -12  -4  -11.60   11.10
  -1 -12   4   33.00    9.90
   1  12  -4   37.40   18.50
  -1  12   4   -3.80   12.70
   0 -12  -4   -5.50   10.70
   0 -12  -4    3.80    9.10
   0 -12   4   12.80   10.00
   0 -12   4   10.70   11.10
   0  12  -4   12.80   16.00
   0  12   4  -13.00   14.30
  -1 -12  -4   10.10   13.60
   1 -12   4   -4.10    9.40
  -1 -12  -4  -17.40    8.20
   1 -12   4   -1.90   10.60
   1  12   4   -2.50   15.00
  -1  12  -4   -3.00   13.00
   2 -12   4    6.10   12.50
   2 -12   4   11.90   14.70
  -2 -12  -4  -15.10   13.40
   2  12   4   -2.90   14.40
  -2  12  -4   -4.10   14.10
   3 -12   4   -8.00   13.00
  -3 -12  -4    2.70   14.90
   3 -12   4    3.70    8.70
   3  12   4   22.40   17.60
  -3  12  -4   -8.80   11.10
   4 -12   4    3.20   16.90
  -4 -12  -4   44.50   18.70
   4 -12   4   20.30    9.30
   4  12   4  -12.30   14.30
  -4  12  -4   24.40   14.40
  -5 -12  -4   33.80   23.80
   5 -12   4    8.70   17.30
  -5  12  -4   16.70   12.70
  -5  12  -4   -2.80   15.90
   5  12   4  -28.10   18.10
  -6 -12  -4    3.90   15.20
   6 -12   4    6.60   23.00
   6  12   4   12.30   18.50
  -6  12  -4   23.20   13.40
  -5 -13   4    9.60   13.30
   5  13  -4  -12.50   14.50
  -5  13   4   17.60   18.10
  -4 -13   4    6.90   23.30
   4 -13  -4   12.40    9.20
   4 -13  -4   -0.30   17.70
   4  13  -4  -21.50   15.70
  -4  13   4   -4.50   15.20
   3 -13  -4  -15.20   14.30
   3 -13  -4   23.50   11.60
  -3 -13   4   24.00   16.00
   3  13  -4   19.30   21.50
  -3  13   4  -15.00   16.40
   2 -13  -4    5.80   10.40
   2 -13  -4  -25.60   14.40
  -2 -13   4   29.00   12.80
   2  13  -4    6.60   16.30
  -2  13   4  -15.50   15.10
   1 -13  -4  -18.70   12.80
   1 -13  -4   11.00   13.50
  -1 -13   4   15.30   12.40
  -1 -13   4    8.10   13.90
   1  13  -4    6.10   14.80
  -1  13   4   26.80   17.60
   0 -13  -4    4.20   15.30
   0 -13   4   11.10   12.30
   0 -13  -4    0.00   12.60
   0 -13   4   16.60   11.60
   0  13   4   -8.00   15.00
   0  13  -4  -12.70   13.40
   1 -13   4   -4.80   11.60
  -1 -13  -4   16.00   12.90
   1 -13   4    8.60   11.10
   1  13   4    9.90   22.10
  -1  13  -4   21.00   17.50
  -2 -13  -4    6.30   12.90
   2 -13   4    3.30   12.90
   2 -13   4    3.60    9.40
  -2  13  -4  -32.50   18.90
  -3 -13  -4   61.09   22.70
   3 -13   4   31.50   10.80
   3 -13   4   54.49   20.10
   3  13   4   31.40   19.50
  -3  13  -4   21.10   17.30
   4 -13   4    6.20   10.00
   4 -13   4    3.70   18.10
  -4 -13  -4  -11.80   13.70
   4  13   4  -22.40   14.30
  -4  13  -4   18.10   15.90
  14   0  -5    4.50   18.20
 -14   0   5  -16.40   10.60
 -14   0   5    1.00   10.90
  13   0  -5   18.00   16.80
 -13   0   5   16.60    8.40
 -13   0   5   30.00   13.80
 -12   0   5   -1.30    7.00
  12   0  -5   -3.40   14.50
 -12   0   5    3.30    7.50
 -11   0   5   18.90    7.00
  11   0  -5   41.10   18.00
 -11   0   5   17.30   10.30
 -10   0   5    2.60    4.80
  10   0  -5  -19.60    8.90
  -9   0   5  187.18   18.50
   9   0  -5  198.58   22.60
  -9   0   5  199.58   14.90
  -8   0   5  -10.60    6.10
  -8   0   5    5.70    7.00
   8   0  -5  -16.20    8.90
   7   0  -5   12.60   10.10
  -7   0   5   21.50    7.90
  -7   0   5   19.80    8.70
   6   0  -5   -1.90    6.80
  -6   0   5   -1.20    5.10
  -6   0   5   -0.30    5.40
   6   0  -5    0.00    4.00
   5   0  -5   75.99    8.30
  -5   0   5   86.19    8.50
  -5   0   5   72.19   10.60
  -5   0   5   72.89   11.30
  -4   0   5    0.00    3.70
   4   0  -5   -0.10    3.40
  -4   0   5    3.60    3.00
  -4   0   5    1.80    4.70
   4   0  -5   -1.80    3.70
   4   0  -5    0.30    2.60
   3   0  -5 2433.96   50.79
  -3   0   5 2419.16   48.40
   3   0  -5 2409.26   46.10
  -3   0   5 2346.47   50.59
  -3   0   5 2445.06   46.70
   2   0  -5   -2.70    4.30
   2   0  -5   -4.80    2.20
   2   0  -5   -0.10    4.00
  -2   0   5    3.10    4.80
   2   0  -5    1.60    4.70
  -2   0   5   -2.30    1.90
  -1   0   5 2103.39   43.90
   1   0  -5 2180.68   43.70
   1   0  -5 2182.88   44.40
   1   0  -5 2115.09   33.20
  -1   0   5 2147.09   42.80
   0   0   5   -3.20    5.20
   0   0   5    4.10    4.80
   0   0  -5   -8.40    5.40
   0   0   5   -1.70    1.30
   0   0  -5    5.60    5.90
  -1   0  -5  110.39   10.20
   1   0   5   91.79    8.30
   1   0   5   80.39    5.40
   1   0   5   83.39    9.40
   2   0   5   -0.90    4.50
   2   0   5    0.10    2.00
  -2   0  -5   -2.70    2.20
  -2   0  -5    3.10    5.30
   2   0   5   -3.30    6.20
  -2   0  -5   -3.10    5.90
  -3   0  -5   45.00   11.40
   3   0   5   38.10    9.60
  -3   0  -5   49.50    7.80
   3   0   5   49.99    8.70
   3   0   5   41.30    6.80
  -3   0  -5   49.99    9.40
  -4   0  -5   -1.50    6.60
   4   0   5    0.80    5.00
   4   0   5   -0.50    7.40
  -4   0  -5    4.10    4.40
  -5   0  -5   15.70    8.90
  -5   0  -5   22.20    7.60
   5   0   5   23.20   11.90
  -6   0  -5    4.60    9.20
   6   0   5  -11.70   10.20
  -6   0  -5    7.70    7.50
  -7   0  -5    2.30    9.20
  -7   0  -5   16.30    9.90
   7   0   5    8.00   13.80
  -8   0  -5    4.50    7.80
  -8   0  -5   -1.70    5.80
   8   0   5   -2.10   13.20
  -9   0  -5    9.60    9.10
   9   0   5   41.10   18.10
  -9   0  -5   38.10   11.40
 -10   0  -5    8.50    8.10
 -10   0  -5   13.30    7.00
  10   0   5    8.70   17.60
 -11   0  -5   74.29   12.30
  11   0   5   46.90   19.40
 -11   0  -5   50.89   15.30
  12   0   5  -15.40   17.20
 -12   0  -5   -3.40    7.20
 -12   0  -5   14.20    9.30
 -13   0  -5   33.70   12.20
 -13   0  -5    1.20   10.20
  13   0   5   15.60   19.80
 -14  -1   5   23.10   10.90
 -14  -1   5   -1.70   11.30
  14  -1  -5   18.10   20.90
 -14   1   5    3.20    9.80
  14   1  -5   -5.40   19.10
  13  -1  -5   63.49   23.40
 -13  -1   5   21.40   11.90
  13  -1  -5   54.39   13.10
 -13  -1   5   24.60   10.30
  13   1  -5   -4.60   12.80
 -13   1   5   40.80   15.80
 -12  -1   5    3.50    6.50
 -12  -1   5    8.30    9.20
  12  -1  -5  -12.00   12.90
 -12   1   5   -6.20    7.50
  12   1  -5  -28.40   11.20
  11  -1  -5   53.89   19.70
 -11  -1   5   82.79   18.20
 -11  -1   5   70.29   13.60
 -11   1   5   59.59   15.60
 -11   1   5   75.59   11.30
  11   1  -5   61.09   18.00
  10  -1  -5   -8.50   11.20
 -10  -1   5   -0.60    7.00
 -10  -1   5    1.40    6.50
 -10   1   5    0.80    6.50
 -10   1   5    6.30    5.90
  10   1  -5    6.70   12.60
  -9  -1   5  372.96   21.10
   9  -1  -5  394.26   30.20
  -9  -1   5  375.06   24.90
   9   1  -5  407.56   27.00
  -9   1   5  380.96   26.20
  -9   1   5  373.56   17.60
  -8  -1   5   54.49   11.50
   8  -1  -5   90.39   18.80
   8  -1  -5   64.59   11.80
  -8  -1   5   59.49   12.90
  -8   1   5   74.49   14.30
   8   1  -5   45.50   13.30
  -8   1   5   66.99   10.40
  -7  -1   5  244.88   18.10
   7  -1  -5  245.38   21.80
  -7  -1   5  229.58   16.20
   7  -1  -5  249.58   14.20
   7   1  -5  262.97   19.70
  -7   1   5  271.97   19.70
  -7   1   5  257.67   13.60
  -6  -1   5  184.48   14.10
  -6  -1   5  159.98   16.60
  -6  -1   5  205.68   14.90
   6  -1  -5  197.68   17.50
   6  -1  -5  218.68   11.80
  -6   1   5  184.78   11.30
  -6   1   5  203.68   15.40
   5  -1  -5  413.36   18.50
  -5  -1   5  408.26   18.30
  -5  -1   5  403.46   19.40
  -5  -1   5  383.86   17.70
  -5   1   5  374.76   20.90
  -5   1   5  378.46   15.20
  -5   1   5  396.06   19.00
  -4  -1   5  116.19   10.10
  -4  -1   5  127.99   10.40
   4  -1  -5  135.29    9.40
  -4  -1   5  125.29    9.20
   4  -1  -5  129.99    8.50
   4   1  -5  120.09    9.10
   4   1  -5  134.09   10.00
  -4   1   5  120.09    9.80
   4   1  -5  109.89    9.20
  -4   1   5  121.29   11.60
  -3  -1   5  403.36   16.60
  -3  -1   5  408.56   16.20
   3  -1  -5  406.66   14.40
  -3  -1   5  411.86   14.20
   3  -1  -5  424.86   17.80
   3  -1  -5  417.86   14.90
   3   1  -5  412.96   16.40
   3   1  -5  404.36   17.20
  -3   1   5  423.56   14.90
  -3   1   5  414.96   18.40
   2  -1  -5  467.25   13.30
  -2  -1   5  477.05   17.30
  -2  -1   5  470.65   16.60
   2  -1  -5  449.66   17.30
   2  -1  -5  487.25   16.50
   2   1  -5  461.95   18.40
  -2   1   5  459.95   13.20
   2   1  -5  460.65   13.30
  -2   1   5  467.65   17.90
   2   1  -5  473.85   16.90
  -2   1   5  447.86   15.30
   2   1  -5  461.85   13.10
  -1  -1   5  990.90   26.20
  -1  -1   5  975.60   19.00
   1  -1  -5  995.40   20.10
   1  -1  -5  968.80   26.30
  -1  -1   5 1017.10   26.30
  -1   1   5  985.30   26.30
  -1   1   5  957.50   25.50
   1   1  -5 1055.99   27.50
  -1   1   5  990.50   19.60
   1   1  -5 1014.40   26.40
   1   1  -5 1008.40   20.00
   0  -1  -5  783.02   16.00
   0  -1  -5  740.53   22.10
   0  -1   5  726.23   16.30
   0  -1   5  819.82   24.00
   0  -1  -5  776.42   23.20
   0   1   5  742.83   22.00
   0   1  -5  764.22   16.10
   0   1   5  777.82   26.30
   0   1  -5  769.62   21.90
   0   1  -5  836.52   27.90
   0   1   5  751.32   16.60
   0   1  -5  830.92   24.60
   1  -1   5  184.38    8.10
   1  -1   5  203.38   11.70
   1  -1   5  198.98   13.40
  -1  -1  -5  211.38   12.70
  -1   1  -5  189.08    8.30
   1   1   5  191.38    8.10
   1   1   5  189.58   11.40
   1   1   5  189.58    8.10
  -1   1  -5  188.78   11.00
   1   1   5  194.98   12.20
  -1   1  -5  193.58   14.00
  -2  -1  -5 1508.95   37.60
  -2  -1  -5 1546.15   33.40
  -2  -1  -5 1568.34   38.50
   2  -1   5 1593.54   37.60
   2  -1   5 1510.05   40.80
  -2   1  -5 1458.55   39.90
  -2   1  -5 1552.14   35.40
  -2   1  -5 1540.85   33.90
   2   1   5 1496.35   37.30
   2   1   5 1551.64   37.40
   3  -1   5    6.60    3.60
  -3  -1  -5   14.00    4.60
  -3  -1  -5    6.00    5.70
   3  -1   5    4.30    4.10
  -3  -1  -5    2.50    7.20
   3  -1   5    1.30    7.30
   3   1   5    7.90    6.40
  -3   1  -5    4.20    5.40
   3   1   5    2.30    5.90
  -3   1  -5    6.40    4.50
   3   1   5    4.30    2.90
  -4  -1  -5   29.40    7.60
  -4  -1  -5   52.09   11.60
   4  -1   5   44.60   12.10
   4  -1   5   41.90    7.70
   4   1   5   33.80    9.70
  -4   1  -5   48.60    8.50
  -4   1  -5   38.20    8.40
  -5  -1  -5   79.79   13.80
   5  -1   5   77.89   10.40
   5  -1   5   56.29   15.60
  -5  -1  -5   53.39   10.00
  -5   1  -5   65.79   10.90
   5   1   5   80.39   15.40
  -5   1  -5   81.59   13.10
   6  -1   5   -9.20   13.30
   6  -1   5    5.70    6.70
  -6  -1  -5    5.50   10.10
  -6  -1  -5    4.10    7.50
   6   1   5   10.40   11.60
  -6   1  -5   -0.60    6.80
  -6   1  -5    2.40    6.70
  -7  -1  -5   -4.20    9.60
   7  -1   5   -0.40   14.60
  -7  -1  -5    5.60    7.90
  -7   1  -5  -11.20    7.30
  -7   1  -5    8.40    8.10
   7   1   5   -3.60   12.20
  -8  -1  -5   -1.30    7.40
  -8  -1  -5   -6.20    4.50
   8  -1   5   14.60   15.80
  -8   1  -5   11.10    8.00
   8   1   5    1.90   11.60
  -9  -1  -5    7.30    8.80
  -9  -1  -5   30.90   11.50
   9  -1   5    4.20   14.80
  -9   1  -5   17.70    7.70
   9   1   5   20.30   14.40
  -9   1  -5    7.00    9.30
 -10  -1  -5   15.70    9.10
 -10  -1  -5   21.30   11.40
  10  -1   5   20.10   17.50
 -10   1  -5    1.00    8.10
  10   1   5   11.30   14.10
 -10   1  -5   12.30    6.40
 -11  -1  -5   28.10   10.50
  11  -1   5   -2.40   14.80
 -11  -1  -5    5.70   10.00
 -11   1  -5   10.80    6.90
  11   1   5    3.90   15.00
 -11   1  -5    3.80   10.70
 -12  -1  -5   18.90   12.10
  12  -1   5   34.90   21.30
 -12  -1  -5   12.50   10.30
 -12   1  -5    5.80   11.30
 -12   1  -5   15.00    8.60
  12   1   5   17.40   17.20
  13  -1   5   -2.20   20.90
 -13  -1  -5   25.10   13.50
 -13  -1  -5   12.20   11.50
  13   1   5   10.90   18.70
 -13   1  -5   36.90   16.40
 -14  -2   5    3.30   10.50
  14  -2  -5    6.50   20.90
 -14  -2   5   11.80    9.70
 -14   2   5    5.70   10.30
  14   2  -5   -7.80   17.20
 -13  -2   5  -12.40    5.60
  13  -2  -5  -11.90   14.30
 -13   2   5    8.30    9.90
  13   2  -5    6.00   13.10
  12  -2  -5   66.79    6.20
 -12  -2   5  108.39   20.50
 -12  -2   5  115.19   18.20
  12  -2  -5   76.89   24.10
  12   2  -5   68.99   18.80
 -12   2   5  101.89   21.70
 -11  -2   5    8.20    9.00
  11  -2  -5    6.20    4.50
  11  -2  -5    6.00    7.20
 -11  -2   5    2.90    7.80
  11  -2  -5    3.70   15.40
 -11   2   5    5.90    9.20
  11   2  -5    6.70   11.90
  10  -2  -5    5.00    4.20
  10  -2  -5    1.80    4.50
  10  -2  -5   11.70   14.50
 -10  -2   5   -0.40    7.90
 -10  -2   5    4.40    7.40
 -10   2   5   10.60    9.40
  10   2  -5    3.00    9.50
   9  -2  -5  325.67   13.70
  -9  -2   5  347.07   21.70
   9  -2  -5  304.97   14.00
   9  -2  -5  292.57   27.20
  -9  -2   5  313.37   22.30
   9   2  -5  324.87   23.60
  -9   2   5  302.87   23.50
  -8  -2   5 1221.78   41.40
  -8  -2   5 1232.08   43.20
   8  -2  -5 1222.08   49.20
   8  -2  -5 1151.18   29.10
   8  -2  -5 1138.59   36.40
  -8   2   5 1215.18   45.40
   8   2  -5 1198.78   41.60
   7  -2  -5   98.59    8.10
   7  -2  -5  114.49   18.90
   7  -2  -5  103.69   14.80
  -7  -2   5   99.49   15.30
  -7  -2   5  115.09   16.30
   7   2  -5  107.39   14.90
  -7   2   5  113.69   17.40
  -6  -2   5    8.90    7.40
   6  -2  -5   24.10    5.70
  -6  -2   5   18.40    7.20
   6  -2  -5   11.50   10.50
  -6  -2   5   10.40    7.70
   6  -2  -5   18.60    5.20
  -6   2   5    8.80    7.20
  -5  -2   5  739.63   28.20
  -5  -2   5  699.53   24.30
   5  -2  -5  711.73   20.20
   5  -2  -5  677.23   19.20
  -5  -2   5  705.03   25.00
  -5   2   5  705.43   26.10
  -5   2   5  691.33   29.50
   5   2  -5  711.03   23.60
  -4  -2   5  384.06   16.00
  -4  -2   5  383.86   16.40
  -4  -2   5  392.06   18.50
   4  -2  -5  361.66   13.30
   4  -2  -5  380.76   14.10
   4   2  -5  364.86   15.00
  -4   2   5  412.36   17.50
  -4   2   5  301.27   21.30
  -3  -2   5  182.58   12.00
   3  -2  -5  168.78   10.20
   3  -2  -5  181.88   10.20
  -3  -2   5  179.58   10.30
  -3   2   5  167.88    9.00
   3   2  -5  177.68   10.00
  -3   2   5  191.58   13.80
  -3   2   5  168.18   10.20
   3   2  -5  182.08   14.70
   3   2  -5  162.88    9.80
  -2  -2   5   19.50    5.20
   2  -2  -5   27.70    6.40
   2  -2  -5   26.80    6.40
   2  -2  -5   28.00    5.50
  -2  -2   5   29.30    7.30
  -2   2   5   17.50    6.30
  -2   2   5   25.30    5.40
   2   2  -5   32.40    5.80
   2   2  -5   29.30    6.50
   2   2  -5   27.40    5.50
  -1  -2   5  182.48   11.00
   1  -2  -5  169.78    9.50
  -1  -2   5  200.28   11.40
   1  -2  -5  190.38   11.50
  -1  -2   5  176.68    8.70
   1  -2  -5  181.78   10.90
  -1   2   5  195.38    9.70
  -1   2   5  181.38   12.90
   1   2  -5  197.48    9.90
  -1   2   5  189.48   11.50
   1   2  -5  194.98   10.90
   0  -2   5  630.14   20.10
   0  -2   5  659.73   22.60
   0  -2  -5  622.04   22.10
   0  -2   5  647.94   18.00
   0  -2  -5  636.04   17.40
   0   2  -5  672.23   18.10
   0   2   5  649.83   18.30
   0   2  -5  600.34   22.10
   0   2  -5  670.73   23.30
   0   2   5  637.84   21.70
   0   2   5  636.04   19.90
  -1  -2  -5 3531.15   63.39
   1  -2   5 3556.84   71.89
  -1  -2  -5 3633.24   70.39
  -1   2  -5 3545.25   71.69
   1   2   5 3473.95   63.59
  -1   2  -5 3595.74   63.09
  -1   2  -5 3607.84   65.49
   1   2   5 3612.24   65.39
   1   2   5 3474.95   68.89
   2  -2   5  495.55   23.20
   2  -2   5  502.25   21.50
  -2  -2  -5  477.35   21.20
  -2  -2  -5  515.55   21.90
   2   2   5  490.15   17.20
  -2   2  -5  503.95   17.30
   2   2   5  496.15   17.80
   2   2   5  484.95   17.60
  -2   2  -5  470.85   17.10
   3  -2   5  742.13   32.00
  -3  -2  -5  700.13   24.10
  -3  -2  -5  756.32   28.40
  -3   2  -5  734.33   21.90
   3   2   5  713.23   23.40
  -3   2  -5  719.23   24.10
   3   2   5  710.23   23.80
   4  -2   5  129.89   19.40
  -4  -2  -5   95.59   10.00
   4  -2   5  113.29   16.00
  -4  -2  -5   85.29   14.10
  -4  -2  -5   80.69   11.10
   4   2   5   86.09   11.80
  -4   2  -5   82.69   11.30
  -4   2  -5   83.89    8.90
   5  -2   5   80.09    9.30
  -5  -2  -5   54.89   14.10
  -5  -2  -5   80.99   12.50
   5  -2   5   72.29   18.10
  -5   2  -5   56.09   11.20
  -5   2  -5   82.79   10.50
   5   2   5   65.79   12.90
  -6  -2  -5    3.80   10.90
   6  -2   5    3.70    4.30
   6  -2   5   25.60   16.60
  -6  -2  -5    4.30    6.50
  -6   2  -5    1.70    6.60
  -6   2  -5   -5.00    5.50
   6   2   5   22.50   11.00
   7  -2   5    9.30   16.90
  -7  -2  -5    0.90    7.60
  -7  -2  -5   -0.30   12.10
   7  -2   5    2.40    3.80
   7   2   5    8.50   11.80
  -7   2  -5    9.30    7.40
  -7   2  -5   -0.60    7.30
  -8  -2  -5    6.00    6.70
   8  -2   5   19.80   17.20
   8  -2   5   12.60    5.60
  -8  -2  -5    4.50   10.10
   8   2   5   22.30   11.70
  -8   2  -5    8.80    6.10
  -8   2  -5   12.60    9.00
  -9  -2  -5   41.00   12.30
   9  -2   5   21.70    6.90
  -9  -2  -5   48.50   16.00
   9  -2   5   29.00   18.80
   9   2   5   37.10   14.10
  -9   2  -5   31.90   11.90
  -9   2  -5   34.40    7.00
  10  -2   5   32.80   18.20
 -10  -2  -5   37.70   13.60
 -10  -2  -5   12.30    9.40
 -10   2  -5   38.30    7.70
 -10   2  -5   28.40   12.20
  10   2   5   42.60   16.30
 -11  -2  -5   18.90   11.20
 -11  -2  -5   46.60   11.40
  11  -2   5   24.80   19.10
 -11   2  -5    0.90    9.10
 -11   2  -5   31.20    7.20
  12  -2   5    6.20   19.90
 -12  -2  -5   17.60   10.30
 -12  -2  -5   18.40   12.50
 -12   2  -5    7.30   11.90
  12   2   5   18.20   14.50
  13  -2   5   31.70   24.30
 -13  -2  -5   17.60   12.10
 -13  -2  -5   35.10   11.60
  13   2   5   31.30   16.80
 -13   2  -5   -1.00   11.20
 -14  -3   5   30.00   13.40
  14   3  -5   -3.70    7.70
 -14   3   5   14.70   11.50
  14   3  -5    7.30   15.10
 -13  -3   5    1.40   10.60
 -13  -3   5   13.00   11.10
  13  -3  -5  -22.20   17.80
 -13   3   5   12.20   11.70
  12  -3  -5  -25.50   14.50
 -12  -3   5    2.50    8.00
 -12  -3   5    1.10    6.80
  12   3  -5    0.50   11.60
 -12   3   5   -5.80    7.00
 -11  -3   5    7.60    8.10
  11  -3  -5   -8.60   11.90
 -11  -3   5    2.10    7.70
  11   3  -5    8.70   11.00
 -11   3   5    9.70   10.90
 -10  -3   5    9.90    7.40
  10  -3  -5   13.40   16.10
 -10  -3   5   12.10    9.70
  10   3  -5   13.00    9.80
 -10   3   5    7.30    8.70
   9  -3  -5   14.30    3.20
  -9  -3   5    5.00    8.60
  -9  -3   5   24.70   10.20
   9  -3  -5   15.40   12.50
   9   3  -5   20.00   10.10
  -9   3   5   14.60   10.20
   8  -3  -5  645.94   36.90
   8  -3  -5  627.84   16.20
  -8  -3   5  611.94   30.60
  -8  -3   5  681.83   31.90
   8  -3  -5  632.84   16.50
  -8   3   5  648.04   33.50
   8   3  -5  710.73   29.40
   7  -3  -5    0.50   10.40
   7  -3  -5    4.20    3.00
  -7  -3   5    1.90    6.70
  -7  -3   5   -2.70    8.40
   7  -3  -5    2.80    3.80
   7   3  -5    6.50    7.60
  -7   3   5    6.20    8.20
  -6  -3   5   68.39   13.40
   6  -3  -5   55.69    6.10
   6  -3  -5   34.90   14.00
   6  -3  -5   52.69    5.70
  -6  -3   5   51.99   10.20
  -6   3   5   51.29   12.50
   6   3  -5   40.90    9.90
   6   3  -5   45.90    7.90
   5  -3  -5   37.60    6.20
  -5  -3   5   20.70    8.60
   5  -3  -5   49.80   12.10
   5  -3  -5   33.60    4.90
  -5  -3   5   28.20    6.90
  -5   3   5   13.90    7.10
   5   3  -5   23.60    7.60
   5   3  -5   32.20    5.80
   4  -3  -5  611.44   18.40
  -4  -3   5  599.34   19.40
  -4  -3   5  610.14   25.30
   4   3  -5  618.44   23.50
  -4   3   5  601.24   17.60
  -4   3   5  561.94   26.30
  -4   3   5  562.54   25.30
   3  -3  -5 2576.74   62.19
  -3  -3   5 2591.94   49.80
   3  -3  -5 2450.65   49.60
  -3  -3   5 2541.05   58.09
   3   3  -5 2609.34   54.39
  -3   3   5 2619.74   53.49
  -3   3   5 2470.65   59.09
   3   3  -5 2494.05   49.40
   3   3  -5 2466.85   57.39
   2  -3  -5    8.00    4.80
  -2  -3   5   10.60    6.00
   2  -3  -5   14.70    6.00
   2  -3  -5   12.00    5.00
  -2  -3   5    9.50    4.00
  -2  -3   5    7.00    3.90
  -2   3   5   10.00    5.90
  -2   3   5   11.30    5.30
   2   3  -5    7.90    4.80
   2   3  -5    7.10    4.20
  -1  -3   5  130.19   10.10
  -1  -3   5  108.99    9.70
   1  -3  -5  118.29    9.20
   1  -3  -5  119.99   10.80
   1  -3  -5  127.59    9.80
   1   3  -5  119.59    9.80
  -1   3   5  135.49    9.90
  -1   3   5  126.49   10.70
   1   3  -5  123.89   10.20
  -1   3   5  128.69   10.20
   0  -3   5   82.69    8.00
   0  -3   5  108.39   11.00
   0  -3  -5   94.19    8.30
   0  -3  -5   94.99   10.70
   0   3  -5  104.79    8.60
   0   3   5  100.19   10.50
   0   3   5   93.89    9.00
   0   3  -5  104.89   10.50
   0   3   5  100.49    8.50
   0   3  -5  113.89    9.50
  -1  -3  -5  283.67   14.60
   1  -3   5  284.07   13.50
   1  -3   5  302.47   17.90
   1  -3   5  267.77   13.70
  -1  -3  -5  276.87   16.70
  -1  -3  -5  275.97   12.90
   1   3   5  271.57   12.30
   1   3   5  270.67   13.90
  -1   3  -5  289.57   13.90
   2  -3   5  346.67   19.00
  -2  -3  -5  371.46   17.40
   2  -3   5  345.47   21.50
  -2   3  -5  372.06   16.60
   2   3   5  373.56   16.80
  -2   3  -5  397.56   15.10
   2   3   5  362.26   14.30
   3  -3   5   92.39   16.20
  -3  -3  -5   98.69   15.20
   3   3   5   85.59    8.30
  -3   3  -5   88.19   13.40
  -3   3  -5   76.09    7.90
  -4  -3  -5   -3.60    8.80
   4  -3   5    0.80   11.30
  -4  -3  -5   -4.60    5.30
   4   3   5   -0.50    4.50
  -4   3  -5   -1.10    6.00
   4   3   5   -6.50    3.70
  -4   3  -5    3.10    3.10
  -4   3  -5   -4.00    4.40
   5  -3   5   -3.70   12.60
  -5  -3  -5    0.60    6.70
  -5  -3  -5   -2.50   11.10
   5   3   5   -2.50    5.60
   5   3   5   -9.80    5.50
  -5   3  -5    4.90    3.30
  -5   3  -5   -1.60    5.60
  -5   3  -5    2.60    7.10
   6  -3   5   51.59   19.70
  -6  -3  -5   35.10   15.50
  -6   3  -5   57.39    7.40
  -6   3  -5   45.80    7.70
  -6   3  -5   22.30   10.20
   6   3   5   40.00   10.60
   6   3   5   42.00   11.40
  -7  -3  -5   13.60    9.00
   7  -3   5    9.30   15.90
  -7  -3  -5   21.30   14.00
  -7   3  -5   30.20    5.50
   7   3   5   37.90   11.60
  -7   3  -5   17.50   11.00
  -7   3  -5   27.90    6.70
  -8  -3  -5    0.50    9.70
  -8  -3  -5    1.70    7.50
   8  -3   5   -4.50   13.50
   8   3   5    2.50    8.70
  -8   3  -5    9.50    3.80
  -8   3  -5   -2.10    3.30
  -8   3  -5   -6.90    4.90
  -9  -3  -5   50.69   12.80
  -9  -3  -5   46.20   14.70
   9  -3   5   23.10   18.10
  -9   3  -5   41.90   14.30
  -9   3  -5   46.50    4.90
   9   3   5   36.30   12.10
  -9   3  -5   52.19    5.90
 -10  -3  -5   23.00   10.10
  10  -3   5   29.70   19.20
  10   3   5   27.70   10.70
 -10   3  -5   10.50   10.40
  11  -3   5   20.00   21.30
 -11  -3  -5   15.50   11.20
 -11  -3  -5   32.40   13.30
  11   3   5   25.10   12.10
 -11   3  -5   16.20   13.30
  12  -3   5   24.20   24.30
 -12  -3  -5    8.90    9.80
  12   3   5   -8.20    9.30
  12   3   5   -4.10   11.70
 -12   3  -5   -8.90    8.70
 -13  -3  -5   55.09   17.80
  13  -3   5   30.80   22.50
 -13   3  -5   13.70   14.90
  13   3   5   25.40   13.60
  13   3   5   40.70   13.60
  14  -4  -5  -12.50   21.20
 -14  -4   5  -17.00   12.10
  13  -4  -5   28.10   23.70
 -13  -4   5   38.10   12.50
  13   4  -5   28.90   14.80
 -13   4   5   20.90   14.90
  13   4  -5   45.30   15.00
  12  -4  -5   -7.50   17.00
 -12  -4   5    8.30    9.70
 -12   4   5   -2.40    9.50
  12   4  -5  -10.60   11.10
  12   4  -5   13.20   11.00
  11  -4  -5  -18.60   12.20
 -11  -4   5   26.30    9.40
  11   4  -5   15.30    9.10
  11   4  -5    1.30    8.80
 -11   4   5   11.10    8.70
 -10  -4   5   54.69   15.50
  10  -4  -5   78.99   23.40
  10   4  -5   81.29   15.20
  10   4  -5   78.69   17.30
 -10   4   5   42.20   13.60
  -9  -4   5    7.00    9.60
   9  -4  -5   -9.00   11.60
   9   4  -5    0.50    7.50
  -8  -4   5  114.89   18.80
   8  -4  -5  106.79   21.80
   8   4  -5  132.89   15.00
   8   4  -5  129.59   18.60
  -8   4   5  103.29   17.70
  -7  -4   5   21.30   11.60
   7  -4  -5   45.10   15.30
   7   4  -5   40.50    7.50
  -7   4   5   22.80   11.80
   7   4  -5   39.90   11.70
   7   4  -5   34.00    8.60
   6  -4  -5   16.70    3.70
  -6  -4   5    0.00    8.50
   6  -4  -5    5.50    4.40
   6  -4  -5    0.50   10.20
   6   4  -5    9.60    3.90
   6   4  -5    0.80    5.50
  -6   4   5   18.10    9.90
   6   4  -5   11.90    8.20
  -5  -4   5   58.59    8.20
   5  -4  -5   56.79    6.90
   5  -4  -5   41.10   13.60
  -5  -4   5   50.39   12.10
   5  -4  -5   59.59    7.90
  -5   4   5   58.39   12.00
   5   4  -5   42.40   10.60
  -4  -4   5  166.48    9.40
   4  -4  -5  156.78   16.40
  -4  -4   5  169.88   15.80
   4  -4  -5  158.18   10.70
   4   4  -5  147.99    9.00
   4   4  -5  146.49   13.50
  -4   4   5  160.88   14.30
   3  -4  -5   48.40    8.50
  -3  -4   5   31.80    9.20
  -3  -4   5   40.30    6.40
   3   4  -5   53.19    7.70
  -3   4   5   36.20    7.20
   3   4  -5   45.70   16.80
  -3   4   5   37.40   10.80
  -3   4   5   45.40   10.40
   2  -4  -5   -5.20    5.70
  -2  -4   5   10.00    6.70
  -2  -4   5    4.00    4.20
   2   4  -5    8.70    6.30
  -2   4   5    0.10    6.10
  -2   4   5    2.50    6.30
   2   4  -5    2.50    5.90
  -1  -4   5  506.65   19.50
  -1  -4   5  453.75   20.20
   1  -4  -5  464.05   20.80
  -1   4   5  459.95   19.50
   1   4  -5  449.46   19.30
  -1   4   5  433.16   19.80
   1   4  -5  499.75   21.00
   0  -4  -5  319.37   14.10
   0  -4  -5  312.77   18.20
   0  -4   5  302.67   17.60
   0  -4   5  312.27   16.00
   0   4  -5  334.37   17.10
   0   4  -5  321.57   17.30
   0   4   5  334.07   15.40
   0   4   5  319.47   17.20
  -1  -4  -5   12.10    9.50
   1  -4   5   10.10    8.40
  -1  -4  -5    8.20    4.00
   1  -4   5    4.50    5.10
  -1   4  -5    5.40    6.20
   1   4   5    8.20    6.70
   1   4   5    4.00    3.90
  -2  -4  -5   24.70    5.30
   2  -4   5   32.20   12.20
  -2  -4  -5   25.00   11.00
   2  -4   5   16.90    6.00
  -2   4  -5   34.40    6.70
   2   4   5   23.40    9.40
  -2   4  -5   19.60    8.70
   2   4   5   21.70    4.70
  -3  -4  -5   43.80    7.60
   3  -4   5   43.20   14.00
  -3  -4  -5   44.00   13.20
  -3   4  -5   41.60    9.50
  -3   4  -5   51.89    7.40
  -3   4  -5   41.30    7.00
   3   4   5   32.10    5.70
   3   4   5   49.80   10.00
  -4  -4  -5   -7.40   10.50
   4  -4   5   -6.40   11.80
  -4   4  -5    7.30    4.80
   4   4   5   -3.70    3.10
   4   4   5    0.50    5.70
  -4   4  -5   -5.10    6.30
  -4   4  -5    0.70    4.00
  -5  -4  -5   11.10   12.90
   5  -4   5   -8.60   13.90
  -5  -4  -5    1.50    5.50
  -5   4  -5    8.30    7.80
   5   4   5    6.10    7.30
  -5   4  -5    7.20    3.50
   5   4   5    6.80    5.30
  -5   4  -5   -1.80    4.70
  -6  -4  -5    1.60    7.10
   6  -4   5    9.40   18.40
  -6  -4  -5  -11.00   11.90
  -6   4  -5    0.30    4.00
   6   4   5    0.90    8.00
   6   4   5   -3.00    5.90
  -6   4  -5    1.70    3.00
  -6   4  -5   -0.80    8.50
  -7  -4  -5   86.99   18.40
   7  -4   5   58.09   20.90
  -7   4  -5   54.89   13.80
   7   4   5   70.69   14.90
   7   4   5   90.59   14.60
  -8  -4  -5   17.10   12.60
   8  -4   5    9.10   16.80
   8   4   5   12.30    7.30
   8   4   5    7.60   10.20
  -9  -4  -5   47.90   20.50
   9  -4   5   24.90   20.80
   9   4   5   47.60   13.70
  -9   4  -5   40.50   13.40
   9   4   5   65.49   12.60
 -10  -4  -5   13.70   11.80
  10  -4   5    9.30   18.20
  10   4   5   16.50    9.10
 -10   4  -5    0.20    8.30
  10   4   5   29.30   11.50
  11  -4   5  -37.00   18.50
 -11  -4  -5   20.90   13.00
 -11   4  -5    1.70    9.40
  11   4   5   12.70   10.20
  11   4   5   13.30   10.80
  12  -4   5   -0.60   21.80
 -12  -4  -5   42.00   13.40
  12   4   5    1.20   10.60
  12   4   5   22.50   10.40
 -12   4  -5   15.30   13.30
 -13  -5   5  -12.70   10.50
 -13   5   5  -15.50    8.60
  13   5  -5   -6.10   11.80
  13   5  -5   -2.00   11.40
  12  -5  -5    7.20   18.20
 -12  -5   5   35.30   13.70
  12   5  -5   22.60   12.30
  12   5  -5   -5.70   10.50
 -12   5   5   19.10   11.60
  11  -5  -5   -6.80   14.50
 -11  -5   5    5.40    9.80
  11   5  -5  -12.30    8.40
  11   5  -5   -3.20    8.50
 -11   5   5    5.50   11.40
 -10  -5   5   16.80   11.00
  10  -5  -5   16.60   16.00
  10   5  -5   26.50   12.30
 -10   5   5   16.40    9.50
   9  -5  -5    5.90   11.50
  -9  -5   5   22.70   19.80
   9   5  -5   11.80   10.00
  -9   5   5   -1.40    8.40
   9   5  -5   19.80    7.90
  -8  -5   5    0.10    7.20
   8  -5  -5  -10.30   12.70
  -8   5   5   -3.80    7.90
   8   5  -5   -6.50    5.10
   8   5  -5    2.30    3.50
   8   5  -5   -0.80    6.70
  -7  -5   5  -11.50    8.90
   7  -5  -5   -3.20   12.70
   7   5  -5   -9.00    7.60
  -7   5   5   -3.90    8.50
   7   5  -5    5.60    5.70
   6  -5  -5   11.40   12.90
   6  -5  -5    1.70    3.00
   6  -5  -5    4.30    3.60
  -6  -5   5    7.90   10.00
   6   5  -5   -0.50    4.70
   6   5  -5    6.40    3.70
   6   5  -5    4.90    7.80
  -6   5   5    0.40    9.20
  -5  -5   5   -3.90    3.70
  -5  -5   5   -0.40   10.10
   5  -5  -5   -3.80    5.00
   5  -5  -5   17.00   10.90
  -5   5   5  -15.30    7.10
  -5   5   5    8.60    4.70
   5   5  -5   -0.30    7.30
   5   5  -5    4.70    4.50
  -4  -5   5   54.79    6.30
  -4  -5   5   64.29   14.10
   4  -5  -5   52.09    9.30
   4  -5  -5   67.59   15.30
   4   5  -5   64.49    8.40
   4   5  -5   52.89   11.90
  -4   5   5   72.69   12.90
  -4   5   5   78.99    9.90
  -3  -5   5  185.28   10.10
   3  -5  -5  225.58   18.70
  -3  -5   5  181.98   16.60
   3  -5  -5  199.38   13.90
   3   5  -5  191.88   16.40
  -3   5   5  188.68   13.40
   3   5  -5  175.68   11.30
  -3   5   5  160.58   15.30
  -2  -5   5    4.30    4.40
  -2  -5   5    9.50    6.40
   2  -5  -5   -6.60    6.20
  -2   5   5    1.00    7.20
  -2   5   5   -7.50    6.60
   2   5  -5    1.40    5.40
   2   5  -5    0.70    7.10
   1  -5  -5   79.09   21.50
  -1  -5   5   50.49    9.70
  -1  -5   5   58.89   11.40
  -1   5   5   66.09   11.70
   1   5  -5   47.30   10.40
  -1   5   5   52.69   10.10
   1   5  -5   66.39   10.80
   0  -5   5  435.66   21.70
   0  -5  -5  408.86   17.10
   0  -5  -5  393.96   22.90
   0   5   5  429.96   18.50
   0   5   5  370.86   20.70
   0   5  -5  420.66   21.60
  -1  -5  -5  186.58   11.10
   1  -5   5  193.58   17.90
   1  -5   5  183.78   12.90
  -1  -5  -5  185.38   18.20
   1   5   5  187.38   11.40
   1   5   5  213.98   16.90
  -1   5  -5  185.58   15.10
   2  -5   5   55.59    9.60
   2  -5   5   35.10   12.90
  -2  -5  -5   44.10   13.60
  -2  -5  -5   36.60    6.40
   2   5   5   22.90    9.20
   2   5   5   43.20    6.70
  -2   5  -5   41.90    8.20
  -2   5  -5   21.40    8.50
  -3  -5  -5    3.90    5.40
  -3  -5  -5   15.60   12.80
   3  -5   5   11.80   13.60
  -3   5  -5    1.20    7.70
  -3   5  -5   12.90    5.00
  -3   5  -5   10.60    5.70
   3   5   5   13.10    4.10
   3   5   5    7.80    8.40
  -4  -5  -5   54.79   17.60
   4  -5   5   64.69   19.00
  -4  -5  -5   79.69    8.80
  -4   5  -5   84.69   15.10
   4   5   5   61.89    6.60
   4   5   5   98.89   14.80
  -4   5  -5   76.19    8.70
  -5  -5  -5   -5.10    7.80
   5  -5   5    2.90   15.30
  -5  -5  -5   14.30   14.30
   5   5   5    3.70    3.50
   5   5   5   -1.80    7.00
  -5   5  -5   -3.80    8.70
  -5   5  -5   13.60    4.10
  -5   5  -5   10.20    5.40
   6  -5   5   27.70   19.00
  -6  -5  -5   17.30    6.60
  -6  -5  -5   29.70   15.20
  -6   5  -5    7.90    9.60
  -6   5  -5   30.70    4.50
   6   5   5   21.90    9.60
  -6   5  -5   36.80    4.30
   6   5   5   30.40    6.30
  -7  -5  -5   16.50   13.40
  -7  -5  -5   -6.70    5.90
   7   5   5   -1.00    6.60
  -7   5  -5   10.00    8.40
   7   5   5    5.10    4.20
  -8  -5  -5   11.20   13.80
   8  -5   5   18.30   18.70
   8   5   5   11.70    5.60
  -8   5  -5    7.80    9.50
   8   5   5   11.90    9.70
   9  -5   5   19.90   18.40
  -9  -5  -5   31.30   11.50
   9   5   5    0.60    7.50
   9   5   5    4.90    5.90
  -9   5  -5    1.60    8.90
 -10  -5  -5   -9.90   10.80
  10  -5   5   18.80   20.60
  10   5   5  -10.00    8.60
  10   5   5   18.00    6.00
 -10   5  -5   18.20   13.40
  11  -5   5  -16.60   18.70
 -11  -5  -5   34.30   14.70
  11   5   5   28.50   14.00
 -11   5  -5   33.40   16.20
  11   5   5   50.09   10.50
 -12  -5  -5   21.70   14.10
  12  -5   5   -5.20   22.00
  12   5   5   22.10   14.10
 -12   5  -5   24.60   13.80
  13  -6  -5    0.10   21.20
 -13  -6   5    7.40   12.00
  13   6  -5  -15.70   11.00
 -13   6   5    7.50   10.80
  12  -6  -5  -10.40   17.20
 -12  -6   5   15.20   10.00
  12   6  -5   -0.50    9.90
 -12   6   5    6.10   11.60
  11  -6  -5   27.60   19.30
 -11  -6   5   29.00   13.10
  11   6  -5   -2.10    6.40
 -11   6   5   18.60   13.20
  11   6  -5    4.70   11.70
  10  -6  -5   41.70   19.30
 -10  -6   5    8.50   12.20
  10   6  -5    1.50    5.70
 -10   6   5    6.70    9.70
  10   6  -5   20.20   12.70
   9  -6  -5  -11.60   11.90
  -9  -6   5   -1.30   10.40
  -9   6   5   13.50   10.70
   9   6  -5   -1.20    4.40
   9   6  -5    0.90    9.40
   8  -6  -5  134.19   25.80
  -8  -6   5   86.39   19.60
   8   6  -5  105.79   18.80
  -8   6   5   86.19   18.10
   8   6  -5   73.69    6.20
   8   6  -5  104.49    5.80
  -7  -6   5  187.18   25.60
   7  -6  -5  176.78   26.50
   7   6  -5  153.08    6.40
   7   6  -5  215.98   21.00
  -7   6   5  171.58   19.00
   6  -6  -5   42.70   15.90
   6  -6  -5   53.29    6.80
  -6  -6   5   53.29   15.50
   6  -6  -5   53.99    6.30
  -6   6   5   58.79   14.40
   6   6  -5   52.39   14.80
   5  -6  -5  209.08   22.20
   5  -6  -5  215.58   13.10
  -5  -6   5  215.68    8.30
  -5  -6   5  224.68   21.20
  -5   6   5  205.48   12.00
  -5   6   5  243.68   21.20
   5   6  -5  232.18   21.00
   5   6  -5  204.78    8.90
   4  -6  -5   77.59   16.50
  -4  -6   5   30.00   12.50
   4  -6  -5   62.79   11.20
  -4  -6   5   51.89    6.10
  -4   6   5   58.59   14.00
   4   6  -5   64.79   14.60
  -4   6   5   42.20    9.30
   4   6  -5   57.19    7.40
  -3  -6   5    1.40    3.80
  -3  -6   5   -3.40    8.50
   3  -6  -5    8.50    7.80
   3  -6  -5  -10.40    8.30
   3   6  -5    3.80    9.50
  -3   6   5  -14.50    8.20
   3   6  -5   -0.70    5.20
  -2  -6   5  147.29   15.30
   2  -6  -5  173.18   16.40
   2  -6  -5  141.89   15.70
  -2  -6   5  171.88   12.30
  -2   6   5  164.68   17.30
   2   6  -5  160.28   17.40
   2   6  -5  167.78   12.50
   1  -6  -5   21.30   11.70
  -1  -6   5    4.10    7.30
  -1  -6   5    6.50    8.20
   1  -6  -5   21.60    8.70
   1   6  -5   10.60    9.90
  -1   6   5   21.00   10.70
   0  -6   5    2.50    6.70
   0  -6  -5   -0.40    9.50
   0  -6  -5    8.70    4.10
   0   6  -5   -5.50    8.10
   0   6   5    6.10   10.10
   0   6   5   -7.10    4.70
  -1  -6  -5   -1.50    3.80
   1  -6   5    4.60    6.80
   1  -6   5  -10.70   10.00
  -1  -6  -5    5.10   11.60
  -1   6  -5    1.30    8.20
   1   6   5   -4.60    8.50
   1   6   5    6.60    5.60
   2  -6   5    5.80   12.40
   2  -6   5   44.30    9.10
  -2  -6  -5   28.80   14.80
  -2  -6  -5   31.40    7.20
   2   6   5   31.00    6.70
  -2   6  -5   28.80   11.70
   2   6   5   37.80   12.00
  -3  -6  -5   26.30   14.60
  -3  -6  -5   11.20    5.30
   3  -6   5    7.00    6.40
   3  -6   5   14.50   14.20
   3   6   5    9.60    9.20
   3   6   5   11.70    3.90
  -3   6  -5   25.60   10.40
  -4  -6  -5  105.39   21.80
   4  -6   5  125.39   24.90
  -4  -6  -5   74.19    6.90
  -4   6  -5   90.69   16.30
   4   6   5  112.69    6.80
  -4   6  -5  100.69    9.40
   4   6   5   96.19   16.80
  -4   6  -5  119.79   10.10
  -5  -6  -5  134.99   24.40
   5  -6   5   77.79   20.90
  -5  -6  -5   94.39    6.60
  -5   6  -5   93.19    8.10
  -5   6  -5  111.39   17.60
  -5   6  -5  116.89    9.20
   5   6   5  103.59    6.00
   5   6   5  109.89   17.50
  -6  -6  -5   -6.80   11.60
   6  -6   5   27.80   18.30
   6   6   5    9.80    2.90
  -6   6  -5    7.90    8.80
   6   6   5    1.90    9.10
  -7  -6  -5  222.08   29.60
   7  -6   5  188.08   32.00
   7   6   5  203.48   21.60
   7   6   5  132.49    8.10
   7   6   5  159.78    7.80
  -7   6  -5  185.78   25.40
  -8  -6  -5   -7.20   11.40
   8  -6   5   -5.30   16.40
   8   6   5    0.70    2.80
  -8   6  -5    6.10   10.00
   8   6   5    4.50    9.00
   9  -6   5   -3.80   19.70
  -9  -6  -5   33.70   15.80
   9   6   5    7.20    3.70
   9   6   5    8.20    9.10
  -9   6  -5   -4.50    8.70
  10  -6   5    2.40   17.60
 -10  -6  -5    2.20   13.20
  10   6   5    0.20   12.20
 -10   6  -5    9.20   10.60
  10   6   5   15.70    4.40
 -11  -6  -5   -7.80   14.50
  11  -6   5   15.80   25.80
  11   6   5   16.20   13.80
 -11   6  -5  -12.50    7.60
  12  -7  -5   -8.30   19.70
 -12  -7   5   13.30   13.70
  12   7  -5   -6.60   10.60
 -12   7   5    9.30   13.70
  11  -7  -5    5.80   18.40
 -11  -7   5   -7.10   10.00
  11   7  -5  -10.10    9.00
 -11   7   5    5.10   11.20
 -10  -7   5   -4.50   11.80
  10  -7  -5   -2.30   15.20
  10   7  -5   26.20   13.10
 -10   7   5    3.00    8.80
   9  -7  -5   38.30   17.90
  -9  -7   5   61.39   18.30
  -9   7   5   31.10   14.40
   9   7  -5   32.00   13.20
  -8  -7   5   -4.70    9.70
   8  -7  -5   -5.10   12.10
  -8   7   5    5.10   10.90
   8   7  -5    9.40   10.90
  -7  -7   5  202.18   27.50
   7  -7  -5  127.69   23.80
  -7   7   5  139.59   22.20
   7   7  -5  152.48   23.50
   6  -7  -5   -1.20   11.20
  -6  -7   5   -6.30    9.30
   6  -7  -5    5.00    3.80
  -6   7   5    3.90    9.80
  -6   7   5    6.50    4.30
   6   7  -5   10.10   10.10
   5  -7  -5  172.88   25.10
   5  -7  -5  119.59   11.10
  -5  -7   5  208.68   27.20
   5   7  -5  141.39   20.70
  -5   7   5  117.29   11.70
  -5   7   5  175.28   21.50
  -4  -7   5    8.70    3.00
   4  -7  -5   18.40   12.10
  -4  -7   5   -5.20    9.70
   4  -7  -5   -0.70    7.20
   4   7  -5    6.30    3.80
   4   7  -5    7.80   10.80
  -4   7   5   11.50   12.00
  -3  -7   5   39.90    6.80
   3  -7  -5   52.09   15.30
  -3  -7   5   43.70   13.90
   3  -7  -5   39.20   12.00
   3   7  -5   75.59   16.20
  -3   7   5   74.39   15.50
   2  -7  -5  152.78   19.70
   2  -7  -5  163.28   20.60
  -2  -7   5  143.29   12.30
  -2  -7   5  145.09   19.60
   2   7  -5  121.19   11.90
  -2   7   5  116.79   18.40
   2   7  -5  158.68   21.10
   1  -7  -5  -14.00    6.90
   1  -7  -5   -8.20    9.60
  -1  -7   5   10.30    8.60
  -1  -7   5   -6.50    7.00
   1   7  -5   -2.20    9.70
  -1   7   5   -0.40   10.40
   0  -7   5   83.09   14.90
   0  -7  -5   72.79   12.40
   0  -7   5   86.99   15.90
   0  -7  -5   57.29   16.00
   0   7  -5  101.09   17.60
   0   7   5   97.59   18.00
   1  -7   5  602.24   32.50
   1  -7   5  543.35   25.70
  -1  -7  -5  544.45   33.20
  -1  -7  -5  586.94   22.60
  -1  -7  -5  579.64   20.90
  -1   7  -5  631.34   31.90
   1   7   5  554.64   31.40
  -2  -7  -5   97.59   20.50
  -2  -7  -5   91.49    9.00
   2  -7   5  127.49   22.40
   2  -7   5  114.09   15.00
  -2   7  -5  107.89   18.30
   2   7   5  100.59   19.00
  -3  -7  -5   11.20    4.10
  -3  -7  -5   -3.10   11.90
  -3  -7  -5   11.60    4.60
   3  -7   5    4.20    8.70
   3  -7   5   22.60   16.10
   3   7   5   14.30   12.40
  -3   7  -5   14.30   11.20
  -4  -7  -5   31.60   16.10
   4  -7   5   37.30   18.10
  -4   7  -5   33.50    7.30
  -4   7  -5   42.00   14.20
  -4   7  -5   28.90   12.30
   4   7   5   54.19   15.10
  -5  -7  -5  105.99   26.80
   5  -7   5  144.59   27.30
  -5   7  -5  122.09    9.30
  -5   7  -5  137.69   20.20
   5   7   5  144.29   21.10
  -6  -7  -5   18.20   14.30
   6  -7   5   31.70   18.20
  -6   7  -5   -2.70   10.50
   6   7   5   17.50   11.20
  -7  -7  -5  -10.80   12.00
   7  -7   5  -18.60   15.00
  -7   7  -5    7.10   10.70
   7   7   5   14.40   10.40
   8  -7   5   21.30   19.00
  -8  -7  -5   -9.40    9.50
   8   7   5   -2.70    8.40
  -8   7  -5    3.80    9.20
   9  -7   5    5.00   20.00
  -9  -7  -5    7.40   12.30
   9   7   5   -2.00   11.70
  -9   7  -5   -8.70    9.90
  10  -7   5   -0.30   21.10
 -10  -7  -5   31.80   17.60
 -10   7  -5   18.30   13.30
  10   7   5  -17.80    9.70
  11  -7   5   15.90   24.80
 -11  -7  -5   50.89   19.10
  11   7   5   30.90   15.60
 -11   7  -5   38.40   16.80
 -12  -8   5   14.40   13.10
  12  -8  -5   15.20   20.90
 -11  -8   5  -19.70   11.60
  11   8  -5   20.50   15.60
 -11   8   5    7.50   13.60
  10  -8  -5  -10.80   17.20
 -10  -8   5   17.00   13.50
 -10   8   5    2.00   12.70
  10   8  -5   15.30   14.90
   9  -8  -5   25.50   17.20
  -9  -8   5    6.00   12.60
   9   8  -5   16.20   13.70
  -9   8   5   14.10   11.30
  -8  -8   5    7.60   10.90
   8  -8  -5    6.70   14.80
   8   8  -5   11.30   12.00
  -8   8   5   39.60   13.80
  -7  -8   5   18.60   13.10
   7  -8  -5   -2.40   14.70
   7   8  -5    4.70   10.90
  -7   8   5   15.40   11.00
   6  -8  -5   12.10    4.50
  -6  -8   5   19.80   12.80
   6  -8  -5  -13.70   12.80
  -6   8   5   -0.50    5.90
   6   8  -5   16.90   11.20
  -6   8   5   -9.10    9.20
   5  -8  -5   46.50    8.20
   5  -8  -5   35.30   15.70
  -5  -8   5   19.10   14.40
  -5   8   5   46.10   15.30
   5   8  -5   20.80   11.20
   4  -8  -5   11.40   11.40
   4  -8  -5   12.10    7.60
  -4  -8   5   10.10   12.10
   4   8  -5   11.50   11.50
  -4   8   5   -0.90    9.30
   3  -8  -5   22.30   12.30
   3  -8  -5   26.60   11.10
  -3  -8   5    8.00   12.10
  -3  -8   5   15.60    4.90
  -3   8   5   29.70   13.90
   3   8  -5    4.90   10.80
  -2  -8   5   57.59    9.70
   2  -8  -5   63.69   14.80
  -2  -8   5   60.79   14.70
   2  -8  -5   89.49   16.40
   2   8  -5   74.49   13.00
   2   8  -5   71.59   17.30
  -2   8   5   57.69   15.80
   1  -8  -5   -6.20   11.10
  -1  -8   5   11.80    9.50
   1  -8  -5    2.60    8.50
  -1  -8   5   -4.50    8.30
   1   8  -5    8.00   12.20
  -1   8   5    6.70   11.20
   0  -8   5   28.00   12.60
   0  -8   5   21.10   10.80
   0  -8  -5   31.30   16.00
   0   8   5   29.50   14.20
   0   8  -5   46.30   14.40
  -1  -8  -5   94.69   12.40
   1  -8   5  102.29   20.10
  -1  -8  -5   69.69   18.20
  -1  -8  -5  116.99   10.30
   1  -8   5  103.69   15.90
  -1   8  -5   81.79   17.30
   1   8   5  112.49   19.60
   2  -8   5    7.10    6.80
   2  -8   5   20.50   13.90
  -2  -8  -5    6.90   12.40
  -2  -8  -5   -2.20    5.00
  -2   8  -5    6.70   10.60
   2   8   5   15.60   11.90
   3  -8   5    1.50   12.50
   3  -8   5   -2.20    5.40
  -3  -8  -5    6.50   13.00
  -3   8  -5   14.70   10.80
   3   8   5    5.40   10.70
   4  -8   5    1.70   15.50
  -4  -8  -5    2.00   12.30
  -4   8  -5   -7.20   11.10
   4   8   5   -2.30   11.80
  -5  -8  -5   14.60   12.70
   5  -8   5   34.20   17.50
   5   8   5   28.30   13.00
  -5   8  -5   17.60    6.20
  -5   8  -5   17.70   11.40
  -5   8  -5   46.30    9.30
  -6  -8  -5   -5.90   11.70
   6  -8   5    8.60   18.90
  -6   8  -5    6.80   10.60
   6   8   5   13.70   11.60
   7  -8   5    3.30   17.40
  -7  -8  -5   16.60   13.90
   7   8   5   -9.90    8.70
  -7   8  -5    3.60    9.60
   8  -8   5  -48.10   15.70
  -8  -8  -5   -1.60   18.00
  -8   8  -5  -13.50    8.50
   8   8   5   -1.10   12.00
   9  -8   5  -28.00   19.50
  -9  -8  -5   27.30   15.80
   9   8   5   -8.30   11.80
  -9   8  -5   36.20   15.50
  10  -8   5  -12.90   22.50
 -10  -8  -5  -13.70   11.70
 -10   8  -5    3.50   20.80
 -11  -9   5    8.20   10.80
  11  -9  -5    5.70   23.10
  11   9  -5   15.70   16.60
 -11   9   5   12.90   11.70
 -10  -9   5  -16.90   10.10
  10  -9  -5   34.30   24.00
 -10   9   5   10.90   14.60
  10   9  -5  -25.10   10.40
  -9  -9   5   16.70   16.30
   9  -9  -5   15.70   18.20
   9   9  -5   13.70   14.60
  -9   9   5    1.30   12.10
   8  -9  -5  -33.60   14.80
  -8  -9   5   -5.80   10.00
   8   9  -5    3.40   10.80
  -8   9   5    9.70   11.90
   7  -9  -5   22.20   18.00
  -7  -9   5    3.40   12.60
   7   9  -5    9.20   10.60
  -7   9   5   15.00    9.20
  -6  -9   5   -5.70   10.40
   6  -9  -5    4.70   14.20
   6  -9  -5   22.60    5.70
  -6   9   5  -14.60   11.00
  -6   9   5   18.30   11.10
   6   9  -5   17.60   13.20
   5  -9  -5   18.70   18.50
   5  -9  -5   27.90    8.80
  -5  -9   5   25.60   13.30
  -5   9   5   21.10   12.90
   5   9  -5   28.90   12.80
  -4  -9   5   54.59   14.60
   4  -9  -5   71.19   13.50
   4  -9  -5  101.59   21.40
   4   9  -5   66.99   18.50
  -4   9   5   59.29   17.00
   3  -9  -5   80.39   15.90
  -3  -9   5   30.80   16.60
  -3  -9   5   45.30    6.50
   3  -9  -5   39.40   14.40
   3   9  -5   62.49   22.20
  -3   9   5   51.59   19.60
   2  -9  -5   10.50   10.00
  -2  -9   5    6.70    6.00
   2  -9  -5    7.80    9.40
  -2  -9   5    5.10    9.80
  -2   9   5   16.90   13.00
   2   9  -5   -9.70   10.80
   1  -9  -5    6.80    8.80
   1  -9  -5   22.80   11.20
  -1  -9   5   21.30   10.10
  -1  -9   5   18.10    8.80
  -1   9   5   10.80   13.10
   1   9  -5   -0.60   12.10
   0  -9  -5   12.00    9.00
   0  -9   5   27.00   10.90
   0  -9   5   36.90   11.90
   0  -9  -5   51.89   14.00
   0   9   5   24.80   13.50
   0   9  -5   10.20   13.10
   1  -9   5   15.00   11.80
  -1  -9  -5   -2.40    5.80
  -1  -9  -5  -10.00    9.90
   1  -9   5    5.10    7.50
   1   9   5    6.80   13.90
  -1   9  -5    2.00   10.90
   2  -9   5  138.49   22.30
  -2  -9  -5  118.49   10.00
   2  -9   5  127.79   17.40
  -2  -9  -5  109.99   11.90
  -2   9  -5  104.19   22.50
   2   9   5  131.59   24.50
   3  -9   5  125.29   15.60
   3  -9   5  159.28   26.30
  -3  -9  -5  159.48   26.60
  -3   9  -5  176.38   24.70
   3   9   5  131.59   23.40
   4  -9   5   -1.60   14.50
   4  -9   5    5.70    6.40
  -4  -9  -5   -8.50   11.90
  -4   9  -5   -4.00    8.50
   4   9   5   12.30   12.20
   5  -9   5   -5.30   14.60
  -5  -9  -5   -0.40   11.80
  -5   9  -5    3.80    6.20
   5   9   5   -8.50    9.40
  -5   9  -5    1.90    9.90
  -6  -9  -5   68.39   20.60
   6  -9   5   44.80   22.10
   6   9   5   77.09   19.40
  -6   9  -5   80.79   18.60
  -7  -9  -5   -2.30   15.20
   7  -9   5   23.80   20.80
   7   9   5   16.40   15.40
  -7   9  -5   21.50   14.60
   8  -9   5   12.90   20.50
  -8  -9  -5    0.90   13.40
  -8   9  -5   -3.20   11.40
   8   9   5    0.60   12.40
  -9  -9  -5   12.40   19.90
   9  -9   5    7.70   24.70
   9   9   5  -10.80   10.30
  -9   9  -5    1.70   11.90
  10 -10  -5    9.60   18.90
 -10 -10   5    4.60   13.90
 -10  10   5    7.80   14.70
   9 -10  -5  -14.00   16.10
  -9 -10   5  -17.00   13.10
   9  10  -5    2.40   15.00
  -9  10   5  -13.70   10.80
  -8 -10   5   10.20   14.70
   8 -10  -5   38.30   23.40
  -8  10   5   -8.30   10.00
   8  10  -5    0.80   12.90
   7 -10  -5   -4.10   15.70
  -7 -10   5   11.80   13.00
  -7  10   5   37.50   17.60
   7  10  -5    4.00   12.60
   6 -10  -5    8.90    5.50
  -6 -10   5   20.40   14.10
   6 -10  -5  -15.70   12.50
  -6  10   5   15.80   12.90
   6  10  -5    2.60   12.70
  -5 -10   5    2.20    9.70
   5 -10  -5   11.10   13.20
   5 -10  -5   17.20    6.70
   5  10  -5   -9.30   10.70
  -5  10   5   27.30   10.20
   4 -10  -5   33.10   10.00
   4 -10  -5   47.00   16.30
  -4 -10   5   24.10   14.40
   4  10  -5   35.20   14.50
  -4  10   5   34.00   14.50
  -3 -10   5   -0.70    8.80
  -3 -10   5    2.40    6.80
   3 -10  -5   14.80   13.30
  -3 -10   5    1.50    3.50
   3 -10  -5   17.80    9.00
   3  10  -5   -9.50   11.90
  -3  10   5   -2.50   11.20
  -2 -10   5   42.30    8.00
  -2 -10   5   43.10   15.50
   2 -10  -5   77.39   16.30
   2 -10  -5   43.80   13.70
  -2  10   5   60.49   18.50
   2  10  -5   37.20   17.00
   1 -10  -5    8.00    9.60
   1 -10  -5  -10.10    8.40
  -1 -10   5   14.30   11.00
  -1 -10   5   14.20    8.20
  -1  10   5  -17.00    8.20
   1  10  -5    3.40   11.30
   0 -10   5   19.40   10.40
   0 -10  -5   17.10   13.90
   0 -10   5   24.40   10.20
   0 -10  -5    4.70    8.10
   0  10  -5   23.10   12.80
   0  10   5    4.60   12.00
  -1 -10  -5   -0.20   14.30
   1 -10   5    8.60    7.60
   1 -10   5   12.60   11.30
  -1 -10  -5   -9.40    5.60
   1  10   5    0.60   13.20
  -1  10  -5   -5.10   10.30
  -2 -10  -5   29.60   15.50
  -2 -10  -5    7.50    5.70
   2 -10   5   10.20    8.20
   2 -10   5   19.60   14.60
  -2 -10  -5   22.50    6.60
   2  10   5    4.90   13.60
  -2  10  -5   13.00   12.30
   3 -10   5   17.10    9.30
  -3 -10  -5   14.60   12.10
   3  10   5   -5.50   12.10
  -3  10  -5   -6.30   10.80
   4 -10   5   82.39   22.60
   4 -10   5   35.30    9.40
  -4 -10  -5   21.40   12.80
   4  10   5   33.00   14.70
  -4  10  -5   55.19   15.60
   5 -10   5   26.00   19.70
  -5 -10  -5   28.50   17.90
  -5  10  -5    9.00   13.40
   5  10   5   12.70   12.70
   6 -10   5    9.10   19.60
  -6 -10  -5   -1.60   16.10
  -6  10  -5   16.10   13.80
   6  10   5   12.80   15.80
  -7 -10  -5   14.70   14.70
   7 -10   5  -40.10   17.00
   7  10   5   -5.40   12.10
  -7  10  -5    6.50   14.20
  -8 -10  -5  -20.60   19.60
   8 -10   5  -30.50   20.10
   8  10   5   -0.50   23.30
  -8  10  -5    7.30   18.00
  -9 -10  -5   36.20   20.30
   9 -10   5    1.80   22.40
   9 -11  -5  -24.50   19.80
  -9 -11   5   -9.70   14.60
  -8 -11   5   14.70   17.60
   8 -11  -5   11.60   19.00
  -8  11   5   -6.50   15.00
   8  11  -5  -11.10   15.70
   7 -11  -5  -15.60   15.90
  -7 -11   5   19.40   16.60
  -7  11   5   15.10   12.80
   7  11  -5   27.50   16.10
   6 -11  -5   17.90    6.40
   6 -11  -5   25.90   18.70
  -6 -11   5   11.10   12.90
   6  11  -5    0.60   13.00
  -6  11   5   28.10   14.40
   5 -11  -5  -14.70   13.00
  -5 -11   5    3.10   12.00
   5 -11  -5   30.10    8.50
  -5  11   5   29.00   14.80
   5  11  -5  -14.10   11.80
   4 -11  -5   11.80   15.10
  -4 -11   5   13.80   13.60
   4 -11  -5   18.20    8.20
  -4  11   5   14.90   13.40
   4  11  -5    1.60   14.30
  -3 -11   5   37.10   15.60
   3 -11  -5   18.90   14.40
   3 -11  -5   34.30   10.00
  -3  11   5   31.30   15.20
   3  11  -5   19.70   14.60
  -2 -11   5   12.90    6.60
   2 -11  -5   15.30    9.90
  -2 -11   5   -5.30    9.20
   2 -11  -5  -10.50    9.80
   2  11  -5    6.80   14.50
  -2  11   5   29.00   14.30
   1 -11  -5    4.10   10.40
   1 -11  -5   33.90   12.80
  -1 -11   5   32.00   10.10
  -1 -11   5   24.50   11.10
   1  11  -5   22.20   15.00
  -1  11   5   15.40   14.30
   0 -11  -5   -6.70    9.50
   0 -11  -5  -13.60    7.60
   0 -11   5   -1.40    8.60
   0 -11   5   15.80    9.40
   0  11  -5   -9.90   13.20
   0  11   5    6.60   13.60
  -1 -11  -5   -7.10    7.40
   1 -11   5   -6.10    9.00
   1 -11   5   15.40    9.80
  -1 -11  -5   22.30   14.90
   1  11   5   -2.80   10.30
  -1  11  -5  -11.10   11.30
   2 -11   5    4.20   12.30
   2 -11   5   14.20    8.10
  -2 -11  -5    3.30   13.80
  -2  11  -5    2.80   12.40
   2  11   5   12.80   15.00
   3 -11   5   15.10    8.70
   3 -11   5   23.50   16.30
  -3 -11  -5   11.40   14.90
   3  11   5   44.20   19.00
  -3  11  -5   20.60   13.80
  -4 -11  -5   15.50   15.50
   4 -11   5   -5.80   15.60
   4 -11   5   -8.20    6.80
   4  11   5    2.50   12.40
  -4  11  -5    5.40   14.20
  -5 -11  -5   18.40   18.80
   5 -11   5  -12.40   16.00
  -5  11  -5   10.80   13.70
   5  11   5   -0.20   14.00
  -5  11  -5   -0.80    8.10
   6 -11   5   -4.10   19.10
  -6 -11  -5   16.90   16.60
   6  11   5    4.30   17.80
  -6  11  -5   27.10   15.70
  -7 -11  -5  -10.70   14.30
   7 -11   5  -28.10   16.80
  -7  11  -5    7.00   13.10
   7  11   5   11.90   16.00
  -7 -12   5    9.30   17.10
   7 -12  -5   14.70   21.90
  -7  12   5   -7.30   10.10
   7  12  -5   -1.30   18.80
   6 -12  -5   -9.20   15.00
   5 -12  -5  -11.40   14.80
   5 -12  -5   25.40    8.50
  -5 -12   5   -1.00   13.40
  -5  12   5    4.40   13.10
   5  12  -5  -21.10   13.50
   4 -12  -5   37.50   11.10
  -4 -12   5  117.89   28.30
   4  12  -5    0.20   16.00
  -4  12   5    4.30   14.80
  -3 -12   5    6.50   12.30
   3 -12  -5    0.70    9.50
   3 -12  -5  -11.10   12.60
   3  12  -5    1.60   15.80
  -3  12   5   -4.80   14.20
   2 -12  -5    1.30    9.30
  -2 -12   5   12.30   11.80
  -2 -12   5   24.20    7.60
   2 -12  -5   -5.70   11.90
   2  12  -5    9.10   15.70
  -2  12   5    2.00   14.30
  -1 -12   5   21.00   10.20
   1 -12  -5   18.80   11.00
   1 -12  -5   -6.30   11.50
  -1 -12   5   17.40   10.70
  -1  12   5   14.20   15.50
   1  12  -5    5.70   15.70
   0 -12  -5    4.10   11.60
   0 -12   5   21.60   11.30
   0 -12  -5   20.20   12.70
   0 -12   5   17.30   10.30
   0  12  -5   19.20   17.90
   0  12   5   19.10   16.30
  -1 -12  -5   -2.80   11.00
   1 -12   5   27.50   11.40
   1 -12   5    8.30   12.00
  -1 -12  -5  -12.90    8.40
   1  12   5    7.60   14.70
  -1  12  -5   -9.40   12.80
   2 -12   5    0.00    9.70
   2 -12   5   13.00   13.10
  -2 -12  -5   17.30   14.70
   2  12   5   -9.40   14.70
  -2  12  -5   -2.60   14.40
   3 -12   5    0.00    8.40
  -3 -12  -5   15.00   17.50
   3 -12   5    2.50   14.50
   3  12   5   -1.10   15.00
  -3  12  -5    6.40   15.30
   4 -12   5   -0.60    8.50
   4 -12   5    6.60   15.80
  -4 -12  -5   26.80   16.50
   4  12   5  -12.30   15.70
  -4  12  -5    2.10   13.70
   5 -12   5  -45.10   15.30
  -5 -12  -5   16.00   16.90
   5  12   5   34.50   24.10
  -5  12  -5   27.50   24.30
  -5  12  -5   10.20   18.10
  -6 -12  -5   41.50   21.90
   6 -12   5   29.60   22.80
  -6  12  -5   22.40   13.60
   6  12   5  -25.70   13.10
   5 -13  -5  -21.70   17.90
  -5 -13   5   25.60   16.90
   5 -13  -5   -1.40    8.30
  -5  13   5    2.00   13.50
   5  13  -5   -1.00   17.10
   4 -13  -5   16.20    9.00
   4 -13  -5   -3.60   17.80
   4  13  -5  -14.60   16.20
  -4  13   5   -9.40   13.80
   3 -13  -5   34.70   12.60
  -3 -13   5    8.90   14.80
   3 -13  -5  -26.00   13.00
  -3  13   5    9.40   17.60
   3  13  -5   -2.30   19.50
   2 -13  -5    3.60   10.10
  -2 -13   5   27.10   11.70
   2  13  -5   -0.10   22.80
  -2  13   5   15.00   20.00
  -1 -13   5    4.20   11.80
   1 -13  -5  -32.00   12.90
  -1 -13   5   -3.40   10.10
   1 -13  -5   17.40   12.90
  -1  13   5    1.40   14.20
   1  13  -5   13.60   18.40
   0 -13   5   -4.60   10.90
   0 -13  -5    5.40   16.50
   0 -13   5   11.40   11.70
   0 -13  -5   30.10   15.60
   0  13   5    4.80   19.70
   0  13  -5   11.90   17.50
  -1 -13  -5   18.50   11.80
   1 -13   5   23.50   11.30
   1 -13   5    8.90   14.70
  -1  13  -5  -16.10   20.50
   2 -13   5   25.30   15.40
  -2 -13  -5   40.00   16.50
   2 -13   5   -5.30    9.30
   2  13   5  -19.80   13.80
  -2  13  -5   14.00   16.80
  -3 -13  -5    8.60   15.90
   3 -13   5    3.40   10.20
   3 -13   5  -16.30   13.70
   3  13   5  -18.30   15.70
  -3  13  -5   -7.50   14.50
   4 -13   5    4.50   12.10
  14   0  -6    2.70   16.40
  13   0  -6    1.40   14.60
 -13   0   6    8.80    8.40
 -13   0   6   -9.30    7.10
 -12   0   6   71.49   16.40
 -12   0   6   77.89   14.00
  12   0  -6   67.29   20.10
 -11   0   6    4.40    6.60
 -11   0   6    2.60    6.70
  11   0  -6  -12.10   11.90
 -10   0   6   67.49   11.80
  10   0  -6   36.70   15.30
  -9   0   6   -0.70    6.10
   9   0  -6  -17.70    8.50
  -9   0   6    5.30    7.90
  -8   0   6 3053.89   67.09
   8   0  -6 3071.39   79.79
  -8   0   6 3159.38   77.49
  -7   0   6    0.40    5.50
  -7   0   6    1.60    6.80
   7   0  -6   -6.80    9.60
  -6   0   6  209.18   17.40
  -6   0   6  255.17   14.60
  -6   0   6  255.57   16.60
   5   0  -6    5.40    4.60
  -5   0   6   -3.70    3.40
  -5   0   6    0.40    6.70
  -5   0   6    2.20    4.60
  -4   0   6   47.40    8.10
  -4   0   6   36.40    6.50
   4   0  -6   54.09    7.80
   4   0  -6   57.29    8.00
  -4   0   6   42.20    8.40
  -3   0   6    0.20    4.20
  -3   0   6    2.90    4.50
   3   0  -6   -2.80    2.50
   3   0  -6    2.80    3.20
   3   0  -6   -0.10    3.30
  -3   0   6    1.90    2.70
   2   0  -6 2376.86   40.60
  -2   0   6 2314.57   49.70
  -2   0   6 2375.26   40.80
   2   0  -6 2371.56   48.90
   2   0  -6 2365.46   49.90
   2   0  -6 2344.67   48.20
   1   0  -6    1.50    4.70
  -1   0   6    3.90    4.20
   1   0  -6    2.40    5.00
  -1   0   6   -1.30    4.30
   0   0   6 5008.60   75.69
   0   0  -6 4889.11   89.29
   0   0  -6 5047.69   90.39
   0   0   6 5136.49   90.89
   0   0   6 5023.80   88.49
   0   0  -6 5085.79   76.29
   1   0   6   -1.00    5.00
  -1   0  -6   -3.80    5.00
   1   0   6   -1.60    3.90
  -1   0  -6    0.20    5.30
   1   0   6    1.40    2.20
  -1   0  -6    0.20    2.00
   2   0   6  249.38   13.60
  -2   0  -6  242.08   14.30
   2   0   6  263.87   13.40
  -2   0  -6  237.28   15.90
   2   0   6  272.97   16.50
  -2   0  -6  257.17   11.40
   3   0   6    1.80    7.10
   3   0   6    0.60    4.90
  -3   0  -6   -4.40    6.20
  -3   0  -6    1.40    3.00
  -4   0  -6  237.98   14.80
  -4   0  -6  227.88   16.10
   4   0   6  199.98   17.40
  -5   0  -6   -7.40    3.60
  -5   0  -6   -6.90    7.80
   5   0   6   -3.30   10.90
   6   0   6  118.69   20.80
  -6   0  -6  165.98   19.00
  -6   0  -6  124.69   13.60
  -7   0  -6   -9.60    8.50
   7   0   6   -1.80   14.80
  -7   0  -6   -1.30    7.80
   8   0   6   26.70   16.80
  -8   0  -6   13.80    9.40
  -8   0  -6    8.80    7.70
  -9   0  -6   -4.20    6.30
   9   0   6    6.50   14.40
  -9   0  -6   21.80    9.00
 -10   0  -6   82.89   15.30
 -10   0  -6   39.30   13.50
  10   0   6   96.19   23.40
 -11   0  -6    9.40   10.20
 -11   0  -6   32.10   11.10
  11   0   6   24.20   18.90
 -12   0  -6   41.20   16.10
 -12   0  -6   53.09   12.00
  12   0   6   23.40   22.00
  13   0   6   -6.30   16.20
 -13   0  -6   17.60   14.70
 -13   0  -6   -5.10    9.40
  14  -1  -6   -7.30   16.80
 -14  -1   6   11.10   16.30
 -14  -1   6   -3.00   10.40
  14   1  -6  -23.80   15.90
 -13  -1   6   15.90   10.10
 -13  -1   6   22.20    9.80
  13  -1  -6   -9.30   15.20
  13  -1  -6   36.50    7.50
  13   1  -6    2.60   14.50
 -13   1   6   22.20   11.10
  12  -1  -6   27.80    6.50
 -12  -1   6    3.30    8.20
 -12  -1   6   17.80    7.60
  12  -1  -6   25.70   18.10
  12   1  -6   15.30   15.20
 -12   1   6    7.70   10.00
  11  -1  -6    5.60   13.70
 -11  -1   6    0.80    7.30
 -11  -1   6    5.80    7.40
  11   1  -6   13.30   12.90
 -11   1   6   -5.60    6.90
  10  -1  -6    1.80   11.50
 -10  -1   6   13.10    8.10
 -10   1   6    4.80    5.60
  10   1  -6    3.30   10.80
  -9  -1   6  330.87   20.30
   9  -1  -6  343.57   27.90
  -9  -1   6  297.67   22.20
   9   1  -6  292.57   23.60
  -9   1   6  317.47   23.90
  -9   1   6  337.27   17.50
  -8  -1   6  153.68   14.40
  -8  -1   6  121.99   17.10
   8  -1  -6  172.38   23.40
   8   1  -6  167.18   20.90
  -8   1   6  157.58   20.00
  -8   1   6  138.69   12.00
   7  -1  -6   52.89   10.60
  -7  -1   6   50.89   11.10
   7  -1  -6   18.90   12.90
  -7  -1   6   42.10    9.90
  -7   1   6   35.20   10.20
   7   1  -6   39.10   12.40
  -7   1   6   54.19    9.00
   6  -1  -6  409.16   17.20
  -6  -1   6  413.26   21.90
  -6  -1   6  420.76   20.60
  -6  -1   6  424.36   20.30
  -6   1   6  436.56   25.00
  -6   1   6  403.56   17.20
  -6   1   6  418.06   21.60
   5  -1  -6 1086.89   29.30
   5  -1  -6 1092.39   28.90
  -5  -1   6 1071.39   32.40
  -5  -1   6 1124.69   32.00
  -5  -1   6 1077.29   33.70
  -5   1   6 1080.79   32.80
  -5   1   6 1155.58   37.80
  -4  -1   6 3882.11   71.19
   4  -1  -6 3711.63   69.89
   4  -1  -6 3870.31   70.79
  -4  -1   6 3852.91   75.09
   4  -1  -6 3803.22   70.19
  -4  -1   6 3760.52   73.89
   4   1  -6 3886.01   74.49
  -4   1   6 3714.73   77.89
  -4   1   6 3841.72   72.49
   4   1  -6 3692.53   71.79
   3  -1  -6  307.17   13.50
   3  -1  -6  337.57   13.40
   3  -1  -6  302.07   15.80
  -3  -1   6  308.27   15.10
  -3  -1   6  306.87   14.90
   3  -1  -6  302.47   13.80
  -3  -1   6  324.67   12.10
   3   1  -6  316.67   14.60
  -3   1   6  318.77   12.60
   3   1  -6  304.07   14.70
  -3   1   6  324.17   16.60
   3   1  -6  318.77   12.60
   2  -1  -6  436.96   16.90
  -2  -1   6  445.36   17.30
   2  -1  -6  420.36   17.30
   2  -1  -6  428.16   12.40
  -2  -1   6  421.06   17.30
   2   1  -6  454.25   17.30
  -2   1   6  427.16   16.00
  -2   1   6  417.16   18.00
   2   1  -6  428.66   12.50
  -2   1   6  446.66   12.40
   2   1  -6  422.86   16.80
   2   1  -6  439.66   12.30
   1  -1  -6  420.16   10.90
   1  -1  -6  407.86   16.50
  -1  -1   6  419.66   16.90
   1  -1  -6  399.56   16.90
  -1  -1   6  399.96    9.80
  -1   1   6  428.96   10.50
   1   1  -6  429.56   17.10
   1   1  -6  412.66   16.80
   1   1  -6  429.46   16.70
   1   1  -6  413.06   10.70
  -1   1   6  407.46   16.10
  -1   1   6  400.66   16.70
   0  -1   6  154.78    6.40
   0  -1  -6  133.09   10.40
   0  -1  -6  148.19   12.00
   0  -1   6  150.28   11.50
   0   1  -6  134.09    9.90
   0   1  -6  136.09   10.40
   0   1  -6  135.09    5.80
   0   1   6  133.99    6.20
   0   1  -6  146.39   11.40
   0   1   6  141.89   10.50
   0   1   6  139.59   10.00
   0   1   6  142.19    5.60
   1  -1   6 1920.51   36.00
  -1  -1  -6 1920.41   44.10
   1  -1   6 1905.01   41.40
  -1  -1  -6 1946.91   44.70
   1  -1   6 1940.51   46.60
   1   1   6 1965.70   36.20
   1   1   6 1979.00   44.80
  -1   1  -6 1853.01   46.30
  -1   1  -6 1907.21   42.80
   1   1   6 1908.21   43.50
   1   1   6 1974.00   36.90
  -1   1  -6 1938.01   36.60
  -2  -1  -6   75.49    6.70
   2  -1   6   71.99    7.40
  -2  -1  -6   93.89   10.10
  -2  -1  -6  111.09   13.20
   2  -1   6   79.79    8.40
   2  -1   6   71.39   12.20
  -2   1  -6   75.99    7.10
   2   1   6   93.69   11.50
   2   1   6   98.39   13.90
  -2   1  -6   81.59   10.40
   3  -1   6   74.19    9.70
   3  -1   6   53.59   14.00
  -3  -1  -6   64.89   11.90
  -3  -1  -6   62.09    8.40
  -3   1  -6   59.29    9.60
   3   1   6   52.09   10.00
  -3   1  -6   70.29    9.30
   4  -1   6   22.40    6.60
   4  -1   6    9.10   10.40
  -4   1  -6   12.70    7.50
   4   1   6   13.70    9.40
  -5  -1  -6   20.80   10.90
   5  -1   6   12.00   13.80
  -5  -1  -6   17.60    6.90
  -5   1  -6   13.50    6.80
   5   1   6   19.30   10.50
  -5   1  -6   17.10    9.20
  -6  -1  -6   -5.00    5.10
  -6  -1  -6   11.30   11.20
   6  -1   6   -8.00   12.30
   6   1   6   -6.60   11.50
  -6   1  -6   -0.70    6.40
  -6   1  -6   -0.80    8.30
   7  -1   6   15.80   17.20
  -7  -1  -6   -6.30   10.80
  -7  -1  -6   -3.70    6.10
  -7   1  -6    5.90   17.20
  -7   1  -6   -4.10    8.10
   7   1   6   -9.60   11.60
  -8  -1  -6   42.00   12.20
   8  -1   6   58.79   19.80
  -8  -1  -6   52.29   12.70
  -8   1  -6   70.59   14.50
  -8   1  -6   86.59   13.90
   8   1   6   48.60   15.80
  -9  -1  -6   17.90   10.40
   9  -1   6   18.20   19.10
  -9  -1  -6   11.20    8.50
  -9   1  -6    4.70    7.70
  -9   1  -6   27.70    9.30
   9   1   6    5.80   12.80
  10  -1   6  -10.40   13.90
 -10  -1  -6    7.70    8.80
 -10  -1  -6   -5.30    6.90
  10   1   6   21.30   14.10
 -10   1  -6   -3.50    8.70
 -10   1  -6   16.20    7.20
 -11  -1  -6   11.80   10.10
 -11  -1  -6   30.70    9.90
  11  -1   6    5.00   16.50
 -11   1  -6   25.30   12.20
 -11   1  -6   26.20    8.90
  11   1   6   40.70   16.90
  12  -1   6   11.20   17.30
 -12  -1  -6    7.30   10.80
 -12  -1  -6   16.80    9.90
  12   1   6   10.60   14.50
 -12   1  -6   16.30   10.90
 -12   1  -6   -8.80    9.90
  13  -1   6   13.70   22.50
 -13  -1  -6   23.10   13.10
 -13  -1  -6   36.00   13.50
  13   1   6   25.00   18.30
 -13   1  -6   30.80   14.60
 -14  -2   6    4.50    9.40
  14  -2  -6   13.90   20.30
 -14  -2   6    9.10   12.40
  14   2  -6  -34.30   13.90
 -14   2   6   30.40   14.10
 -13  -2   6   10.80    9.80
 -13  -2   6    7.40    9.70
  13  -2  -6  -26.60   12.90
 -13   2   6    5.80    8.30
  13   2  -6  -30.40   11.40
  12  -2  -6    2.70   16.30
 -12  -2   6    9.70    9.00
 -12  -2   6    7.70    8.50
  12  -2  -6    1.70    4.30
 -12   2   6    9.40    9.90
  12   2  -6   -5.20   12.70
  11  -2  -6    2.30    4.70
 -11  -2   6    7.70    8.40
  11  -2  -6  -16.40   13.10
 -11  -2   6    9.80    8.80
 -11   2   6   -4.10    6.50
  11   2  -6    3.00   10.90
 -10  -2   6   22.20    9.30
 -10  -2   6   29.40   11.10
  10  -2  -6   25.00    6.70
  10   2  -6   25.40   11.20
 -10   2   6   14.90    9.90
   9  -2  -6   87.99   19.10
  -9  -2   6   79.09   14.20
   9  -2  -6   92.99    9.00
  -9  -2   6   80.49   14.40
   9  -2  -6   81.29    9.80
   9   2  -6   99.19   16.50
  -9   2   6  107.49   18.80
  -8  -2   6   38.00   12.20
  -8  -2   6   27.10   10.00
   8  -2  -6   16.10   13.50
   8  -2  -6   24.60    6.60
   8  -2  -6   35.70    7.60
   8   2  -6   17.80   11.80
  -8   2   6   28.40   10.60
   7  -2  -6   16.80   11.90
   7  -2  -6   11.40    5.20
   7  -2  -6   12.20    5.10
  -7  -2   6    5.50    8.60
  -7  -2   6    3.60    6.20
  -7   2   6    3.60    6.90
   7   2  -6    3.50    8.20
  -6  -2   6   91.79   13.20
  -6  -2   6   67.29   10.70
   6  -2  -6   79.99    8.10
   6  -2  -6   79.89    7.60
   6  -2  -6   55.59   14.30
  -6  -2   6   73.59   12.20
  -6   2   6   90.79   13.00
  -5  -2   6  193.98   13.10
  -5  -2   6  207.68   13.20
  -5  -2   6  185.08   14.50
   5  -2  -6  179.78   11.10
   5  -2  -6  187.68   10.40
  -5   2   6  191.08   17.50
   5   2  -6  199.78   12.50
  -5   2   6  172.68   13.40
   4  -2  -6  802.72   23.20
   4  -2  -6  797.52   23.50
  -4  -2   6  754.32   28.60
  -4  -2   6  807.52   25.70
   4   2  -6  797.62   28.50
  -4   2   6  844.62   31.00
   4   2  -6  827.02   25.00
   4   2  -6  757.62   24.40
  -4   2   6  794.82   24.90
  -3  -2   6 1727.43   39.30
   3  -2  -6 1726.13   39.00
   3  -2  -6 1627.04   36.70
  -3  -2   6 1674.93   42.10
   3   2  -6 1695.53   38.90
  -3   2   6 1677.33   44.10
   3   2  -6 1749.82   37.60
  -3   2   6 1721.83   37.40
   3   2  -6 1710.03   37.50
  -2  -2   6   78.89    5.90
   2  -2  -6   93.49    7.60
   2  -2  -6   90.69    9.20
  -2  -2   6   86.89    9.10
   2  -2  -6   71.39    8.10
  -2  -2   6   91.49    8.60
  -2   2   6  109.79    7.60
   2   2  -6   93.19    7.40
   2   2  -6   83.49    8.30
  -2   2   6   91.89    8.40
   2   2  -6   74.39    8.10
  -2   2   6   90.39    9.40
   1  -2  -6  156.68   10.80
   1  -2  -6  152.98   11.80
  -1  -2   6  152.48   10.70
  -1  -2   6  148.79    7.80
  -1  -2   6  158.28   11.30
   1  -2  -6  157.88    8.80
  -1   2   6  163.58   11.60
   1   2  -6  140.39   10.70
  -1   2   6  172.08    8.90
  -1   2   6  146.79   10.70
   1   2  -6  146.89    8.50
   1   2  -6  158.88   10.50
   0  -2   6  111.79    7.50
   0  -2  -6   97.09   10.30
   0  -2  -6  101.39    8.80
   0  -2   6  109.59   10.70
   0  -2  -6  104.69    6.80
   0  -2   6  107.89    9.50
   0   2   6  108.69   10.80
   0   2   6  105.09    8.90
   0   2  -6   86.69    9.80
   0   2  -6  117.09    8.90
   0   2   6  103.59    7.50
   0   2  -6  117.99    7.70
   1  -2   6  235.88   15.70
   1  -2   6  245.58   11.70
  -1  -2  -6  244.08   15.40
   1   2   6  242.68   12.70
  -1   2  -6  238.78   12.10
   1   2   6  228.38   11.50
  -1   2  -6  228.48   10.70
   1   2   6  236.58   11.00
  -1   2  -6  234.88   12.80
  -2  -2  -6  184.18   14.80
   2  -2   6  200.48   16.30
   2   2   6  171.58   11.50
  -2   2  -6  184.28   10.80
  -2   2  -6  171.58   11.40
   2   2   6  178.28   10.50
  -3  -2  -6   -0.50    8.40
   3  -2   6    5.10   10.00
   3  -2   6    3.60    3.30
   3   2   6    1.80    5.50
  -3   2  -6   -0.90    4.50
   3   2   6   -2.60    3.20
  -3   2  -6    6.20    5.90
   4  -2   6   -3.50    2.80
  -4  -2  -6    1.60    3.90
  -4  -2  -6  -11.90    7.80
   4  -2   6    9.60   11.30
  -4   2  -6   -0.50    5.70
   4   2   6   10.80    7.50
  -4   2  -6    3.20    5.50
   5  -2   6   17.80    6.00
  -5  -2  -6   10.70   11.70
   5  -2   6   14.00   13.10
  -5  -2  -6   22.70    7.60
   5   2   6   -1.60    8.90
  -5   2  -6    6.80    8.00
  -5   2  -6   16.60    7.50
  -6  -2  -6   42.80   15.10
   6  -2   6   34.60   19.00
  -6  -2  -6   59.69   11.40
   6  -2   6   51.79    8.90
   6   2   6   32.30   11.80
  -6   2  -6   46.30   11.70
  -6   2  -6   47.30   10.40
   7  -2   6   33.60   17.80
  -7  -2  -6    5.50   11.00
  -7  -2  -6   15.80    8.50
   7   2   6   16.50   11.50
  -7   2  -6   11.80    9.30
  -7   2  -6    8.70    7.90
   8  -2   6    7.10   15.40
  -8  -2  -6   27.80   10.70
  -8  -2  -6    7.90   11.40
  -8   2  -6    9.00    9.10
   8   2   6   19.90   10.90
  -8   2  -6   26.20    8.30
  -9  -2  -6    9.30    8.90
  -9  -2  -6   12.80    9.20
   9  -2   6   30.50   18.40
   9   2   6    7.40   11.80
  -9   2  -6   11.50    6.00
  -9   2  -6    3.90    7.50
 -10  -2  -6    8.00    9.20
  10  -2   6    5.50   16.70
 -10  -2  -6    6.20    9.70
  10   2   6  -17.40    7.60
 -10   2  -6   15.50    6.60
 -10   2  -6    1.50    8.80
  11  -2   6   25.40   17.90
 -11  -2  -6    0.00    7.20
 -11   2  -6    3.50    6.80
 -11   2  -6   -4.80    7.70
  11   2   6   -5.70   10.70
  12  -2   6   25.50   22.20
 -12  -2  -6    9.30   12.20
 -12  -2  -6   19.80   10.50
 -12   2  -6   13.10   12.90
  12   2   6   -6.60   12.10
 -13  -2  -6    3.70   11.00
 -13  -2  -6   -0.40   10.80
  13   2   6   -0.90   13.40
 -14  -3   6    3.90   11.40
 -14   3   6   15.60   11.20
  14   3  -6   -4.00    8.60
  14   3  -6   -7.70   14.70
 -13  -3   6    3.40    9.60
  13  -3  -6  -22.80   18.00
  13   3  -6    0.10    9.20
 -13   3   6    7.50   10.20
  12  -3  -6    0.10   16.30
 -12  -3   6   -1.70    8.20
 -12  -3   6   -1.30    8.80
 -12   3   6   -1.00    8.10
  12   3  -6  -13.60   10.60
 -11  -3   6    5.50   10.80
 -11  -3   6   22.10    9.80
  11  -3  -6    2.70   12.10
 -11   3   6    3.50   10.00
  11   3  -6   16.60   13.50
  10  -3  -6    1.20    3.00
 -10  -3   6    4.10    7.20
  10  -3  -6  -13.80   11.50
 -10  -3   6    2.10    7.90
  10  -3  -6   15.30    3.50
  10   3  -6    5.40   10.10
 -10   3   6   17.30   11.20
   9  -3  -6  118.69   22.50
  -9  -3   6  103.19   15.80
   9  -3  -6  101.49    7.00
  -9  -3   6   78.79   15.40
   9  -3  -6   80.09    6.70
   9   3  -6  134.39   17.70
  -9   3   6  108.09   19.20
  -8  -3   6  120.99   18.20
  -8  -3   6  110.79   16.60
   8  -3  -6   99.19    7.90
   8  -3  -6   94.79    7.60
   8  -3  -6  106.39   20.30
  -8   3   6  112.99   18.10
   8   3  -6   92.89   14.70
   7  -3  -6  298.17   25.80
  -7  -3   6  273.37   20.90
   7  -3  -6  312.27   13.50
   7  -3  -6  329.97   15.60
  -7   3   6  322.77   22.20
   7   3  -6  299.97   19.50
   7   3  -6  358.56   22.30
   6  -3  -6  597.44   19.20
   6  -3  -6  560.54   31.20
  -6  -3   6  639.34   29.10
  -6  -3   6  623.44   24.40
   6   3  -6  607.54   26.90
  -6   3   6  602.24   27.40
   5  -3  -6  174.18   10.80
  -5  -3   6  187.88   16.00
  -5  -3   6  194.98   12.80
   5  -3  -6  125.99   13.60
  -5   3   6  211.18   18.30
  -5   3   6  187.98   14.70
   5   3  -6  161.18   13.10
   5   3  -6  184.88   11.60
  -4  -3   6  546.15   19.50
   4  -3  -6  542.55   18.80
  -4  -3   6  521.15   23.90
  -4   3   6  522.85   26.00
   4   3  -6  517.95   20.80
  -4   3   6  512.35   17.60
   4   3  -6  513.85   18.80
  -4   3   6  536.15   21.40
   3  -3  -6   51.99    8.70
  -3  -3   6   52.49    7.50
  -3  -3   6   43.20    9.90
   3  -3  -6   57.39    8.80
  -3   3   6   66.29    9.10
   3   3  -6   43.80    7.90
   3   3  -6   54.29    7.90
   3   3  -6   56.19    8.10
  -3   3   6   54.49    8.50
   2  -3  -6  509.35   18.90
  -2  -3   6  525.75   19.00
   2  -3  -6  552.44   20.30
  -2  -3   6  524.25   21.50
  -2   3   6  517.05   18.60
   2   3  -6  509.65   19.10
  -2   3   6  501.35   21.70
   2   3  -6  521.55   19.40
   1  -3  -6  465.15   17.20
   1  -3  -6  441.56   18.20
  -1  -3   6  425.36   18.80
  -1  -3   6  427.46   18.30
   1  -3  -6  467.85   19.70
  -1   3   6  439.76   18.80
   1   3  -6  455.65   17.40
   1   3  -6  431.26   18.60
  -1   3   6  414.36   18.70
  -1   3   6  444.06   16.90
   0  -3   6  380.36   16.70
   0  -3  -6  343.37   14.30
   0  -3   6  341.57   18.20
   0  -3  -6  333.87   17.90
   0   3  -6  331.27   17.90
   0   3  -6  329.27   15.00
   0   3   6  351.96   15.60
   0   3  -6  349.07   15.00
   0   3   6  347.07   15.40
  -1  -3  -6   52.49   11.40
   1  -3   6   29.00    9.50
  -1  -3  -6   59.89    7.50
  -1  -3  -6   42.90    6.70
   1   3   6   47.40    7.90
   1   3   6   59.19    8.30
  -1   3  -6   49.40    7.70
   2  -3   6  583.84   27.80
  -2  -3  -6  555.74   20.40
  -2  -3  -6  591.64   26.30
  -2   3  -6  594.44   20.70
   2   3   6  599.54   20.30
  -2   3  -6  583.64   21.10
  -2   3  -6  572.84   19.50
   2   3   6  583.44   21.60
  -3  -3  -6  418.76   24.20
  -3  -3  -6  382.46   18.10
   3  -3   6  388.76   25.30
  -3   3  -6  408.06   17.00
   3   3   6  436.36   17.90
   3   3   6  403.16   21.90
  -3   3  -6  394.56   15.50
  -4  -3  -6   37.00    9.70
  -4  -3  -6   20.90   11.60
   4  -3   6   28.80   14.60
   4   3   6   37.30    9.10
   4   3   6   31.90    7.90
  -4   3  -6   24.90    7.20
  -4   3  -6   18.10    7.80
  -4   3  -6   36.70    6.60
  -5  -3  -6   34.40   15.50
   5  -3   6   36.00   16.20
  -5   3  -6   57.99    8.00
  -5   3  -6   55.89   10.10
  -5   3  -6   43.80   11.90
   5   3   6   35.20    8.90
   5   3   6   49.90   10.70
  -6  -3  -6   46.90   14.80
   6  -3   6   48.40   21.10
  -6   3  -6   50.49    7.70
   6   3   6   47.00   12.00
   6   3   6   48.70   12.80
  -6   3  -6   58.29    9.80
  -6   3  -6   42.10   13.00
  -7  -3  -6   10.10   12.10
   7  -3   6   -6.50   15.10
  -7   3  -6    5.70    4.40
   7   3   6    0.10    6.10
   7   3   6   19.10    9.70
  -7   3  -6    0.50    5.40
  -7   3  -6    4.10    5.30
  -8  -3  -6   15.40    8.80
   8  -3   6    3.60   16.80
  -8  -3  -6   19.50   10.70
  -8   3  -6   21.90    8.50
  -8   3  -6   22.10    5.90
  -8   3  -6   -4.60    7.40
   8   3   6   17.00    9.60
  -9  -3  -6   15.00   11.10
   9  -3   6    9.50   18.00
  -9  -3  -6   21.00   10.60
  -9   3  -6   25.90    6.00
   9   3   6    6.60    9.60
  -9   3  -6    4.60    8.80
 -10  -3  -6    4.00    9.70
 -10  -3  -6    8.80    8.20
  10  -3   6    6.20   15.40
 -10   3  -6   14.20    4.50
 -10   3  -6    7.70    8.30
 -10   3  -6    4.70    6.80
  10   3   6   -0.90   10.20
  11  -3   6   12.40   21.20
 -11  -3  -6   36.50   12.60
  11   3   6   10.30   10.20
  11   3   6    3.60    6.90
 -11   3  -6   -0.10    9.30
 -12  -3  -6   42.70   13.70
  12  -3   6   45.20   24.10
  12   3   6   26.40   12.20
  12   3   6   12.70   12.30
 -12   3  -6   21.40   11.50
  14  -4  -6    8.50   20.90
 -14  -4   6    8.50   11.60
  14   4  -6   21.10   14.30
  14   4  -6    0.10   18.00
 -13  -4   6   -1.80   10.90
  13  -4  -6   -3.40   19.60
  13   4  -6  -11.60    8.30
 -13   4   6    4.30   12.00
  13   4  -6  -14.10   11.70
 -12  -4   6   25.70   12.00
  12  -4  -6   -4.60   18.40
  12   4  -6   14.70   12.20
 -12   4   6    6.70    9.00
  12   4  -6   -3.20   10.40
 -11  -4   6   28.50   10.30
  11  -4  -6  -12.00   12.60
  11   4  -6   17.30   10.10
  11   4  -6    3.00    9.50
 -11   4   6    9.30   10.00
 -10  -4   6   54.99   15.50
  10  -4  -6   45.30   20.50
 -10   4   6   41.50   14.40
  10   4  -6   41.60   12.30
  10   4  -6   28.30   11.10
  -9  -4   6  296.77   24.30
   9  -4  -6  367.96   31.70
   9   4  -6  367.26   21.30
   9   4  -6  324.77   29.80
  -9   4   6  326.97   30.50
   8  -4  -6  578.74   13.10
   8  -4  -6  562.54   13.00
   8  -4  -6  622.14   36.90
  -8  -4   6  575.54   31.50
   8   4  -6  593.04   29.00
   8   4  -6  561.64   30.20
  -8   4   6  611.34   32.90
   7  -4  -6   90.59   19.70
  -7  -4   6  114.49   18.30
   7  -4  -6   99.69    7.70
   7  -4  -6  102.89    6.90
   7   4  -6  113.09   13.60
   7   4  -6  100.99   16.20
  -7   4   6   90.49   16.80
   6  -4  -6   -6.20    9.50
   6  -4  -6    1.90    3.50
  -6  -4   6    9.40   10.20
  -6  -4   6    2.20    5.50
   6  -4  -6    3.50    5.30
  -6   4   6    9.70    8.40
   6   4  -6    3.40    7.40
   6   4  -6   13.70    4.70
   5  -4  -6  198.98   23.60
   5  -4  -6  145.39   10.80
  -5  -4   6  138.79   10.90
  -5  -4   6  160.18   16.90
  -5   4   6  127.79   14.10
   5   4  -6  137.19    9.90
   5   4  -6  135.19   13.90
   4  -4  -6   64.19    9.80
  -4  -4   6   34.90   10.10
  -4  -4   6   45.90    7.40
  -4   4   6   43.70   11.50
   4   4  -6   50.29    7.90
   4   4  -6   52.99   10.50
  -4   4   6   40.40    9.50
  -4   4   6   43.50    7.80
  -3  -4   6   30.70    9.60
   3  -4  -6   20.00    7.90
  -3  -4   6   25.00    5.80
   3   4  -6   22.50   11.70
  -3   4   6   25.50   14.20
  -3   4   6   13.80    8.10
   3   4  -6   19.80    5.90
  -3   4   6   16.90    6.40
  -2  -4   6   96.69   13.40
   2  -4  -6  135.59   15.20
  -2  -4   6   89.69    9.50
   2   4  -6  105.29   12.80
   2   4  -6  106.09   12.10
  -2   4   6   90.69   11.50
  -2   4   6  114.89   14.30
  -1  -4   6   11.70    5.70
   1  -4  -6    5.10    7.30
  -1  -4   6    9.90   12.10
   1   4  -6    1.50    6.20
  -1   4   6    8.00    5.70
  -1   4   6   17.60    6.50
   1   4  -6    5.70    6.10
   0  -4   6   63.29   11.80
   0  -4   6   80.79    9.20
   0  -4  -6   75.29    9.50
   0  -4  -6   71.49   13.40
   0   4   6   76.59   10.70
   0   4   6   58.39    8.50
   0   4  -6   66.89   10.60
  -1  -4  -6 1458.95   36.00
   1  -4   6 1526.45   45.90
  -1  -4  -6 1490.85   44.60
   1  -4   6 1551.24   38.80
   1   4   6 1481.35   40.40
   1   4   6 1497.45   36.50
  -1   4  -6 1517.35   39.00
  -2  -4  -6   -4.00    9.20
  -2  -4  -6    3.00    4.50
   2  -4   6   10.30   10.90
  -2   4  -6    5.00    4.20
   2   4   6    5.10    5.70
  -2   4  -6   -5.50    3.80
  -2   4  -6   -1.10    5.70
   2   4   6   -2.20    3.20
  -3  -4  -6  506.95   20.10
  -3  -4  -6  551.94   29.60
   3  -4   6  477.35   29.10
  -3   4  -6  545.75   19.80
   3   4   6  505.05   23.50
  -3   4  -6  549.05   23.90
  -3   4  -6  490.05   18.00
   3   4   6  500.35   18.50
  -4  -4  -6  253.37   22.50
  -4  -4  -6  243.38   15.80
   4  -4   6  266.67   30.00
  -4   4  -6  262.27   18.50
  -4   4  -6  230.08   11.90
   4   4   6  230.78   17.00
  -4   4  -6  243.98   13.80
   4   4   6  246.48   13.80
  -5  -4  -6   98.49   13.20
   5  -4   6   82.69   20.90
  -5  -4  -6   90.79   19.40
  -5   4  -6   85.79   14.10
   5   4   6  124.09   17.30
  -5   4  -6   94.79   10.70
   5   4   6   98.39   11.70
  -5   4  -6  121.59   15.50
  -6  -4  -6   58.49   18.20
   6  -4   6   69.79   22.90
  -6   4  -6   73.39    9.70
   6   4   6   60.39   11.20
  -6   4  -6   49.99   13.40
  -6   4  -6   64.59   10.00
   6   4   6   50.69   13.50
   7  -4   6   82.79   23.10
  -7  -4  -6  103.79   21.50
   7   4   6   91.79   15.40
  -7   4  -6   95.09    6.70
  -7   4  -6   72.29   15.20
  -7   4  -6   85.99    7.30
   7   4   6  115.09   12.70
  -8  -4  -6   23.90   13.20
   8  -4   6   49.70   21.70
   8   4   6   63.59   12.10
  -8   4  -6   26.90   11.10
   8   4   6   45.50   12.20
   9  -4   6   42.20   20.50
  -9  -4  -6   49.30   17.50
   9   4   6   43.80   12.60
  -9   4  -6   37.00   13.40
   9   4   6   42.60   11.90
 -10  -4  -6    9.90   11.10
  10  -4   6   19.50   21.80
 -10   4  -6   12.80   11.10
  10   4   6   14.40    9.70
  10   4   6   25.20    8.80
  11  -4   6  -17.40   17.00
 -11  -4  -6   26.20   14.30
 -11   4  -6   -3.30    8.60
  11   4   6    6.60    9.60
  11   4   6    2.60   11.00
 -12  -4  -6  -11.20   11.90
  12   4   6   -6.90    9.90
 -13  -5   6   37.40   14.90
  13   5  -6    5.60   11.80
  12  -5  -6    9.40   18.00
 -12  -5   6   23.60   13.50
 -12   5   6   20.80   12.00
  12   5  -6    7.40   10.90
  12   5  -6  -12.10    9.70
  11  -5  -6    7.90   16.80
 -11  -5   6    6.40    8.60
  11   5  -6   -3.20    9.80
  11   5  -6  -12.40    8.70
 -11   5   6    1.90    8.80
 -10  -5   6   14.40   10.70
  10  -5  -6    8.80   16.80
  10   5  -6    1.10    7.90
 -10   5   6    2.60    8.60
  10   5  -6   10.80    9.30
   9  -5  -6  103.89   21.50
  -9  -5   6  110.09   30.40
  -9   5   6   98.09   18.80
   9   5  -6  112.59   19.10
   9   5  -6  105.19   13.90
  -8  -5   6   40.00   11.30
   8  -5  -6   13.70   17.50
   8   5  -6   34.50    6.50
   8   5  -6   29.20    8.00
   8   5  -6   28.90   11.40
  -8   5   6   35.60   12.30
   7  -5  -6    8.20    2.90
  -7  -5   6   -4.20    9.80
   7  -5  -6    0.90    3.40
   7  -5  -6  -16.30   11.40
   7   5  -6    4.50    5.70
   7   5  -6   11.00    4.00
   7   5  -6    1.50    7.70
  -7   5   6    5.70   10.00
   6  -5  -6   25.90    6.60
  -6  -5   6   37.60    7.10
   6  -5  -6   32.10    6.10
   6  -5  -6   16.60   14.60
  -6  -5   6   18.20   11.50
  -6   5   6   25.60   11.90
   6   5  -6   30.00    7.90
   6   5  -6   32.70   11.50
  -5  -5   6   14.10   10.50
   5  -5  -6   17.70   12.10
   5  -5  -6   17.50    6.70
  -5  -5   6   24.40    6.00
   5   5  -6   34.20    9.40
  -5   5   6   18.60    9.20
  -5   5   6   27.90    6.60
   5   5  -6   17.00    9.20
  -4  -5   6    9.10    9.10
  -4  -5   6    5.00    3.70
   4  -5  -6    4.10   10.10
   4  -5  -6    5.20    7.20
   4   5  -6    7.50    8.40
  -4   5   6    8.40    8.60
  -4   5   6    7.70    6.00
  -3  -5   6   93.59    8.90
  -3  -5   6  124.39   14.30
   3  -5  -6  117.39   14.10
  -3   5   6  117.39   15.30
   3   5  -6  106.29   10.60
  -3   5   6  128.39   17.90
   3   5  -6  111.79   14.50
  -2  -5   6   48.50   10.80
  -2  -5   6   45.70    9.00
   2  -5  -6   33.60   10.20
  -2   5   6   50.19   11.30
   2   5  -6   42.20   10.70
  -2   5   6   41.90   10.40
   2   5  -6   44.10    9.70
   1  -5  -6   12.30    9.50
  -1  -5   6   15.20    8.00
  -1  -5   6   -8.10    5.50
  -1   5   6    3.00    5.70
   1   5  -6    7.90    8.20
  -1   5   6    3.80    7.50
   0  -5   6  310.07   22.90
   0  -5  -6  311.47   15.40
   0  -5   6  331.67   18.30
   0  -5  -6  320.17   21.40
   0   5   6  329.97   17.00
   0   5  -6  321.07   19.40
   0   5   6  325.47   19.70
   1  -5   6  208.38   14.30
   1  -5   6  206.68   19.10
  -1  -5  -6  218.48   12.30
  -1  -5  -6  206.38   18.90
   1   5   6  204.78   17.10
  -1   5  -6  203.98   16.20
   1   5   6  207.38   13.00
   2  -5   6   47.90   14.90
   2  -5   6   45.50    9.40
  -2  -5  -6   50.99   16.10
  -2  -5  -6   37.50    7.30
   2   5   6   42.50    7.30
   2   5   6   60.79   11.70
  -2   5  -6   37.60   10.10
  -3  -5  -6   34.20   16.20
  -3  -5  -6   39.80    8.60
   3  -5   6   25.70   14.30
   3   5   6   17.20    9.60
   3   5   6   21.50    5.90
  -3   5  -6   38.80    7.40
  -3   5  -6   17.30    9.60
  -3   5  -6   20.20    6.90
   4  -5   6   50.19   18.70
  -4  -5  -6   34.80    8.60
  -4  -5  -6   41.50   16.20
  -4   5  -6   47.40    7.90
   4   5   6   39.70   11.80
  -4   5  -6   35.30   11.10
  -4   5  -6   38.60    8.30
   4   5   6   42.40    7.10
  -5  -5  -6  159.38   24.90
  -5  -5  -6  129.09   11.90
   5  -5   6  211.18   30.10
   5   5   6  136.89   10.60
  -5   5  -6  171.08   18.40
   5   5   6  176.18   17.80
  -5   5  -6  167.58   11.50
  -6  -5  -6   29.50    8.30
   6  -5   6    5.60   16.90
  -6  -5  -6   35.30   16.90
  -6   5  -6   24.70    5.90
  -6   5  -6   17.00   10.00
   6   5   6   23.50    5.50
  -6   5  -6   47.30    6.20
   6   5   6   36.60   10.90
   7  -5   6   33.90   18.80
  -7  -5  -6   20.40   15.20
  -7   5  -6   27.80   12.20
   7   5   6   57.89    9.70
   7   5   6   67.09   15.10
   8  -5   6    2.90   16.10
  -8  -5  -6  -16.80   11.10
  -8   5  -6   -3.80   10.10
   8   5   6    2.60    5.50
   8   5   6    8.20    9.60
  -9  -5  -6   -3.50   11.30
   9  -5   6    0.00   16.00
  -9   5  -6    9.90    9.70
   9   5   6    3.10    4.70
   9   5   6   16.40   10.30
  10  -5   6    5.80   21.00
 -10  -5  -6   38.00   15.90
  10   5   6   27.30   13.40
 -10   5  -6   37.10   14.80
  10   5   6   40.70    9.50
 -11  -5  -6   25.00   15.20
  11  -5   6   21.10   22.20
 -11   5  -6   11.90   13.90
  11   5   6   47.10   10.70
  11   5   6   33.70   13.50
  12  -5   6  -11.70   21.70
 -12  -5  -6   38.90   16.40
  12   5   6    5.20   10.70
 -12   5  -6    6.60   12.00
 -13  -6   6   15.50   13.60
  13  -6  -6   -1.70   19.00
  13   6  -6    2.80   11.90
 -13   6   6   10.20   11.30
  12  -6  -6   -9.60   14.10
 -12  -6   6   21.40   11.80
  12   6  -6    0.20   11.10
 -12   6   6    1.50   12.60
 -11  -6   6   19.00   10.90
  11  -6  -6  -11.30   15.30
 -11   6   6    1.80    8.10
  11   6  -6   -9.80    8.20
  11   6  -6   -2.80    6.70
 -10  -6   6   30.40   13.80
  10  -6  -6    2.70   15.10
  10   6  -6   16.40   11.30
  10   6  -6   -2.30    6.40
 -10   6   6   23.20   12.80
   9  -6  -6    0.50   12.10
  -9  -6   6    4.30    9.60
   9   6  -6   -8.10    5.20
   9   6  -6    3.00   10.00
  -9   6   6    4.80    8.60
   8  -6  -6    3.50   13.70
  -8  -6   6   -1.00   11.20
  -8   6   6   10.60   10.80
   8   6  -6    9.90    5.20
   8   6  -6   -0.70    9.40
  -7  -6   6   53.09   15.40
   7  -6  -6   78.19   19.20
   7  -6  -6   64.29    4.10
   7  -6  -6   77.89    4.40
  -7   6   6   70.69   16.00
   7   6  -6   62.99   15.00
   7   6  -6   65.19    6.70
   7   6  -6   62.29    6.70
   6  -6  -6   76.19   17.90
  -6  -6   6  101.79   20.00
   6  -6  -6   81.69    9.50
   6   6  -6   78.19   16.10
  -6   6   6   82.29   15.90
   6   6  -6   71.19    7.80
  -5  -6   6  -18.10    7.20
   5  -6  -6  -10.30    9.70
   5  -6  -6    4.60    7.00
  -5  -6   6   -1.30    3.80
   5   6  -6   -2.20    8.80
  -5   6   6   -7.10    5.00
  -5   6   6   -1.60    9.20
   5   6  -6   -3.30    5.40
   4  -6  -6   -7.30    7.10
   4  -6  -6    4.10   10.80
  -4  -6   6    4.50    9.50
  -4  -6   6    1.20    3.50
  -4   6   6   -1.30    8.50
   4   6  -6   -4.00    9.20
   3  -6  -6  130.99   20.50
  -3  -6   6   95.79    9.40
   3  -6  -6   98.59   17.50
  -3  -6   6   97.29   16.60
   3   6  -6  118.49   18.40
   3   6  -6  125.69   13.50
  -3   6   6  128.29   17.30
  -2  -6   6   27.50   11.70
  -2  -6   6   35.50    8.70
   2  -6  -6   50.09   13.80
  -2   6   6   41.60   12.90
  -2   6   6   58.29   13.20
   2   6  -6   37.10   11.40
   2   6  -6   63.89   11.00
  -1  -6   6  133.09   16.10
  -1  -6   6  149.49   18.10
   1  -6  -6  157.78   20.00
   1   6  -6  139.69   17.40
  -1   6   6  128.89   14.50
  -1   6   6  157.58   18.70
   0  -6   6   64.39   12.20
   0  -6   6   50.19   12.60
   0  -6  -6   69.09   17.10
   0   6  -6   47.60   11.60
   0   6   6   63.79   11.60
   0   6   6   55.09   13.40
   1  -6   6    5.70    6.60
   1  -6   6   -0.90   10.20
  -1  -6  -6  -10.40   10.10
  -1  -6  -6   -0.80    4.10
   1   6   6    8.60    6.10
   1   6   6   -4.10    8.20
  -1   6  -6    5.40    8.60
   2  -6   6   12.00   14.00
   2  -6   6   25.80    8.30
  -2  -6  -6    0.30   12.60
  -2  -6  -6   20.60    5.80
   2   6   6   20.00    5.80
  -2   6  -6    0.20    9.10
   2   6   6   23.90   11.30
  -3  -6  -6    8.40   15.00
   3  -6   6   21.30   15.40
  -3   6  -6   12.80    6.30
   3   6   6    8.80   10.50
   3   6   6   12.10    4.90
  -3   6  -6   -1.00    9.40
   4  -6   6   14.00   16.60
  -4  -6  -6    8.60    5.90
  -4  -6  -6   11.50   15.10
  -4   6  -6   29.40    7.60
   4   6   6   18.40    5.20
  -4   6  -6   15.10   11.90
  -4   6  -6    4.60    5.70
   4   6   6   17.70   11.10
  -5  -6  -6   26.50   15.20
  -5  -6  -6   30.30    6.80
   5  -6   6   24.20   17.00
   5   6   6   17.60    9.70
  -5   6  -6   38.50    7.30
  -5   6  -6   21.20   10.20
  -5   6  -6   64.29    8.80
   5   6   6   46.30    6.30
  -6  -6  -6  109.59   27.30
  -6  -6  -6   90.39   13.00
   6   6   6  105.69   18.90
  -6   6  -6  109.89    7.30
  -6   6  -6   65.09    6.80
   6   6   6   98.49    7.50
  -6   6  -6   77.29   15.90
  -7  -6  -6   49.20   18.50
   7  -6   6   13.40   18.00
   7   6   6   23.50    4.70
   7   6   6   16.00   10.60
  -7   6  -6    7.40    8.70
  -8  -6  -6   -0.70   12.10
   8  -6   6  -12.30   14.80
  -8   6  -6   14.00   11.90
   8   6   6   19.10   11.00
   8   6   6    8.60    4.20
   9  -6   6   -4.60   17.60
  -9  -6  -6   -1.50   12.20
   9   6   6   -4.40    8.00
  -9   6  -6    2.10    9.20
   9   6   6    7.10    4.50
 -10  -6  -6   31.90   17.30
  10  -6   6  -16.90   17.30
 -10   6  -6    7.10   10.80
  10   6   6   27.20   14.90
  10   6   6   28.90    6.00
 -11  -6  -6   16.20   16.50
  11  -6   6   21.70   39.70
 -11   6  -6    6.10   11.60
  11   6   6   -9.20    9.10
  12  -7  -6  -19.60   16.40
 -12  -7   6    1.70   13.30
 -12   7   6    4.80   17.20
  12   7  -6   -8.60   13.70
  11  -7  -6   45.80   23.00
 -11  -7   6   30.80   15.50
  11   7  -6   25.70   14.30
 -11   7   6   43.40   15.60
 -10  -7   6   -1.00   12.50
  10  -7  -6  -11.90   16.10
 -10   7   6    1.70   10.00
  10   7  -6    9.00   11.20
   9  -7  -6   14.30   15.90
  -9  -7   6   30.20   13.70
  -9   7   6    3.30    9.70
   9   7  -6   11.60   10.70
  -8  -7   6   93.99   19.50
   8  -7  -6  112.49   25.10
  -8   7   6   89.19   17.80
   8   7  -6  126.69   22.60
   7  -7  -6    6.60   11.20
  -7  -7   6   22.60   13.80
   7  -7  -6    9.20    2.50
   7  -7  -6    8.10    2.40
   7   7  -6   -8.40    9.30
  -7   7   6   -3.60    8.90
   6  -7  -6   16.30    5.30
   6  -7  -6   28.50   14.40
  -6  -7   6   -1.10   10.40
  -6   7   6   20.40    6.20
  -6   7   6   11.10   10.90
   6   7  -6   21.40   11.50
  -5  -7   6    2.50    2.90
  -5  -7   6    6.60   10.60
   5  -7  -6   -5.20    9.60
   5  -7  -6    9.40    6.20
   5   7  -6   -8.70    9.10
   5   7  -6   -4.00    3.30
  -5   7   6   -7.10    7.70
  -4  -7   6   88.39    7.50
   4  -7  -6   84.29   14.00
   4  -7  -6   84.09   18.10
  -4  -7   6   60.39   15.50
   4   7  -6   56.29   15.50
   4   7  -6   95.69   10.30
  -4   7   6   93.39   17.40
   3  -7  -6  161.58   20.00
  -3  -7   6  184.48   23.00
   3  -7  -6  182.68   23.70
  -3  -7   6  141.89   10.70
   3   7  -6  139.69   12.10
  -3   7   6  146.39   20.10
   3   7  -6  157.38   21.80
   2  -7  -6   15.30   10.30
   2  -7  -6    4.60   10.70
  -2  -7   6    6.20    7.50
  -2  -7   6   19.10   10.50
  -2   7   6    9.10   12.30
   2   7  -6    2.00   10.50
  -1  -7   6   34.30   11.00
  -1  -7   6   44.40   12.30
   1  -7  -6   42.00   14.40
   1  -7  -6   42.10   11.90
  -1   7   6   17.70   12.30
   1   7  -6   37.00   14.50
   0  -7  -6   23.20   14.60
   0  -7  -6   23.80    9.30
   0  -7   6   12.30   10.70
   0  -7   6    8.50    9.10
   0   7  -6   25.40   12.10
   0   7   6   13.90   12.30
  -1  -7  -6   21.70   14.70
   1  -7   6  -16.50   11.00
   1  -7   6   -1.70    7.40
  -1  -7  -6    8.00    4.80
  -1   7  -6   -5.40    9.80
   1   7   6   26.00   12.90
   1   7   6   -0.60    6.60
  -2  -7  -6   40.40    6.90
   2  -7   6   30.30   10.20
  -2  -7  -6   35.50   17.00
   2  -7   6   43.00   17.10
   2   7   6   48.50   14.80
  -2   7  -6   38.70   13.30
   2   7   6   19.30    6.60
  -3  -7  -6  189.18   11.40
   3  -7   6  222.08   29.10
  -3  -7  -6  227.98   30.20
   3  -7   6  201.58   15.00
   3   7   6  193.38   20.60
   3   7   6  187.18   10.40
  -3   7  -6  199.08   20.30
  -4  -7  -6   31.10    5.20
   4  -7   6   15.80   13.90
  -4  -7  -6    2.50   11.70
   4   7   6   23.10   11.00
   4   7   6   16.50    3.70
  -4   7  -6   22.60    5.90
  -4   7  -6   23.10   11.70
  -5  -7  -6   15.90   15.10
   5  -7   6   29.30   18.00
  -5   7  -6    4.90    5.30
  -5   7  -6   41.10    7.30
   5   7   6   17.50   10.60
  -5   7  -6   27.40   11.10
  -6  -7  -6   76.99   20.70
   6  -7   6   98.09   24.70
   6   7   6   66.99   16.80
  -6   7  -6   68.59    6.90
  -6   7  -6   95.19    7.00
  -6   7  -6   70.09   16.00
   7  -7   6   53.89   21.50
  -7  -7  -6   40.20   14.50
   7   7   6   37.80   14.20
  -7   7  -6   37.00   13.20
   8  -7   6   -7.50   17.50
  -8  -7  -6   18.50   11.90
  -8   7  -6   -2.60   10.20
   8   7   6    2.90    7.50
   9  -7   6  -18.00   15.90
  -9  -7  -6   12.20   16.00
  -9   7  -6   -5.80    9.60
   9   7   6   14.90   10.90
  10  -7   6    4.30   22.60
 -10  -7  -6    5.40   15.00
  10   7   6    9.20   12.90
 -10   7  -6    9.30   14.50
 -11  -7  -6    2.00   20.80
  11  -7   6   48.80   26.60
  11   7   6   26.30   15.10
 -11   7  -6  -14.70   10.50
 -12  -8   6   30.60   13.80
 -11  -8   6   32.00   19.00
  11   8  -6  -11.30   12.00
 -11   8   6    3.00   12.50
  10  -8  -6    2.80   18.30
 -10  -8   6   30.90   15.60
  10   8  -6   26.70   16.30
 -10   8   6  -13.10    9.20
   9  -8  -6    5.70   15.30
  -9  -8   6   -6.30    9.40
  -9   8   6    1.90   10.00
   9   8  -6   -7.60   10.30
  -8  -8   6   -5.60    9.40
   8  -8  -6   -7.20   12.60
   8   8  -6   12.60   12.60
  -8   8   6   16.80   11.90
   7  -8  -6   34.60    3.90
   7  -8  -6   63.59   20.10
  -7  -8   6   36.10   14.70
  -7   8   6   42.20   13.70
   7   8  -6   37.80   14.30
   6  -8  -6   28.10    6.50
  -6  -8   6    6.20   10.40
   6  -8  -6    7.80   12.00
   6   8  -6    5.50   10.20
  -6   8   6   12.10    8.70
  -6   8   6    8.30   11.00
   5  -8  -6   97.09   13.20
   5  -8  -6   56.99   16.60
  -5  -8   6   61.39   16.70
   5   8  -6   63.09   18.00
  -5   8   6   64.29   16.60
  -4  -8   6  211.78   26.40
   4  -8  -6  214.78   22.50
   4  -8  -6  194.18   17.20
  -4  -8   6  186.28    9.00
   4   8  -6  233.38   24.10
   4   8  -6  170.98    9.50
  -4   8   6  193.98   20.00
   3  -8  -6   -1.60    8.40
   3  -8  -6   11.30    9.70
  -3  -8   6    3.00    4.00
  -3  -8   6   -1.40    8.30
  -3   8   6   -9.80    9.80
   3   8  -6    1.90   11.40
   3   8  -6    4.00    5.70
   2  -8  -6  122.59   18.60
  -2  -8   6  102.09   11.50
   2  -8  -6  121.39   19.60
  -2  -8   6  111.69   19.40
  -2   8   6  139.79   20.60
   2   8  -6  142.39   22.50
  -1  -8   6    9.10    9.30
   1  -8  -6   12.00    8.10
  -1  -8   6   10.90   10.00
   1  -8  -6    7.10   12.20
   1   8  -6    8.10   11.90
  -1   8   6    7.60   10.40
   0  -8  -6   38.60   14.80
   0  -8   6   42.00   13.60
   0  -8  -6   81.19   13.00
   0  -8   6   64.19   13.80
   0   8   6   63.69   17.30
   0   8  -6   58.99   15.70
  -1  -8  -6   81.59   18.80
   1  -8   6   69.89   13.40
   1  -8   6   51.49   14.50
  -1  -8  -6   49.70    9.80
  -1   8  -6   47.30   15.00
   1   8   6   56.89   15.90
  -2  -8  -6   10.60    5.60
  -2  -8  -6   14.40    5.30
   2  -8   6   12.10   13.30
  -2  -8  -6   17.50   13.90
   2  -8   6    6.30    6.60
  -2   8  -6    9.20   11.40
   2   8   6    4.30    9.80
  -3  -8  -6    1.60   12.90
  -3  -8  -6   -5.90    3.10
   3  -8   6    6.30    6.10
   3  -8   6  -14.10   12.10
  -3  -8  -6    2.30    4.90
   3   8   6    5.30   11.10
  -3   8  -6   -1.40   10.20
  -4  -8  -6   62.99   19.70
   4  -8   6   53.49   19.10
   4   8   6   69.19   28.80
  -4   8  -6   60.09    9.90
  -5  -8  -6    3.70   12.60
   5  -8   6    8.90   16.70
   5   8   6    2.80    8.30
  -5   8  -6   26.60   13.90
  -5   8  -6   17.10   10.50
  -5   8  -6   -0.60    4.90
  -6  -8  -6   -4.30   11.30
   6  -8   6    6.20   18.00
  -6   8  -6   15.70    5.90
   6   8   6   -8.90   10.00
  -6   8  -6   -9.60    9.20
  -7  -8  -6  -20.10    8.20
   7  -8   6   18.10   19.60
  -7   8  -6   -2.10   10.30
   7   8   6    8.40   10.30
  -8  -8  -6   32.70   16.20
   8  -8   6   26.70   24.60
  -8   8  -6   17.80   12.90
   8   8   6   21.40   14.40
   9  -8   6   17.00   22.40
  -9  -8  -6   28.50   17.30
  -9   8  -6    0.30   11.70
   9   8   6   -3.00   11.30
 -10  -8  -6    7.70   26.20
  10  -8   6   29.90   26.10
 -10   8  -6   11.60   13.30
  10   8   6   -2.10   12.50
 -11  -9   6   22.60   13.90
  11  -9  -6   -8.60   20.60
  11   9  -6    9.00   17.00
 -11   9   6    9.50   12.90
  10  -9  -6   -6.10   20.50
 -10  -9   6  -11.50   12.50
  10   9  -6  -17.80   10.60
 -10   9   6    8.90   12.20
   9  -9  -6  -10.80   15.10
  -9  -9   6   32.60   14.80
  -9   9   6   22.50   14.30
   9   9  -6   15.30   12.00
   8  -9  -6  -30.50   12.90
  -8  -9   6    1.80   11.30
  -8   9   6   -3.50   11.10
   8   9  -6   -6.50   11.50
   7  -9  -6    4.90    3.20
   7  -9  -6    6.70   14.30
  -7  -9   6   -5.60    9.90
   7   9  -6  -11.50    9.50
  -7   9   6   13.80   10.40
  -6  -9   6    9.10   12.70
   6  -9  -6   26.00    6.40
   6  -9  -6    5.50   16.10
   6   9  -6   21.10   14.20
  -6   9   6   24.00   11.90
   5  -9  -6   12.00    6.90
  -5  -9   6  -15.70    8.40
  -5   9   6    0.40   10.40
   5   9  -6   -3.10   11.10
   4  -9  -6   27.60    9.20
   4  -9  -6   15.10   11.20
  -4  -9   6   20.00   12.00
  -4  -9   6   19.60    4.60
  -4   9   6   39.30   14.30
   4   9  -6   24.20   16.10
   3  -9  -6   10.00    9.30
  -3  -9   6    4.60    4.30
   3  -9  -6    2.20    9.40
  -3  -9   6    2.60   15.70
  -3   9   6   11.50   12.30
   3   9  -6   13.70    5.90
   3   9  -6   -2.00   13.70
   2  -9  -6  177.28   22.50
   2  -9  -6  188.48   24.50
  -2  -9   6  169.18   19.50
  -2   9   6  191.08   29.40
   2   9  -6  185.18   26.40
   1  -9  -6   -4.70    9.30
  -1  -9   6    6.10    9.40
   1  -9  -6   15.10    8.70
  -1  -9   6   27.50    9.20
  -1   9   6   11.30   11.80
   1   9  -6    5.50   11.90
   0  -9  -6   10.40    7.20
   0  -9  -6   -3.30   11.60
   0  -9   6   -5.20    9.30
   0  -9   6   -1.30    7.60
   0   9   6   -4.10   10.20
   0   9  -6   13.30   11.70
  -1  -9  -6   -5.60    5.70
   1  -9   6   -2.10   10.30
   1  -9   6    7.90    6.90
  -1  -9  -6    2.10   11.50
   1   9   6    1.70   18.90
  -1   9  -6   16.30   14.40
  -2  -9  -6   16.10   15.50
   2  -9   6   18.00    8.90
  -2  -9  -6    2.00    5.20
  -2  -9  -6   21.60    7.00
   2  -9   6   23.10   14.20
  -2   9  -6   10.90   13.50
   2   9   6    8.70   12.60
   3  -9   6   43.70   16.80
   3  -9   6   57.09   12.20
  -3  -9  -6   47.00   17.30
  -3   9  -6   33.90   13.50
   3   9   6   51.59   17.40
   4  -9   6   29.80   17.10
  -4  -9  -6   24.40   14.90
  -4   9  -6   29.20    7.30
  -4   9  -6    4.70   11.00
   4   9   6   35.10   14.20
   5  -9   6   13.80   18.00
  -5  -9  -6   15.90   14.70
  -5   9  -6   -7.60    9.20
  -5   9  -6    5.80    6.30
   5   9   6   -7.90   11.10
   6  -9   6  -15.30   14.50
  -6  -9  -6   12.60   13.90
  -6   9  -6   -4.30    5.50
   6   9   6   12.10   11.90
  -6   9  -6   13.20   12.40
  -7  -9  -6   16.90   17.70
   7  -9   6    0.00   17.90
   7   9   6    6.50   12.80
  -7   9  -6   15.20   13.10
   8  -9   6   32.60   23.60
  -8  -9  -6    9.70   17.10
  -8   9  -6   -0.40   11.40
   8   9   6   26.20   14.10
  -9  -9  -6   47.60   22.10
   9  -9   6   32.50   24.00
  10 -10  -6   10.10   22.30
 -10 -10   6   25.10   15.50
  10  10  -6  -18.10   14.60
 -10  10   6   -7.90   11.00
  -9 -10   6   16.30   20.50
   9 -10  -6   22.10   22.30
  -9  10   6   -6.30   11.40
   9  10  -6  -23.80    9.80
  -8 -10   6   14.30   13.60
   8 -10  -6   -2.70   18.00
   8  10  -6   14.60   16.40
  -8  10   6   -1.20   10.00
   7 -10  -6   11.00   16.70
  -7 -10   6   -8.10   10.10
   7  10  -6  -13.00   11.70
  -7  10   6    2.90   12.90
   6 -10  -6   14.60    6.40
  -6 -10   6   27.00   14.20
   6 -10  -6   30.60   16.80
  -6  10   6   -1.70   12.10
   6  10  -6   -6.50   13.70
   5 -10  -6    2.90    6.30
   5 -10  -6   -6.50   12.80
  -5 -10   6   24.70   10.80
   5  10  -6   13.10   12.20
  -5  10   6   -5.40   10.40
   4 -10  -6  -11.10   11.50
   4 -10  -6    8.20    7.80
  -4 -10   6   16.20   12.50
   4  10  -6    8.30   13.10
  -4  10   6  -13.70   11.70
  -3 -10   6   -6.50    9.60
   3 -10  -6   16.50    8.90
   3 -10  -6   12.50   12.60
  -3 -10   6  -10.30    8.30
  -3 -10   6    2.50    4.60
  -3  10   6   13.00   12.00
   3  10  -6    5.60   12.70
  -2 -10   6   33.30    8.60
   2 -10  -6   20.40   12.20
   2 -10  -6   36.20   13.30
  -2 -10   6   25.60   13.10
  -2  10   6   31.60   15.50
   2  10  -6   28.50   15.40
  -1 -10   6  -20.50   12.50
  -1 -10   6   16.50    8.20
   1 -10  -6   -1.80   10.80
   1 -10  -6   -1.30    9.20
  -1  10   6   14.80   12.30
   1  10  -6    2.10   11.90
   0 -10  -6    6.10   12.30
   0 -10   6    6.60    9.70
   0 -10   6   17.20   10.60
   0 -10  -6   -1.20    6.90
   0  10  -6  -16.30   11.30
   0  10   6   36.80   15.10
  -1 -10  -6   -2.70    6.60
  -1 -10  -6    1.50   12.60
   1 -10   6    3.40    8.70
   1 -10   6   -1.00   10.20
  -1  10  -6   18.20   12.90
   1  10   6   -6.30   12.60
  -2 -10  -6   23.10   15.00
   2 -10   6   -1.70   11.40
  -2 -10  -6   -7.50    5.80
   2 -10   6   10.50    9.30
  -2  10  -6    1.00   12.20
   2  10   6   -8.50   10.50
  -3 -10  -6   39.50   15.60
   3 -10   6    1.30   13.70
   3 -10   6   15.00    7.10
  -3  10  -6    4.50   10.70
   3  10   6    1.20   12.50
   4 -10   6   29.00   17.10
  -4 -10  -6   26.60   16.20
   4  10   6   22.60   15.30
  -4  10  -6   19.70   13.30
   5 -10   6  -11.30   15.90
  -5 -10  -6   -5.20   12.60
   5  10   6   -9.80   13.40
  -5  10  -6  -11.60   11.30
  -5  10  -6   12.50    8.10
   6 -10   6   -1.30   19.60
  -6 -10  -6    3.70   15.70
  -6  10  -6   -4.80   11.30
   6  10   6   20.10   17.80
   7 -10   6   21.50   20.40
  -7 -10  -6   23.10   17.60
   7  10   6   11.00   13.50
  -7  10  -6   13.80   14.10
  -8 -10  -6   12.60   16.60
   8  10   6    0.30   20.40
   8 -11  -6   -1.50   18.00
  -8 -11   6   -6.00   14.20
   8  11  -6  -18.90   25.20
  -8  11   6  -13.10   11.60
   7 -11  -6  -13.00   14.50
  -7 -11   6    0.70   12.70
  -7  11   6   -4.50   11.60
   7  11  -6  -12.60   13.90
   6 -11  -6   21.40    7.00
   6 -11  -6   -2.70   16.50
  -6 -11   6    5.60   13.10
   6  11  -6   -4.90   14.10
  -6  11   6    5.50   13.80
   5 -11  -6   -9.10   13.20
  -5 -11   6  -13.40    9.90
   5 -11  -6    0.90    6.70
  -5  11   6   18.80   14.00
   5  11  -6   18.00   17.30
   4 -11  -6   -9.90   12.10
   4 -11  -6   10.50    8.80
  -4 -11   6   -5.90   10.30
  -4  11   6  -14.40   11.20
   4  11  -6    9.60   13.90
   3 -11  -6   15.10    9.70
  -3 -11   6    9.40    5.70
   3 -11  -6   10.00   12.90
  -3 -11   6    2.00   11.90
  -3  11   6   -5.70   12.20
   3  11  -6   15.30   15.30
   2 -11  -6   -3.00   10.60
  -2 -11   6    3.80   10.20
  -2 -11   6    8.00    6.70
  -2  11   6   -2.50   12.70
   2  11  -6   -6.30   14.20
  -1 -11   6   22.40   12.40
   1 -11  -6   23.90   11.80
  -1 -11   6    6.00    7.30
   1 -11  -6    4.30   10.20
  -1  11   6    4.10   14.00
   1  11  -6   11.90   14.60
   0 -11  -6    7.70   10.10
   0 -11  -6   -6.60    8.60
   0 -11   6   21.50   10.50
   0 -11   6   11.80   10.20
   0  11  -6    6.80   13.80
   0  11   6    6.30   13.70
  -1 -11  -6  -11.30    8.20
  -1 -11  -6   30.10   15.30
   1 -11   6   14.70    9.50
   1 -11   6   26.90   12.60
  -1  11  -6   69.09   19.30
   1  11   6    4.60   13.30
   2 -11   6   26.20    9.20
   2 -11   6    5.00   13.80
  -2 -11  -6   25.70   16.60
  -2  11  -6   -2.10   13.20
   2  11   6   -4.30   12.40
  -3 -11  -6    8.10   14.50
   3 -11   6   18.40    9.30
   3 -11   6   11.10   16.30
  -3  11  -6   12.20   13.90
   3  11   6   -6.00   11.90
  -4 -11  -6   38.50   16.70
   4 -11   6    5.00   14.90
   4  11   6    6.30   14.20
  -4  11  -6   14.10   14.10
   5 -11   6   11.30   18.60
  -5 -11  -6   10.50   17.70
   5  11   6   -0.30   14.10
  -5  11  -6   -9.30   10.50
  -5  11  -6   -4.40    8.70
   6 -11   6   -6.50   17.40
  -6 -11  -6   43.70   18.60
   6  11   6   38.50   18.00
  -6  11  -6    3.80   12.70
  -7 -11  -6    6.70   17.30
  -7  11  -6    0.70   14.80
   7  11   6  -22.80   12.70
   7 -12  -6   14.60   20.90
  -7 -12   6   -1.20   13.90
  -7  12   6    7.00   11.80
   7  12  -6   10.00   15.90
   6 -12  -6   -4.40   16.20
  -6 -12   6   40.90   26.40
  -5 -12   6    0.60   14.20
   5 -12  -6  -40.20   15.10
   5 -12  -6   32.10   10.40
   5  12  -6   10.00   15.40
  -5  12   6    8.70   14.40
   4 -12  -6    3.40   15.00
  -4 -12   6    3.20   13.70
   4 -12  -6    7.50    9.20
  -4  12   6   10.60   15.10
   4  12  -6   -4.40   16.40
  -3 -12   6   14.60   13.50
   3 -12  -6   27.50   11.30
  -3  12   6   16.60   14.90
   3  12  -6   -9.30   14.60
  -2 -12   6   13.40    9.90
  -2 -12   6    6.50   12.60
   2 -12  -6   -2.80    9.50
   2 -12  -6  -11.80   11.20
  -2  12   6   -7.00   13.60
   2  12  -6  -10.20   12.30
  -1 -12   6    5.20    8.50
   1 -12  -6    5.20   11.60
  -1 -12   6   -3.80   10.20
   1 -12  -6    1.50   11.50
  -1  12   6   -4.60   13.60
   1  12  -6   -8.90   13.70
   0 -12   6   21.80   11.00
   0 -12  -6   23.70   14.70
   0 -12  -6  -10.00   11.20
   0 -12   6   -3.30   10.20
   0  12  -6  -11.70   13.80
   0  12   6  -14.50   13.70
  -1 -12  -6   37.50   16.10
   1 -12   6   20.50   13.30
  -1 -12  -6    3.50   10.90
   1 -12   6   32.60   12.50
   1  12   6   42.10   17.00
  -1  12  -6   41.20   17.70
   2 -12   6   55.69   14.10
   2 -12   6   65.59   18.80
  -2 -12  -6   31.50   18.40
   2  12   6   48.10   20.20
  -2  12  -6    8.00   16.40
   3 -12   6    4.00    9.10
   3 -12   6    6.80   13.60
  -3 -12  -6   -0.10   14.50
  -3  12  -6   11.50   16.60
   3  12   6  -21.60   13.70
   4 -12   6   34.50   20.00
  -4 -12  -6   43.80   20.80
  -4  12  -6   -3.20   14.20
   4  12   6   24.40   16.40
  -5 -12  -6   30.40   16.30
   5 -12   6  -13.40   17.50
   5  12   6   11.80   16.40
  -5  12  -6   -6.40   12.30
   5 -13  -6  -43.90   14.60
   5 -13  -6    5.10    9.00
  -5 -13   6   20.70   15.50
   4 -13  -6   31.90   10.90
   4 -13  -6  -27.00   17.00
  -4 -13   6   38.10   23.90
  -4  13   6   -3.90   12.00
   4  13  -6   24.60   20.20
  -3 -13   6   -0.70   13.50
   3 -13  -6  -36.20   11.60
   3 -13  -6   -3.40    9.00
  -3  13   6   33.60   19.00
   3  13  -6   -7.60   17.10
   2 -13  -6   28.10   14.10
  -2 -13   6   24.70   12.60
  -1 -13   6   14.70   11.80
   1 -13  -6  -20.20   13.80
   1 -13  -6   27.90   10.60
  -1 -13   6    4.20   13.20
   1  13  -6   23.00   21.10
  -1  13   6   -2.90   14.60
   0 -13   6   12.60   11.00
   0 -13  -6  -13.70   16.50
   0 -13  -6   18.50   13.60
   0 -13   6    3.30   10.30
   0  13  -6   24.80   26.40
   0  13   6    8.70   22.40
   1 -13   6    8.40   11.10
  -1 -13  -6    9.60   15.10
   1 -13   6   11.20   12.70
   1  13   6    1.40   25.70
  -2 -13  -6   22.80   15.80
   2 -13   6   -5.30   10.40
   2 -13   6    6.30   15.70
   2  13   6  -30.50   13.50
  -2  13  -6   18.40   16.30
  -3 -13  -6   -3.20   16.70
   3 -13   6  -11.30   13.80
   3 -13   6    4.80   10.40
   3  13   6   -7.60   15.10
  -3  13  -6  -13.90   13.80
  14   0  -7   22.60    7.40
  14   0  -7   -8.40   17.00
 -13   0   7   58.49   11.90
  13   0  -7  113.29   25.80
 -13   0   7   93.29   19.90
 -12   0   7  -11.00    5.90
 -12   0   7   -0.60    4.80
  12   0  -7   -1.50   11.60
 -11   0   7   -5.00    5.70
 -11   0   7    1.50    5.70
 -10   0   7    9.10    9.20
  10   0  -7  -16.10    8.40
 -10   0   7   10.80    6.50
  -9   0   7   13.10    8.00
  -9   0   7   -4.10    4.60
   9   0  -7    0.10    9.20
   8   0  -7   -4.60   10.50
  -8   0   7    9.30    7.90
  -8   0   7   -2.60    6.00
  -7   0   7    9.30    6.90
  -7   0   7    9.60   10.20
  -7   0   7    2.30    6.80
  -6   0   7   -4.70    3.90
  -6   0   7    6.80    8.30
  -6   0   7   -2.90    5.10
  -5   0   7  407.96   18.20
  -5   0   7  405.66   18.60
  -5   0   7  404.56   21.20
   4   0  -7    4.00    3.30
   4   0  -7    8.40    6.00
  -4   0   7   -1.70    3.00
  -4   0   7    0.20    5.20
  -4   0   7    3.30    5.30
  -3   0   7   91.09   11.60
   3   0  -7   77.49    6.10
   3   0  -7   83.39    8.90
   3   0  -7   91.19    8.50
  -3   0   7   87.19    6.30
   2   0  -7   -0.40    4.80
   2   0  -7   -3.00    1.60
  -2   0   7   -0.30    1.50
   2   0  -7    6.40    4.40
  -2   0   7    0.10    4.60
   2   0  -7    0.20    4.00
   1   0  -7  604.34   22.10
  -1   0   7  660.63   23.20
  -1   0   7  652.13   21.60
   1   0  -7  677.03   22.90
   0   0   7   -1.00    1.00
   0   0   7    0.00    4.70
   0   0  -7   -2.10    5.30
   0   0  -7    1.50    4.70
   0   0   7    0.80    1.30
   0   0   7   -1.40    3.60
  -1   0  -7 1887.11   44.80
  -1   0  -7 1921.51   35.10
   1   0   7 1819.92   45.30
  -1   0  -7 1863.51   46.40
   1   0   7 1835.02   34.10
   1   0   7 1764.22   42.80
  -2   0  -7   -1.80    2.70
  -2   0  -7    2.40    6.50
   2   0   7   -8.80    5.70
  -3   0  -7    8.90    8.10
  -3   0  -7    0.40    4.00
   3   0   7    5.10    7.90
   4   0   7    0.80    8.90
  -4   0  -7   -3.40    8.00
   5   0   7   24.90   13.80
  -5   0  -7   32.20    8.60
  -5   0  -7   63.19   13.60
  -6   0  -7    3.90    6.10
   6   0   7   10.50   12.90
  -6   0  -7    2.20   10.90
   7   0   7  113.69   22.40
  -7   0  -7  152.68   19.90
  -7   0  -7  136.99   18.60
  -8   0  -7   -1.30    6.00
  -8   0  -7   -9.40    8.10
   8   0   7   10.90   15.10
  -9   0  -7   76.29   15.60
  -9   0  -7   66.09   15.10
   9   0   7   54.39   20.10
 -10   0  -7   -9.20    6.00
  10   0   7    8.50   14.10
 -10   0  -7    1.90    8.00
  11   0   7   46.30   18.40
 -11   0  -7   38.80   11.10
 -11   0  -7   20.80   12.80
  12   0   7  -10.90   17.00
 -12   0  -7    6.60   11.60
 -12   0  -7   -5.90   10.90
  14  -1  -7    5.70   20.00
 -14  -1   7   -5.30   11.70
  14   1  -7   -0.80   17.40
  13  -1  -7  -14.50   15.10
  13  -1  -7    6.60    6.30
 -13  -1   7    6.50    9.60
 -13  -1   7   12.70   10.60
  13   1  -7   17.50   15.30
 -13   1   7   -1.10    8.20
 -12  -1   7   29.80   10.50
  12  -1  -7   26.90    8.30
 -12  -1   7   10.10    8.60
  12  -1  -7   27.00   18.60
 -12   1   7   17.10   10.50
  12   1  -7   33.00   17.10
  11  -1  -7   47.40    9.40
  11  -1  -7   53.29   18.60
 -11  -1   7   49.60   12.40
 -11  -1   7   56.49   13.10
  11   1  -7   51.19   17.60
 -11   1   7   65.59   15.30
 -10  -1   7   44.20   11.30
  10  -1  -7   43.40    9.00
  10  -1  -7   23.10   13.90
  10   1  -7   38.40   14.10
  -9  -1   7   11.20    7.40
   9  -1  -7   18.00   12.60
  -9  -1   7   19.30    8.90
  -9   1   7    9.60    7.50
   9   1  -7   24.10   12.90
   8  -1  -7  339.47   27.50
  -8  -1   7  300.27   20.10
  -8  -1   7  351.16   22.50
  -8   1   7  346.47   23.10
   8   1  -7  334.97   24.80
  -7  -1   7  236.08   17.30
  -7  -1   7  236.88   19.90
   7  -1  -7  226.98   14.50
  -7  -1   7  261.37   17.80
  -7   1   7  290.37   23.20
  -7   1   7  248.68   18.50
  -6  -1   7  198.78   14.60
  -6  -1   7  190.88   14.00
  -6  -1   7  182.28   15.90
   6  -1  -7  185.68   12.60
  -6   1   7  205.98   19.00
  -6   1   7  161.48   13.80
  -5  -1   7   27.30    6.80
   5  -1  -7   16.80    6.50
   5  -1  -7   29.70    6.50
  -5  -1   7   20.20    7.70
  -5  -1   7   13.60   11.80
  -5   1   7   29.50    9.10
  -5   1   7   14.40    5.50
  -4  -1   7  129.49   11.70
  -4  -1   7  136.19   11.50
   4  -1  -7  112.69   10.00
   4  -1  -7  139.49   10.10
   4  -1  -7  132.29    9.40
  -4  -1   7  123.59    9.00
   4   1  -7  129.19    9.40
  -4   1   7  177.88   27.70
  -4   1   7  126.69    9.70
   3  -1  -7 1027.20   28.80
  -3  -1   7  993.80   23.40
   3  -1  -7  960.80   27.30
  -3  -1   7  989.60   29.40
  -3  -1   7  973.30   29.50
   3  -1  -7  950.00   23.00
   3   1  -7  965.30   24.20
  -3   1   7  960.40   31.10
  -3   1   7  990.00   24.10
   3   1  -7  923.01   28.40
   2  -1  -7   13.90    3.50
   2  -1  -7   12.80    6.20
  -2  -1   7   18.50    6.40
   2  -1  -7   18.00    6.10
  -2  -1   7   16.90    6.00
  -2   1   7   15.00    6.00
  -2   1   7   20.30    6.20
   2   1  -7   27.70    7.20
  -2   1   7   15.40    3.20
   2   1  -7   17.40    3.10
   2   1  -7   15.10    3.10
   2   1  -7   17.20    5.50
   1  -1  -7  102.89   12.20
   1  -1  -7   80.39    4.50
  -1  -1   7   81.39   10.70
   1  -1  -7   62.39    9.00
  -1  -1   7   73.09    3.70
   1   1  -7   79.29    4.60
   1   1  -7   80.69   10.60
   1   1  -7   75.99    8.20
  -1   1   7   83.19   10.40
   1   1  -7   77.89   10.60
  -1   1   7   78.39    4.20
  -1   1   7   82.89    8.60
   0  -1   7 1177.78   22.70
   0  -1  -7 1151.88   32.00
   0  -1   7 1223.88   34.30
   0  -1  -7 1180.78   33.40
   0   1  -7 1197.08   32.10
   0   1   7 1122.09   31.90
   0   1  -7 1190.28   22.00
   0   1   7 1176.28   22.90
   0   1  -7 1086.09   32.60
   0   1   7 1165.18   32.10
   0   1  -7 1149.39   31.30
   0   1   7 1174.98   22.10
   1  -1   7  771.42   27.80
  -1  -1  -7  708.43   25.20
  -1  -1  -7  741.43   25.80
   1  -1   7  741.63   18.20
   1  -1   7  752.82   23.60
   1   1   7  765.92   18.30
  -1   1  -7  755.12   18.80
   1   1   7  750.42   18.70
   1   1   7  736.33   25.30
  -1   1  -7  784.22   25.50
  -2  -1  -7  886.81   23.50
   2  -1   7  914.21   26.80
   2  -1   7  725.63   29.40
   2  -1   7  898.71   32.50
  -2  -1  -7  877.81   29.60
  -2   1  -7  915.01   28.50
   2   1   7  915.41   29.80
  -2   1  -7  883.61   24.40
   2   1   7  914.21   26.80
   3  -1   7  360.26   22.20
  -3  -1  -7  348.07   15.70
  -3   1  -7  343.17   17.50
   3   1   7  329.47   19.40
  -3   1  -7  330.37   16.10
  -4  -1  -7  190.18   17.40
   4  -1   7  189.18   19.90
  -4  -1  -7  211.58   14.10
  -4   1  -7  200.18   14.50
   4   1   7  137.49   15.60
  -4   1  -7  190.48   15.00
  -5  -1  -7   -1.70    5.30
   5  -1   7   -1.80   11.80
  -5  -1  -7    9.60   11.60
  -5   1  -7    2.20    5.60
   5   1   7    2.70    9.50
  -5   1  -7   14.40    9.80
   6  -1   7   23.20   15.40
  -6  -1  -7   39.00   15.00
  -6  -1  -7   21.50    9.10
  -6   1  -7   18.40    8.80
  -6   1  -7   22.10   10.60
   6   1   7   12.80   12.90
  -7  -1  -7   59.29   12.60
  -7  -1  -7   50.39   14.80
   7  -1   7   64.39   20.50
  -7   1  -7   49.50   13.20
   7   1   7   52.19   16.60
  -7   1  -7   53.29   13.40
   8  -1   7    2.30   12.80
  -8  -1  -7    3.20    8.00
  -8  -1  -7    3.30    7.50
   8   1   7    4.00   10.50
  -8   1  -7   19.00    8.20
  -8   1  -7    6.40    8.30
  -9  -1  -7   63.89   13.90
   9  -1   7   48.30   21.80
  -9  -1  -7   72.19   16.70
  -9   1  -7   46.80   13.50
   9   1   7  101.09   21.40
  -9   1  -7   99.99   14.80
  10  -1   7   19.40   16.00
 -10  -1  -7    2.30    7.50
 -10  -1  -7   11.70    8.70
  10   1   7    6.90   13.50
 -10   1  -7   11.40   10.60
 -10   1  -7    9.70    8.10
  11  -1   7   41.60   21.70
 -11  -1  -7   23.90   10.20
 -11  -1  -7   17.00   11.20
 -11   1  -7   18.80    8.70
  11   1   7   -1.80   12.60
 -11   1  -7   11.80   11.10
 -12  -1  -7    3.40   10.30
  12  -1   7    5.00   17.90
 -12  -1  -7   11.30   17.10
 -12   1  -7   20.50   11.10
 -12   1  -7    3.80   10.30
  12   1   7   -0.10   13.40
 -14  -2   7   -2.10    8.70
 -14  -2   7   19.10   12.40
  14  -2  -7   -6.50   20.80
 -14   2   7   27.70   12.80
 -13  -2   7   -2.10    7.30
 -13  -2   7   16.50   11.10
  13  -2  -7   16.10   16.50
  13   2  -7   -3.90   14.40
 -13   2   7    1.90    9.80
 -12  -2   7   22.90    9.00
  12  -2  -7    0.50   16.90
  12  -2  -7    9.50    5.80
 -12  -2   7    8.30    8.80
  12   2  -7   -5.40   13.50
 -12   2   7   15.30   11.30
 -11  -2   7   23.10   10.80
  11  -2  -7   20.50   16.10
  11  -2  -7   15.80    6.10
 -11  -2   7   19.90   10.30
 -11   2   7    3.80    9.10
  11   2  -7   26.50   12.90
  10  -2  -7    2.50   15.00
 -10  -2   7   -2.50    6.60
  10  -2  -7   -2.90    4.00
 -10  -2   7    6.50    7.10
  10   2  -7   -5.20    8.20
 -10   2   7    1.50    6.50
   9  -2  -7    9.60    5.20
   9  -2  -7    4.50   10.40
  -9  -2   7    9.10    7.60
  -9  -2   7   13.00    7.70
   9   2  -7   18.80   11.00
  -9   2   7    3.60    7.00
  -8  -2   7  863.21   35.20
   8  -2  -7  826.52   26.70
  -8  -2   7  872.41   35.20
   8  -2  -7  818.42   40.80
   8  -2  -7  945.41   30.80
   8   2  -7  861.01   36.10
  -8   2   7  837.92   36.80
   7  -2  -7   -8.10    9.90
  -7  -2   7    9.80    7.50
   7  -2  -7   -0.50    4.40
  -7  -2   7    5.20    7.70
   7  -2  -7   10.70    5.80
  -7  -2   7    6.70    6.30
  -7   2   7    0.00    5.80
   6  -2  -7   71.09    9.40
   6  -2  -7   78.89   10.40
  -6  -2   7   71.49   12.80
  -6  -2   7   61.59   10.30
  -6  -2   7   70.39   13.80
  -6   2   7   66.69   15.40
  -6   2   7   69.09   12.60
   5  -2  -7  459.95   18.60
  -5  -2   7  454.25   20.70
   5  -2  -7  461.25   17.40
  -5  -2   7  479.95   22.80
  -5   2   7  435.46   24.40
   4  -2  -7  226.88   12.30
  -4  -2   7  237.48   15.90
   4  -2  -7  241.68   13.90
   4  -2  -7  226.98   13.10
  -4  -2   7  233.78   14.30
   4   2  -7  238.98   12.80
  -4   2   7  234.58   17.10
  -4   2   7  228.58   13.10
   4   2  -7  246.18   13.80
   4   2  -7  232.68   12.80
  -3  -2   7  627.94   22.40
   3  -2  -7  632.54   22.30
   3  -2  -7  581.94   18.90
  -3  -2   7  609.44   23.40
  -3   2   7  609.54   19.10
   3   2  -7  619.84   19.20
  -3   2   7  586.04   24.80
   3   2  -7  586.44   21.30
   3   2  -7  601.84   19.00
  -2  -2   7   -1.80    3.50
  -2  -2   7   11.10    5.90
   2  -2  -7   -0.10    3.40
   2  -2  -7   -3.50    4.80
  -2   2   7   -1.10    2.90
   2   2  -7    8.70    4.70
   2   2  -7    3.80    3.40
  -2   2   7    1.40    4.00
  -2   2   7    3.00    4.70
   1  -2  -7   13.70    3.70
  -1  -2   7   15.50    3.60
  -1  -2   7    6.40    5.40
   1  -2  -7   16.80    7.00
  -1  -2   7    9.50    5.80
   1  -2  -7   10.70    5.00
   1   2  -7   11.50    4.20
  -1   2   7   11.60    5.80
  -1   2   7    9.60    3.90
   1   2  -7   16.10    6.10
  -1   2   7   17.80    6.90
   0  -2   7  276.77   16.60
   0  -2  -7  291.97   10.70
   0  -2  -7  289.27   16.70
   0  -2  -7  290.57   14.80
   0  -2   7  290.77   11.50
   0   2  -7  298.37   15.20
   0   2  -7  283.67   14.20
   0   2   7  290.77   11.70
   0   2  -7  295.07   11.10
   0   2   7  278.07   14.70
  -1  -2  -7 2156.38   49.80
   1  -2   7 2322.27   56.09
   1  -2   7 2239.98   49.60
  -1  -2  -7 2230.98   53.59
  -1   2  -7 2285.07   44.10
   1   2   7 2265.47   45.10
   1   2   7 2314.17   50.49
  -1   2  -7 2230.78   48.80
  -1   2  -7 2232.68   49.80
  -2  -2  -7   80.69   13.40
   2  -2   7   58.29   12.70
   2  -2   7   82.69    9.10
   2   2   7   64.29    6.80
  -2   2  -7   70.19    7.40
  -2   2  -7   76.49   10.90
   2   2   7   77.29   10.90
   2   2   7   61.69    8.00
   3  -2   7  891.31   36.40
  -3  -2  -7  883.91   33.60
   3  -2   7  833.92   25.60
   3   2   7  901.91   30.10
  -3   2  -7  886.31   28.10
   3   2   7  897.61   27.20
  -3   2  -7  903.61   28.30
  -4  -2  -7   12.20    6.20
  -4  -2  -7   25.20   11.80
   4  -2   7   19.10   13.00
   4  -2   7   17.10    5.40
  -4   2  -7   10.20    7.10
  -4   2  -7   17.70    8.30
  -5  -2  -7  103.29   14.00
  -5  -2  -7  108.69   19.00
   5  -2   7  111.39   21.80
   5   2   7  108.49   15.60
  -5   2  -7  105.09   15.00
  -5   2  -7  125.79   14.60
  -6  -2  -7   23.30    8.70
   6  -2   7   45.60   17.70
  -6  -2  -7   11.40   13.60
  -6   2  -7   19.40   10.00
  -6   2  -7    0.80    6.90
   6   2   7   18.60   12.10
   7  -2   7  231.18   31.40
  -7  -2  -7  185.68   21.20
  -7  -2  -7  162.58   17.30
  -7   2  -7  222.58   20.60
   7   2   7  196.98   20.00
  -7   2  -7  211.38   15.90
  -8  -2  -7    3.10   10.10
  -8  -2  -7   -1.30    5.20
   8  -2   7  -12.00   14.00
  -8   2  -7    7.00    6.90
   8   2   7  -10.50    8.10
   9  -2   7   40.50   21.20
  -9  -2  -7   43.50   13.30
  -9  -2  -7   46.00   15.20
  -9   2  -7   68.09   12.70
  -9   2  -7   42.30   13.80
   9   2   7   46.30   16.20
  10  -2   7   24.20   20.60
 -10  -2  -7   30.60   12.30
 -10  -2  -7   23.40   12.30
 -10   2  -7   21.60   11.90
 -10   2  -7   24.00    8.40
  10   2   7   39.20   13.90
 -11  -2  -7   24.80   12.80
 -11  -2  -7   25.20   12.40
  11  -2   7   -1.80   19.00
  11   2   7    4.30   13.30
 -11   2  -7    1.60    9.60
  12  -2   7    2.30   19.20
 -12  -2  -7   28.40   13.40
 -12  -2  -7    7.20   10.20
  12   2   7    5.80   13.90
 -12   2  -7    7.30   10.10
 -14  -3   7    7.70   10.50
  14   3  -7   -0.60   10.10
  14   3  -7  -27.10   14.10
 -14   3   7   -9.80    9.90
 -13  -3   7    7.60   10.60
  13  -3  -7   21.00   20.10
  13   3  -7   13.10   15.40
 -13   3   7   27.60   14.20
  13   3  -7   10.30    9.40
 -12  -3   7   25.70   11.80
  12  -3  -7   34.90   18.80
 -12  -3   7   24.30    9.70
 -12   3   7   18.40   11.20
  12   3  -7    6.80   12.50
 -11  -3   7   -1.80    9.10
 -11  -3   7   10.60    8.10
  11  -3  -7    1.40    2.80
  11  -3  -7    0.90   13.40
 -11   3   7   -0.40    6.60
  11   3  -7    9.70   10.90
  10  -3  -7   31.60    6.00
  10  -3  -7   23.30   14.60
 -10  -3   7   43.50   12.40
 -10  -3   7   39.80   12.00
  10   3  -7   43.40   12.50
 -10   3   7   46.10   13.90
   9  -3  -7   24.00    5.90
   9  -3  -7   28.80    7.50
  -9  -3   7   23.20    9.80
  -9  -3   7    0.10    8.30
   9  -3  -7   15.70   12.70
   9   3  -7   15.70   10.00
  -9   3   7   22.00    8.90
   8  -3  -7   22.90    5.30
   8  -3  -7   16.70    6.10
  -8  -3   7   16.10    9.70
   8  -3  -7   17.80   15.00
   8   3  -7    2.30    8.10
  -8   3   7   21.00    9.90
   8   3  -7    7.50    8.20
   7  -3  -7  231.08   24.20
  -7  -3   7  240.18   20.10
   7  -3  -7  232.68   12.30
   7  -3  -7  237.48   13.20
  -7  -3   7  230.18   17.70
  -7   3   7  248.58   19.90
   7   3  -7  213.68   17.90
  -6  -3   7   -3.10    6.00
  -6  -3   7   11.90    9.00
   6  -3  -7   16.10    5.30
   6  -3  -7   -0.20    5.00
  -6   3   7   21.30   11.90
  -6   3   7    7.20    7.50
   6   3  -7   12.30    7.30
   5  -3  -7    8.30    6.00
   5  -3  -7   13.00    4.80
  -5  -3   7    4.10    5.60
  -5  -3   7   14.80    8.50
  -5   3   7   13.90    8.90
   5   3  -7   -2.10    4.80
  -5   3   7    5.80    6.10
  -4  -3   7   35.90    7.60
  -4  -3   7   61.69   11.70
   4  -3  -7   55.09    9.50
  -4   3   7   50.09    8.80
  -4   3   7   49.60   11.70
   4   3  -7   52.59    8.80
   4   3  -7   62.49    9.50
  -4   3   7   77.39    9.80
  -3  -3   7 1763.82   46.30
  -3  -3   7 1763.12   41.50
   3  -3  -7 1713.33   41.00
   3  -3  -7 1757.12   41.80
   3   3  -7 1740.03   40.10
   3   3  -7 1698.63   41.20
  -3   3   7 1742.13   40.30
   3   3  -7 1756.32   41.60
  -3   3   7 1686.13   46.90
  -2  -3   7  148.39   15.20
   2  -3  -7  118.29   11.60
  -2  -3   7  115.39    8.50
  -2  -3   7  152.68   11.30
   2  -3  -7  125.89   10.40
  -2   3   7  132.19   11.90
  -2   3   7  126.29   10.00
   2   3  -7  113.69    9.70
   2   3  -7  104.29   10.40
  -1  -3   7  229.88   11.70
  -1  -3   7  239.08   14.80
   1  -3  -7  241.08   12.50
  -1  -3   7  244.48   15.40
   1  -3  -7  248.58   15.70
  -1   3   7  230.38   12.60
  -1   3   7  235.68   14.30
   1   3  -7  237.88   15.30
   1   3  -7  233.38   12.80
   0  -3  -7   24.70    6.60
   0  -3  -7   14.90    9.20
   0  -3   7   26.10    5.90
   0  -3   7   33.10    7.80
   0  -3  -7   38.40    6.80
   0  -3   7   43.20   10.20
   0   3   7   34.80    7.40
   0   3   7   31.90    7.10
   0   3  -7   29.40    6.40
   1  -3   7  115.59    9.90
  -1  -3  -7  100.99    8.20
  -1  -3  -7  109.59   15.70
   1  -3   7  114.99   16.00
  -1   3  -7   95.39    9.00
  -1   3  -7  110.29   10.30
   1   3   7  101.59    9.40
   1   3   7  122.49   10.10
  -2  -3  -7  154.98   12.00
   2  -3   7  161.98   19.90
  -2  -3  -7  142.89   15.50
  -2   3  -7  174.48   11.20
   2   3   7  151.38   11.30
  -2   3  -7  165.68   12.10
  -2   3  -7  155.88   11.70
   2   3   7  162.78   11.80
   3  -3   7    9.90   11.70
  -3  -3  -7   -7.90    8.40
  -3  -3  -7   -2.10    7.30
   3   3   7   -1.20    4.30
  -3   3  -7    0.50    5.60
  -3   3  -7    4.50    4.40
  -3   3  -7    6.40    6.10
   3   3   7    6.10    5.60
  -4  -3  -7  120.79   20.50
   4  -3   7  120.59   21.20
  -4   3  -7  102.79    9.20
  -4   3  -7  115.29   13.20
   4   3   7  129.09   12.60
  -4   3  -7  120.59   14.70
   4   3   7  114.09   11.90
   5  -3   7  255.27   30.70
  -5  -3  -7  226.08   22.10
   5   3   7  262.17   18.20
  -5   3  -7  229.38   12.80
  -5   3  -7  239.98   18.30
   5   3   7  247.28   17.50
  -5   3  -7  241.38   15.60
   6  -3   7    4.90   15.90
  -6  -3  -7    6.90   13.60
  -6   3  -7   18.30    8.50
  -6   3  -7   13.40    6.40
  -6   3  -7    8.40    8.60
   6   3   7   -0.80    6.10
   6   3   7   12.90   10.30
   7  -3   7   -4.80   14.40
  -7  -3  -7   29.10   15.00
   7   3   7    9.50    9.00
  -7   3  -7   36.70    8.20
  -7   3  -7   19.80   10.20
   7   3   7   23.50    9.70
  -7   3  -7   24.10    7.50
   8  -3   7   10.10   16.80
  -8  -3  -7   11.80   11.70
  -8   3  -7   24.50    7.00
  -8   3  -7   11.80    9.80
   8   3   7   20.40   14.10
  -8   3  -7    2.20    6.50
   8   3   7   28.20    9.80
  -9  -3  -7   99.79   19.40
   9  -3   7   50.49   20.60
  -9   3  -7   51.19   10.70
   9   3   7   51.59   12.70
  -9   3  -7   45.70   14.40
   9   3   7   53.29   13.40
  -9   3  -7   68.09    8.70
 -10  -3  -7    8.10   11.20
  10  -3   7   10.30   18.90
  10   3   7   17.20   10.80
 -10   3  -7   19.30    6.60
 -10   3  -7   21.60    8.30
  10   3   7    5.60    9.90
  11  -3   7    4.00   22.40
 -11  -3  -7    9.80   11.50
  11   3   7    8.30    9.80
 -11   3  -7   15.30   13.30
 -12  -3  -7   14.10   13.40
  12  -3   7  -14.40   18.50
  12   3   7    6.80   10.40
 -12   3  -7    1.80   10.00
  12   3   7   27.20   12.00
  14  -4  -7   35.70   25.50
 -14  -4   7    5.90   10.90
  14   4  -7  -25.10   13.50
 -13  -4   7   -4.60    8.70
  13  -4  -7   -4.30   19.90
  13   4  -7  -20.30   10.40
 -13   4   7    8.50   10.20
  13   4  -7   14.40   10.50
 -12  -4   7   11.40   11.60
  12  -4  -7   18.70   19.70
  12   4  -7   18.00   12.10
  12   4  -7   42.10   13.90
 -12   4   7   18.30   12.90
  11  -4  -7    6.10   14.20
 -11  -4   7    5.30    8.30
  11   4  -7    8.50    8.10
  11   4  -7   10.80   10.20
 -11   4   7   -5.80    6.50
  10  -4  -7   13.40   14.30
  10   4  -7   44.40   13.60
 -10   4   7   32.50   13.30
  10   4  -7   24.90   10.00
   9  -4  -7   81.99   21.00
   9  -4  -7   56.19    4.60
   9  -4  -7   73.59    4.50
  -9  -4   7   58.79   15.20
  -9   4   7   75.29   15.80
   9   4  -7   66.29   12.30
   9   4  -7   72.19   15.10
   8  -4  -7  147.09    9.20
   8  -4  -7  161.08   25.30
  -8  -4   7  182.18   19.00
   8  -4  -7  161.48    8.50
   8   4  -7  143.29   14.50
  -8   4   7  124.59   18.50
   8   4  -7  169.18   17.00
   7  -4  -7   13.60    6.30
   7  -4  -7   -6.60   11.30
  -7  -4   7    9.30   10.20
  -7  -4   7    7.30    8.20
   7   4  -7   13.50    9.00
  -7   4   7   11.70    9.90
   6  -4  -7    8.10    6.10
  -6  -4   7   13.20    5.80
   6  -4  -7   15.70   12.10
  -6  -4   7   16.40   10.60
   6  -4  -7   14.20    4.90
   6   4  -7   -1.10    7.00
  -6   4   7   13.60    9.00
  -5  -4   7    2.00    9.20
  -5  -4   7    2.30    4.70
   5  -4  -7    5.50    6.40
   5   4  -7    9.40    5.10
  -5   4   7    7.90    4.10
   5   4  -7    5.50    7.00
  -5   4   7    8.40    9.80
  -5   4   7   -2.10    6.60
  -4  -4   7   66.09   12.90
   4  -4  -7   81.09   12.00
  -4  -4   7   54.39    8.30
  -4   4   7   74.89   14.40
   4   4  -7   77.69    9.60
  -4   4   7   75.09   12.10
  -4   4   7   71.49    9.80
   4   4  -7   59.19   10.60
  -3  -4   7  755.62   30.20
  -3  -4   7  773.02   25.10
   3  -4  -7  755.72   26.80
   3   4  -7  732.73   24.90
   3   4  -7  778.32   32.80
  -3   4   7  750.32   30.50
   2  -4  -7   14.40    8.10
  -2  -4   7   12.90    6.20
  -2  -4   7    7.00    7.10
   2   4  -7   12.90    6.30
  -2   4   7   13.10    7.40
   2   4  -7   14.50    7.50
  -2   4   7   11.00    6.90
   1  -4  -7   27.70   10.20
  -1  -4   7   31.60    8.60
  -1  -4   7   25.80    8.10
  -1   4   7   34.00    8.20
  -1   4   7   28.10    8.40
   1   4  -7   26.20    8.00
   0  -4  -7   40.90   11.70
   0  -4   7   64.29   17.30
   0  -4   7   35.70   11.50
   0   4  -7   47.60    9.30
   0   4   7   40.00    8.60
   0   4   7   35.50    7.50
  -1  -4  -7  149.69   19.30
  -1  -4  -7  109.39    9.90
   1  -4   7   90.59   14.90
   1  -4   7  109.29   11.20
  -1   4  -7  124.29   12.00
   1   4   7   98.89    9.80
   1   4   7  121.79   12.30
   2  -4   7   30.30   13.00
  -2  -4  -7   24.80   12.00
  -2  -4  -7   36.60    7.70
   2   4   7   37.90    9.40
  -2   4  -7   33.50    8.00
  -2   4  -7   51.99   10.00
   2   4   7   31.40    7.10
  -3  -4  -7   52.19   14.60
  -3  -4  -7   40.10    9.10
   3  -4   7   41.30   15.40
   3   4   7   35.70    9.10
  -3   4  -7   78.09   11.20
   3   4   7   51.09    8.80
  -3   4  -7   51.39   10.50
  -3   4  -7   55.59    9.50
  -4  -4  -7  171.88   24.90
   4  -4   7  146.89   23.90
   4   4   7  136.79   11.90
   4   4   7  124.59   13.90
  -4   4  -7  137.39   15.00
  -4   4  -7  151.48   10.60
  -4   4  -7  148.69   12.40
   5  -4   7  141.89   27.10
  -5  -4  -7  105.99   22.30
  -5   4  -7  102.89    8.70
   5   4   7  113.29   12.20
  -5   4  -7  122.59   12.30
   5   4   7  119.79   15.60
  -5   4  -7  132.39   17.60
   6  -4   7   21.50   17.00
  -6  -4  -7   19.00   14.20
  -6   4  -7    5.10    4.60
   6   4   7   -2.80    5.30
  -6   4  -7    2.90    6.90
   6   4   7    6.70    8.50
  -6   4  -7    2.70    7.00
  -7  -4  -7   23.70   13.90
   7   4   7    7.40    5.80
  -7   4  -7    8.20    5.00
  -7   4  -7    0.40    6.90
  -7   4  -7    0.10    7.30
   7   4   7    0.20    6.40
  -8  -4  -7   17.40   15.60
   8  -4   7    2.00   16.50
  -8   4  -7    9.40    5.20
   8   4   7   17.90    7.10
  -8   4  -7    1.30    8.10
  -8   4  -7   13.20    5.00
   8   4   7   11.00    7.40
   9  -4   7   19.60   19.30
  -9  -4  -7   -3.70   12.60
   9   4   7   19.60    9.20
  -9   4  -7   10.10    9.70
   9   4   7   17.80   10.50
  10  -4   7  -11.80   17.10
 -10  -4  -7   12.90   10.60
 -10   4  -7   12.40   10.50
  10   4   7   25.30   11.80
  10   4   7   18.60    9.20
 -11  -4  -7    5.40   11.20
  11  -4   7   18.10   22.70
 -11   4  -7   11.10   12.00
  11   4   7    7.90    9.40
  11   4   7   -7.70    7.90
 -12  -4  -7   20.50   15.30
  12  -4   7    0.70   22.40
  12   4   7   22.00   12.00
  12   4   7   17.80   13.60
 -12   4  -7    3.10   11.60
 -13  -5   7    8.70   13.10
  13  -5  -7  -14.70   27.20
  13   5  -7  -10.20   11.80
  12  -5  -7    3.40   15.40
 -12  -5   7    3.50   11.20
 -12   5   7    7.00   10.70
  12   5  -7    2.90   10.00
  12   5  -7  -17.60    9.70
 -11  -5   7   16.40   10.90
  11  -5  -7   -7.00   16.60
  11   5  -7   34.90   11.80
 -11   5   7   30.60   14.90
  11   5  -7   31.30   14.20
  10  -5  -7   87.19   23.20
 -10  -5   7   38.90   14.80
  10   5  -7   31.70   10.90
  10   5  -7   54.09   15.60
 -10   5   7   37.90   13.70
  -9  -5   7   10.10   11.60
   9  -5  -7    7.90   13.30
  -9   5   7   -2.90    8.30
   9   5  -7    0.90    8.20
   8  -5  -7    7.00    2.70
  -8  -5   7   -4.60    8.90
   8  -5  -7    9.70    2.50
   8   5  -7    8.40    6.30
  -8   5   7   18.00   10.30
   8   5  -7   -7.30    7.80
  -7  -5   7  127.49   20.40
   7  -5  -7  147.49   24.00
   7  -5  -7  132.99    9.40
   7  -5  -7  139.69   10.20
   7   5  -7  152.98   20.20
   7   5  -7  147.39   10.80
  -7   5   7  149.88   20.10
   6  -5  -7   60.89    8.60
  -6  -5   7   62.29    9.60
   6  -5  -7   48.30    8.80
   6  -5  -7   82.29   18.60
  -6  -5   7   39.40   14.10
   6   5  -7   73.19    9.90
  -6   5   7   42.50   12.20
   6   5  -7   54.99   13.60
   5  -5  -7   62.19   11.20
  -5  -5   7   61.49    9.40
   5  -5  -7   36.10   15.00
  -5  -5   7   48.00   13.40
  -5   5   7   73.09   10.70
   5   5  -7   60.49   13.00
   5   5  -7   70.69   10.00
  -5   5   7   64.79   13.10
  -4  -5   7    6.50    9.50
   4  -5  -7    4.40    7.50
  -4  -5   7   -2.10    3.70
   4   5  -7    1.30    7.40
  -4   5   7    8.90   10.10
   4   5  -7   -3.70    5.30
  -4   5   7    1.20    7.60
   3  -5  -7   97.89   13.80
  -3  -5   7   75.89    9.90
  -3  -5   7   78.39   14.50
  -3   5   7   47.50   12.30
   3   5  -7   99.39   12.70
   3   5  -7   97.99   14.60
  -3   5   7   90.69   13.80
  -2  -5   7   57.99   12.00
   2  -5  -7  102.59   15.40
  -2  -5   7  102.69   12.50
  -2   5   7   74.19   12.50
   2   5  -7   76.59   12.40
  -2   5   7   61.99   12.10
  -1  -5   7   30.90    9.10
   1  -5  -7   40.00   12.60
  -1  -5   7   27.80    9.50
   1   5  -7   27.20    9.10
  -1   5   7   29.70    9.50
   0  -5   7  101.09   14.80
   0  -5   7  117.69   15.00
   0  -5  -7  119.19   18.40
   0   5   7   95.69   10.70
   0   5   7  107.59   14.50
   0   5  -7   86.69   12.60
  -1  -5  -7  166.58   18.50
  -1  -5  -7  140.69   11.50
   1  -5   7  164.58   17.30
   1  -5   7  156.18   13.60
   1   5   7  156.78   15.50
   1   5   7  150.28   12.10
  -1   5  -7  137.19   14.10
  -2  -5  -7   40.60    8.10
   2  -5   7   44.60   15.20
  -2  -5  -7   37.10   13.80
   2   5   7   40.10   11.20
  -2   5  -7   25.70    9.70
   2   5   7   35.70    7.60
   3  -5   7   16.30   14.80
  -3  -5  -7    9.70    5.90
  -3  -5  -7   -8.70   10.60
  -3   5  -7    9.10    8.90
  -3   5  -7   -0.20    6.00
   3   5   7    1.30    4.00
   3   5   7    3.60    7.20
  -4  -5  -7    3.70   15.20
   4  -5   7   42.30   18.60
  -4  -5  -7    1.10    6.70
  -4   5  -7    4.50    4.80
   4   5   7    7.00    4.70
   4   5   7   -3.70    6.80
  -4   5  -7    8.70    9.00
  -4   5  -7    2.00    6.50
  -5  -5  -7   -4.90    7.20
  -5  -5  -7   -8.30   11.40
   5  -5   7   -9.50   17.00
  -5   5  -7    4.40    9.40
   5   5   7    2.50    4.90
   5   5   7    4.00    9.50
  -5   5  -7    6.30    4.90
  -5   5  -7   -0.20    6.30
  -6  -5  -7   37.20   16.40
   6  -5   7   17.00   16.70
  -6   5  -7   56.29    9.00
  -6   5  -7   24.20   11.40
  -6   5  -7   72.29   12.10
   6   5   7   43.50    8.10
   6   5   7   32.60   10.70
   7  -5   7   -5.50   16.00
  -7  -5  -7   17.10   24.50
  -7   5  -7   19.80    5.10
  -7   5  -7   29.30    5.40
   7   5   7   12.60    8.40
  -7   5  -7   13.70   11.70
  -8  -5  -7    8.00   13.10
   8  -5   7  -24.80   14.70
   8   5   7    7.20    5.80
  -8   5  -7   -0.10    8.20
   8   5   7   14.70    8.60
   9  -5   7   11.10   19.00
  -9  -5  -7   29.70   13.50
   9   5   7   18.60    8.20
  -9   5  -7   18.20   12.00
   9   5   7   21.30   11.50
 -10  -5  -7   27.10   14.90
  10  -5   7   14.70   21.90
 -10   5  -7    6.70    9.00
  10   5   7   14.80    7.70
  10   5   7   15.20   13.20
 -11  -5  -7   19.60   16.00
  11  -5   7    4.10   22.80
  11   5   7    4.60   10.80
 -11   5  -7   -8.10    8.60
  11   5   7   10.50    7.10
  13  -6  -7  -33.40   16.30
 -13  -6   7   19.30   12.70
 -13   6   7    8.30   10.50
  13   6  -7   13.50   13.90
 -12  -6   7    9.10   12.60
  12  -6  -7   25.10   20.60
 -12   6   7   10.30    8.70
  12   6  -7    1.20   11.80
 -11  -6   7   35.20   14.80
  11  -6  -7   43.00   19.60
  11   6  -7   28.70    9.70
  11   6  -7   56.89   17.70
 -11   6   7   33.40   15.70
 -10  -6   7   16.80   10.60
  10  -6  -7    6.60   15.60
  10   6  -7    5.10    9.40
  10   6  -7   -5.10    6.20
 -10   6   7   12.70   10.80
  -9  -6   7   72.59   17.10
   9  -6  -7   35.70   17.50
   9   6  -7   75.89    7.10
  -9   6   7   53.49   14.50
   9   6  -7   52.49    9.10
   9   6  -7   52.39   15.30
  -8  -6   7   68.09   17.50
   8  -6  -7   29.10   15.60
   8   6  -7   39.90   13.60
   8   6  -7   60.89    7.80
   8   6  -7   46.50    8.10
  -8   6   7   27.90   10.60
  -7  -6   7   29.70   11.20
   7  -6  -7   32.90   14.90
   7  -6  -7    1.30    4.20
   7  -6  -7   17.30    5.20
   7   6  -7   13.30   10.80
   7   6  -7   19.40    5.10
  -7   6   7   22.60    9.80
  -6  -6   7   12.70    5.60
  -6  -6   7   -6.60    9.00
   6  -6  -7   -5.90   10.70
   6  -6  -7    7.70    6.40
  -6   6   7   11.30    4.60
  -6   6   7   24.60   11.30
   6   6  -7    0.70    9.00
  -5  -6   7    0.20    9.90
   5  -6  -7   11.60   12.40
  -5  -6   7    9.50    4.70
   5  -6  -7   -4.70    7.80
   5   6  -7    3.00    9.30
  -5   6   7   10.40   10.30
   5   6  -7   17.10    7.70
  -4  -6   7   55.99   14.80
   4  -6  -7   36.50   13.80
  -4  -6   7   47.90    8.40
  -4   6   7   57.79   13.90
   4   6  -7   55.79   13.60
   4   6  -7   64.99   10.40
  -3  -6   7   98.59   11.90
   3  -6  -7   91.99   15.80
  -3  -6   7  103.29   17.00
  -3   6   7  115.09   16.80
   3   6  -7   86.69   16.40
   3   6  -7  107.89   13.80
  -3   6   7  106.39   18.20
  -2  -6   7  276.27   17.20
   2  -6  -7  287.87   21.20
  -2  -6   7  293.07   21.30
   2   6  -7  279.67   21.40
  -2   6   7  298.17   21.60
  -2   6   7  294.77   21.40
  -1  -6   7   17.60    9.50
  -1  -6   7   13.90    8.50
   1  -6  -7   23.90   12.30
  -1   6   7   17.10    8.90
   1   6  -7   32.10   12.50
  -1   6   7   24.20   10.70
   0  -6   7  231.78   17.90
   0  -6  -7  243.48   21.80
   0  -6   7  248.68   20.60
   0   6   7  233.98   20.20
   0   6   7  272.07   17.40
   0   6  -7  259.37   20.40
  -1  -6  -7   12.50   13.30
   1  -6   7   12.40    7.90
   1  -6   7   22.20   12.90
   1   6   7    7.60   10.40
  -1   6  -7    3.00    9.70
   1   6   7   22.10    7.70
   2  -6   7   19.70    8.50
  -2  -6  -7   27.40    6.50
   2  -6   7   72.29   19.20
  -2  -6  -7   30.70   16.20
   2   6   7   25.90   11.50
   2   6   7   21.30    6.50
  -2   6  -7   22.90   10.80
  -3  -6  -7   95.59   12.30
   3  -6   7  159.08   26.50
  -3  -6  -7  106.79   22.20
   3   6   7   94.89    9.60
  -3   6  -7  138.99   18.30
   3   6   7  115.79   18.30
  -4  -6  -7   -4.80    6.00
   4  -6   7   14.50   16.80
  -4  -6  -7    7.80   13.70
   4   6   7   13.90    9.00
  -4   6  -7    4.20    6.10
   4   6   7    3.60    4.30
  -4   6  -7  -11.40    8.50
  -5  -6  -7  135.59   23.60
   5  -6   7  157.98   28.00
  -5  -6  -7  110.09   11.00
  -5   6  -7  117.39   11.20
   5   6   7  133.59    9.20
  -5   6  -7  117.49   18.60
   5   6   7  134.39   20.10
  -5   6  -7  161.48   11.30
   6  -6   7   -2.20   16.10
  -6  -6  -7   -4.50    6.70
  -6  -6  -7   20.50   13.90
  -6   6  -7    9.90    9.20
   6   6   7   -1.50    8.20
   6   6   7   10.30    4.80
  -6   6  -7    6.40    5.60
  -7  -6  -7   -0.60    8.50
  -7  -6  -7    8.40   14.30
   7  -6   7   11.20   17.90
  -7   6  -7    7.30    8.80
   7   6   7   15.60    4.60
   7   6   7   11.90    9.40
  -8  -6  -7   -2.10   10.80
   8  -6   7    9.20   18.70
   8   6   7    3.20    9.20
  -8   6  -7    9.40   10.50
   8   6   7   16.90    5.40
   9  -6   7   22.60   21.10
  -9  -6  -7   31.80   15.60
   9   6   7   12.30   10.80
  -9   6  -7   20.70   12.20
   9   6   7   16.90    6.90
 -10  -6  -7   15.60   14.90
  10  -6   7    7.80   21.00
  10   6   7  -13.80   10.10
 -10   6  -7   -1.10   11.20
 -11  -6  -7    7.30   13.70
  11  -6   7  -29.40   20.70
  12  -7  -7   -4.70   19.00
 -12  -7   7   -1.10   13.80
  12   7  -7   21.30   25.80
 -11  -7   7   32.80   16.70
  11  -7  -7   18.30   18.70
  11   7  -7   13.80   15.10
 -11   7   7   23.30   13.80
 -10  -7   7   32.60   17.70
  10  -7  -7   51.79   25.40
  10   7  -7   26.20   15.60
 -10   7   7   28.20   15.80
  -9  -7   7    0.50    9.40
   9  -7  -7   30.00   15.50
  -9   7   7   12.70   11.20
   9   7  -7    8.60   10.80
   8  -7  -7   14.30   14.70
  -8  -7   7   -8.80   10.00
   8   7  -7   -2.20    9.90
  -8   7   7    0.50    9.00
   7  -7  -7   35.40    6.00
   7  -7  -7   28.80   15.40
  -7  -7   7   38.40   14.90
   7   7  -7   23.60   13.40
  -7   7   7   32.50   11.90
   6  -7  -7   -1.40    9.90
  -6  -7   7   -0.30    3.20
   6  -7  -7    2.80    5.60
  -6   7   7    0.10    8.60
  -6   7   7   -2.40    7.20
   6   7  -7   -4.60    4.20
   6   7  -7    0.20    8.40
   5  -7  -7   34.80   14.30
  -5  -7   7   38.60    6.00
  -5  -7   7   29.80   14.10
  -5   7   7   59.49   15.30
   5   7  -7   24.00    8.90
   5   7  -7   26.30   11.90
   4  -7  -7   23.90   13.80
  -4  -7   7   35.80   13.90
  -4  -7   7   40.30    7.10
   4  -7  -7   35.40   11.50
  -4   7   7   22.50   12.90
   4   7  -7   43.70    8.90
   4   7  -7   30.70   12.20
   3  -7  -7   -6.10    9.50
   3  -7  -7   -4.20    9.40
  -3  -7   7   -9.60    8.60
  -3  -7   7    0.60    5.50
   3   7  -7    3.00   10.80
  -3   7   7   -5.80    9.50
   2  -7  -7  219.28   20.60
  -2  -7   7  228.78   21.20
  -2  -7   7  236.88   16.80
   2  -7  -7  194.38   20.50
  -2   7   7  254.17   22.50
   2   7  -7  264.97   24.00
  -1  -7   7  159.28   16.70
   1  -7  -7  177.68   23.80
  -1  -7   7  151.38   16.20
  -1   7   7  200.28   23.20
  -1   7   7  149.29   16.70
   1   7  -7  187.98   22.60
   0  -7  -7   67.09   18.10
   0  -7   7   82.59   16.50
   0  -7   7   51.99   13.00
   0   7  -7   42.30   14.70
   0   7   7   48.00   11.20
   0   7   7   40.80   13.70
   1  -7   7   -4.80    7.10
   1  -7   7   16.40   13.50
  -1  -7  -7   -0.20   14.00
   1   7   7   -2.70    9.60
  -1   7  -7    7.50   10.40
   1   7   7    0.60    5.70
  -2  -7  -7    4.50   14.10
  -2  -7  -7    5.60    5.30
   2  -7   7   -3.60   13.80
   2  -7   7   -3.40    6.70
   2   7   7   -1.60    4.50
   2   7   7    0.70   11.40
  -2   7  -7    2.70   11.10
  -3  -7  -7   -3.10   12.30
  -3  -7  -7   22.50    7.20
   3  -7   7   15.20   14.80
   3   7   7    4.60    9.00
   3   7   7    6.80    4.80
  -3   7  -7   15.10    6.70
  -3   7  -7   13.50   11.40
  -4  -7  -7   28.10   16.80
   4  -7   7   62.29   17.70
  -4  -7  -7   29.30    7.30
   4   7   7   57.29    7.30
  -4   7  -7   40.20   13.60
   4   7   7   60.79   15.30
  -5  -7  -7   -3.90   11.20
   5  -7   7   -0.90   15.90
  -5  -7  -7   -9.90    4.60
   5   7   7    0.10    2.90
  -5   7  -7   -7.10    8.90
  -5   7  -7   29.30   13.10
   5   7   7   14.80   10.00
  -5   7  -7   -6.10    4.30
  -6  -7  -7   47.90    5.40
   6  -7   7   58.69   23.20
  -6  -7  -7   36.30   17.40
   6   7   7   51.39    4.70
  -6   7  -7   40.70    7.60
   6   7   7   42.30   13.70
  -6   7  -7   59.99   15.20
   7  -7   7  -12.60   14.30
  -7  -7  -7    8.40   13.80
   7   7   7   -9.40    8.30
  -7   7  -7   10.10    9.20
  -8  -7  -7   12.60   15.40
   8  -7   7   -4.10   17.90
   8   7   7    0.20   10.00
  -8   7  -7    0.40    9.60
  -9  -7  -7   -1.10   14.30
   9  -7   7    8.60   20.10
  -9   7  -7    2.50   10.30
   9   7   7    5.10   12.20
 -10  -7  -7   12.60   15.80
 -10   7  -7    1.80   11.30
  10   7   7   34.50   17.20
 -11  -8   7   15.50   15.70
  11   8  -7  -23.40   12.60
 -11   8   7   18.80   12.00
  10  -8  -7   15.90   17.20
 -10  -8   7    9.50   13.60
 -10   8   7   25.50   13.50
  10   8  -7    6.60   12.60
   9  -8  -7   13.40   17.20
  -9  -8   7   23.00   13.60
  -9   8   7   -1.80    9.30
   9   8  -7   30.40   16.00
   8  -8  -7   -3.40   12.00
  -8  -8   7   -1.40   11.10
   8   8  -7   -1.10    9.60
  -8   8   7    9.70   11.20
   7  -8  -7   17.40    4.80
  -7  -8   7   12.30   12.50
   7  -8  -7    9.90   11.30
  -7   8   7  -12.70    8.90
   7   8  -7    1.40   10.20
   6  -8  -7   11.70   13.20
  -6  -8   7   17.10   10.30
   6  -8  -7    8.50    6.00
   6   8  -7   15.70   12.50
  -6   8   7   25.50   13.40
  -5  -8   7    7.50    3.10
   5  -8  -7   -4.40    5.50
   5  -8  -7   15.50   12.30
  -5  -8   7   22.00   12.60
  -5   8   7   -2.80    8.90
   5   8  -7    6.00    9.70
   4  -8  -7   -0.70    9.30
   4  -8  -7    9.10    9.30
  -4  -8   7   17.10    9.70
  -4  -8   7   11.60    3.90
   4   8  -7    7.70   10.30
   4   8  -7    4.00    5.70
  -4   8   7   14.40   11.70
  -3  -8   7   -8.30    9.40
   3  -8  -7   13.20   10.30
  -3  -8   7    4.90    5.00
   3  -8  -7    4.30    9.10
   3   8  -7    9.10   12.40
  -3   8   7    2.20   10.00
  -2  -8   7  268.87   17.50
  -2  -8   7  272.37   23.00
   2  -8  -7  235.88   21.80
   2  -8  -7  265.57   22.20
  -2   8   7  234.28   22.60
   2   8  -7  277.77   25.30
   1  -8  -7    8.70   13.60
  -1  -8   7    9.10    9.10
  -1  -8   7    3.50    9.00
   1  -8  -7   14.00    9.20
  -1   8   7   16.70   11.90
   1   8  -7   14.20   12.90
   0  -8   7   18.00   10.30
   0  -8   7   26.10   11.90
   0  -8  -7   14.20   13.60
   0  -8  -7    9.20    8.20
   0   8  -7   14.10   13.00
   0   8   7   17.60   11.50
   1  -8   7   -2.70   10.70
  -1  -8  -7    2.40   13.80
   1  -8   7   12.60    8.10
  -1  -8  -7   14.40    7.40
  -1   8  -7   19.20   10.20
   1   8   7    5.10   11.40
   2  -8   7    6.40    7.30
  -2  -8  -7    1.10    5.00
   2  -8   7   -6.60    9.00
  -2  -8  -7   14.60    6.30
  -2  -8  -7    9.60   13.20
   2   8   7   12.00   11.70
  -2   8  -7   10.80   11.10
   3  -8   7    5.10    6.60
  -3  -8  -7  -10.10   10.50
  -3  -8  -7    4.90    4.00
   3  -8   7   12.90   14.00
  -3   8  -7   12.90    9.30
   3   8   7   11.50   11.20
  -4  -8  -7   17.10   15.70
  -4   8  -7    8.40    6.70
   4   8   7    5.20   10.60
  -4   8  -7    0.20   12.50
  -5  -8  -7   10.50   12.70
   5  -8   7   -3.10   16.00
  -5   8  -7   11.90    6.20
   5   8   7   -9.10    8.70
  -5   8  -7    5.50    9.90
   6  -8   7   -3.90   15.20
  -6  -8  -7  -11.30    9.20
  -6   8  -7    5.50    8.60
   6   8   7  -15.70    8.40
  -6   8  -7   -2.20    5.90
   7  -8   7    3.30   18.90
  -7  -8  -7    4.00   13.00
  -7   8  -7   -1.30    8.50
   7   8   7   -1.60    9.10
   8  -8   7    2.90   19.20
  -8  -8  -7    9.90   17.60
  -8   8  -7   -0.40   11.00
   8   8   7   -4.60   12.80
   9  -8   7   -7.80   20.30
  -9  -8  -7   21.10   16.50
   9   8   7   -1.10   12.90
  -9   8  -7   14.40   12.50
 -10  -8  -7    3.50   15.80
  10  -8   7  -26.20   20.90
 -10   8  -7    4.50   10.10
  10   8   7    1.20   13.40
 -11  -9   7   31.10   15.30
  11  -9  -7  -11.60   18.80
  11   9  -7  -19.70   10.70
 -11   9   7    4.20   11.40
  10  -9  -7    0.50   19.30
 -10  -9   7   -7.20   13.70
 -10   9   7    9.90   12.70
[truncated: 573,270 more chars]
