# Supplementary material for: Crystal structure and Hirshfeld surface analysis of 6-benzoyl-3,5-di­phenyl­cyclo­hex-2-en-1-one
Source: Acta Crystallogr E Crystallogr Commun. 2020 Apr 21;76(Pt 5):720–3. doi: 10.1107/S2056989020005381 (PMC7199244; doi:10.1107/S2056989020005381)
Supplement: Supplementary file 2 [file e-76-00720-Isup2.hkl]

data_I                                                                          
_shelx_title ' TESTCEES_2_a.res in P2(1)/n'                                     
_shelx_refln_list_code          4                                               
_shelx_F_calc_maximum      131.63                                               
_exptl_crystal_F_000       744.00                                               
_reflns_d_resolution_high  0.7828                                               
                                                                                
loop_                                                                           
 _space_group_symop_operation_xyz                                               
 'x, y, z'                                                                      
 '-x+1/2, y+1/2, -z+1/2'                                                        
 '-x, -y, -z'                                                                   
 'x-1/2, -y-1/2, z-1/2'                                                         
                                                                                
_cell_length_a    10.2365                                                       
_cell_length_b     9.7989                                                       
_cell_length_c    19.3759                                                       
_cell_angle_alpha  90.000                                                       
_cell_angle_beta  103.333                                                       
_cell_angle_gamma  90.000                                                       
                                                                                
_shelx_F_squared_multiplier     1.000                                           
                                                                                
loop_                                                                           
 _refln_index_h                                                                 
 _refln_index_k                                                                 
 _refln_index_l                                                                 
 _refln_F_squared_calc                                                          
 _refln_F_squared_meas                                                          
 _refln_F_squared_sigma                                                         
 _refln_observed_status                                                         
   2   0   0       3260.81       3126.81        24.25 o                         
   4   0   0        134.44        147.66         6.41 o                         
   6   0   0        367.79        368.82        12.13 o                         
   8   0   0         56.96         65.85        11.38 o                         
  10   0   0        224.75        209.17        34.41 o                         
  12   0   0         26.71         39.05        10.19 o                         
   1   1   0       3010.28       2802.50        18.43 o                         
   2   1   0       2586.35       2471.17        16.21 o                         
   3   1   0        117.30        128.18         3.68 o                         
   4   1   0       1903.76       2022.85        16.16 o                         
   5   1   0        618.16        657.60        10.46 o                         
   6   1   0          5.38          0.00         3.13 o                         
   7   1   0         38.41         53.67         6.43 o                         
   8   1   0         70.26         86.93         8.43 o                         
   9   1   0        106.63        114.53         7.58 o                         
  10   1   0         49.41         46.88         6.92 o                         
  11   1   0          0.02          7.15         5.36 o                         
  12   1   0          6.33         11.62         6.15 o                         
   0   2   0        903.73        898.95        12.87 o                         
   1   2   0       4872.68       4663.47        26.81 o                         
   2   2   0       3622.43       3401.33        22.01 o                         
   3   2   0          0.22          2.13         1.98 o                         
   4   2   0         18.41         20.21         3.87 o                         
   5   2   0        560.12        603.77         7.45 o                         
   6   2   0          5.29          4.58         3.35 o                         
   7   2   0         41.01         50.56         4.57 o                         
   8   2   0         38.84         53.66         4.91 o                         
   9   2   0          5.68          5.08         3.02 o                         
  10   2   0          9.83          3.04         5.41 o                         
  11   2   0          0.64          3.01         6.65 o                         
  12   2   0          8.30         10.94         9.33 o                         
   1   3   0       3431.46       3265.44        19.32 o                         
   2   3   0         84.41         84.98         3.84 o                         
   3   3   0        119.50        119.86         4.64 o                         
   4   3   0         59.10         46.73         4.37 o                         
   5   3   0        193.86        197.93         9.01 o                         
   6   3   0        171.84        170.56        11.50 o                         
   7   3   0         45.15         52.26         8.24 o                         
   8   3   0        103.07        107.73        11.65 o                         
   9   3   0          6.32          8.69        10.73 o                         
  10   3   0          8.74          4.81         7.51 o                         
  11   3   0         44.26         29.01         8.52 o                         
  12   3   0         12.32         13.33         8.07 o                         
   0   4   0       1600.31       1586.31        23.01 o                         
   1   4   0       2743.68       2772.84        20.36 o                         
   2   4   0       1084.46       1011.41        13.88 o                         
   3   4   0        176.02        173.89         9.51 o                         
   4   4   0        319.00        315.69        13.40 o                         
   5   4   0        441.99        429.80         9.01 o                         
   6   4   0         85.57        100.07         7.37 o                         
   7   4   0         19.20         18.00         9.28 o                         
   8   4   0        141.18        140.94        14.43 o                         
   9   4   0        254.30        244.05        21.08 o                         
  10   4   0         79.92         75.08        11.02 o                         
  11   4   0         46.97         69.66        10.95 o                         
  12   4   0          3.33          0.00         8.78 o                         
   1   5   0       1213.26       1312.45        15.35 o                         
   2   5   0         28.72         37.32         2.47 o                         
   3   5   0         97.39        125.67         6.98 o                         
   4   5   0        781.19        722.61        11.91 o                         
   5   5   0        701.74        682.33        21.60 o                         
   6   5   0        314.53        317.24        18.07 o                         
   7   5   0        130.01        137.86         6.31 o                         
   8   5   0         14.94         33.26         8.90 o                         
   9   5   0          6.91         17.41         5.65 o                         
  10   5   0          2.40          3.75         6.77 o                         
  11   5   0         50.97         65.69         9.65 o                         
   0   6   0        151.64        172.78        10.17 o                         
   1   6   0        454.55        434.92        10.08 o                         
   2   6   0         58.04         62.48         4.00 o                         
   3   6   0         86.13        100.26         8.13 o                         
   4   6   0         78.61         72.22         6.66 o                         
   5   6   0        252.79        259.62        25.58 o                         
   6   6   0         13.99         19.07         9.49 o                         
   7   6   0          6.69         14.37         8.75 o                         
   8   6   0         27.63         25.52         9.74 o                         
   9   6   0         14.62         25.10         9.94 o                         
  10   6   0         15.49         15.38        10.05 o                         
  11   6   0          0.20          0.00        12.88 o                         
   1   7   0        133.96        153.72        10.03 o                         
   2   7   0        337.87        322.34         9.98 o                         
   3   7   0        170.64        168.83        16.25 o                         
   4   7   0         11.53         14.75         7.11 o                         
   5   7   0        178.54        154.92        16.40 o                         
   6   7   0          1.52          0.00         8.44 o                         
   7   7   0          5.81          0.00        11.71 o                         
   8   7   0         96.68        112.89        15.35 o                         
   9   7   0          2.62          4.67        13.01 o                         
  10   7   0         14.71         44.39        12.28 o                         
   0   8   0         37.90         38.87        11.10 o                         
   1   8   0         61.98         72.74         7.39 o                         
   2   8   0         40.58         52.06         5.21 o                         
   3   8   0        571.79        513.40        28.55 o                         
   4   8   0        301.40        296.46        14.11 o                         
   5   8   0          5.81          8.16         5.68 o                         
   6   8   0          1.05          6.57         8.50 o                         
   7   8   0         13.72         10.75         9.53 o                         
   8   8   0         13.42          3.76        11.54 o                         
   9   8   0          0.55          0.00        10.54 o                         
   1   9   0          2.86          0.55         5.12 o                         
   2   9   0         11.48         15.75         3.98 o                         
   3   9   0         10.50         15.52         7.65 o                         
   4   9   0          2.06         11.22        15.24 o                         
   5   9   0         19.96          7.72        13.96 o                         
   6   9   0          2.42          0.00         9.61 o                         
   7   9   0         10.13         23.91        11.69 o                         
   8   9   0          0.15          5.56        10.74 o                         
   0  10   0         59.29         64.64        12.48 o                         
   1  10   0          5.19          0.55         6.18 o                         
   2  10   0         35.12         50.85         5.07 o                         
   3  10   0         40.45         39.78         9.35 o                         
   4  10   0         28.24         12.90         8.05 o                         
   5  10   0          8.06          9.20         7.41 o                         
   6  10   0          0.71          0.00        10.07 o                         
   7  10   0          2.83          0.82        11.78 o                         
   1  11   0          0.87          0.00         5.90 o                         
   2  11   0          5.78          9.92         8.11 o                         
   3  11   0         17.80          8.18        10.31 o                         
   4  11   0          4.73          6.44        13.96 o                         
   5  11   0          2.03         10.72         7.15 o                         
   6  11   0         14.70         26.77        14.14 o                         
   0  12   0         23.71         19.31        11.98 o                         
   1  12   0          0.78          5.20         6.83 o                         
   2  12   0          0.76         11.75        10.24 o                         
   3  12   0          0.51          7.62        10.05 o                         
 -11   0   1         29.97         24.27         9.25 o                         
  -9   0   1        113.61        116.31        12.86 o                         
  -7   0   1        104.98        140.82        10.58 o                         
  -5   0   1        264.65        264.15         9.98 o                         
  -3   0   1       8549.45       7868.06        61.86 o                         
  -1   0   1       2273.84       2311.74        16.68 o                         
   1   0   1       5862.73       5532.81        40.00 o                         
   3   0   1        656.91        660.72        10.50 o                         
   5   0   1       1340.99       1422.50        22.88 o                         
   7   0   1        244.03        242.84        15.42 o                         
   9   0   1        245.44        243.50        23.88 o                         
  11   0   1         87.70         75.32        11.87 o                         
 -12   1   1          0.81          1.95         5.78 o                         
 -11   1   1          9.66          6.74         5.45 o                         
 -10   1   1          1.54          0.00         3.83 o                         
  -9   1   1        107.20        133.54         8.50 o                         
  -8   1   1         14.74         18.50         4.71 o                         
  -7   1   1         90.33        121.38        10.09 o                         
  -6   1   1          3.33          5.16         3.17 o                         
  -5   1   1        535.49        544.24        10.54 o                         
  -4   1   1       1290.75       1320.64        16.98 o                         
  -3   1   1       4621.72       4406.77        24.78 o                         
  -2   1   1        365.05        329.99         3.81 o                         
  -1   1   1        767.67        739.42         5.14 o                         
   1   1   1       1214.83       1137.22         7.21 o                         
   2   1   1       3375.29       3287.98        18.69 o                         
   3   1   1         62.27         74.97         3.21 o                         
   4   1   1        296.85        317.62         6.51 o                         
   5   1   1       1399.26       1471.35        16.07 o                         
   6   1   1        335.79        317.52         8.71 o                         
   7   1   1         88.50        105.34         7.52 o                         
   8   1   1          2.27          0.81         4.43 o                         
   9   1   1          2.26          0.00         4.26 o                         
  10   1   1          0.01          3.68         6.56 o                         
  11   1   1          6.67         20.93         5.86 o                         
  12   1   1         17.05         15.77         6.31 o                         
 -12   2   1          6.92          5.96         7.66 o                         
 -11   2   1          1.26          8.86         7.64 o                         
 -10   2   1         28.73         19.20         4.10 o                         
  -9   2   1         59.33         64.84         5.56 o                         
  -8   2   1         24.17         19.07         5.80 o                         
  -7   2   1         79.95         80.38         4.71 o                         
  -6   2   1        180.61        168.09         4.82 o                         
  -5   2   1          1.63          0.00         2.11 o                         
  -4   2   1       1149.53       1167.70        14.62 o                         
  -3   2   1        311.24        292.97         5.41 o                         
  -2   2   1       1431.04       1440.68        14.15 o                         
  -1   2   1       5109.98       4801.95        25.29 o                         
   1   2   1       4633.53       4506.05        23.22 o                         
   2   2   1       1163.53       1179.36         8.96 o                         
   3   2   1        657.57        654.83         8.88 o                         
   4   2   1       1099.63       1188.69        13.39 o                         
   5   2   1        360.06        350.00         6.34 o                         
   6   2   1         75.91         77.21         4.40 o                         
   7   2   1         30.01         32.05         4.19 o                         
   8   2   1          5.27          8.14         3.96 o                         
   9   2   1        283.62        241.94        10.10 o                         
  10   2   1         17.77         18.50         5.51 o                         
  11   2   1          0.01          0.00         6.56 o                         
  12   2   1         31.47         27.00         8.92 o                         
 -12   3   1          1.28          0.00         8.76 o                         
 -11   3   1         32.87         36.49         8.62 o                         
 -10   3   1          0.59         19.99         7.68 o                         
  -9   3   1         41.92         52.51         9.77 o                         
  -8   3   1          8.71          7.14         7.34 o                         
  -7   3   1         23.51         28.23         6.03 o                         
  -6   3   1         61.97         76.10         6.85 o                         
  -5   3   1          1.62          0.07         3.02 o                         
  -4   3   1       1920.03       1918.46        20.93 o                         
  -3   3   1        346.22        331.14         6.30 o                         
  -2   3   1          2.30          0.00         2.28 o                         
  -1   3   1       2315.86       2287.92        15.68 o                         
   0   3   1       7890.52       7419.60        37.81 o                         
   1   3   1        713.86        713.93         7.38 o                         
   2   3   1       1215.80       1229.65        11.71 o                         
   3   3   1        306.76        311.72         6.56 o                         
   4   3   1        475.31        485.42         9.83 o                         
   5   3   1        473.99        555.61        14.51 o                         
   6   3   1        885.19        849.56        16.60 o                         
   7   3   1         21.99         28.18         7.51 o                         
   8   3   1        192.18        211.21        14.38 o                         
   9   3   1        205.03        191.18        14.42 o                         
  10   3   1          0.60          3.83        10.51 o                         
  11   3   1          0.12          8.86         6.96 o                         
  12   3   1          1.80          0.00         7.39 o                         
 -12   4   1          8.43         16.54         8.49 o                         
 -11   4   1         22.49         10.09         7.25 o                         
 -10   4   1         17.94         21.25         7.62 o                         
  -9   4   1        128.32        131.52        20.61 o                         
  -8   4   1         13.02         14.18         5.64 o                         
  -7   4   1         47.71         62.85         9.80 o                         
  -6   4   1          2.06          0.00         5.12 o                         
  -5   4   1        155.80        153.53         5.98 o                         
  -4   4   1          7.76          4.81         5.77 o                         
  -3   4   1          0.19          0.00         3.09 o                         
  -2   4   1        151.01        158.01         5.09 o                         
  -1   4   1        496.35        479.32         8.11 o                         
   0   4   1       1125.53       1130.43        12.22 o                         
   1   4   1        241.06        262.96         5.63 o                         
   2   4   1       1270.56       1283.10        16.79 o                         
   3   4   1          1.67         11.46         3.06 o                         
   4   4   1        301.43        293.82        18.19 o                         
   5   4   1        196.08        236.06         7.49 o                         
   6   4   1        150.37        152.47         8.17 o                         
   7   4   1         19.81         15.15         5.26 o                         
   8   4   1         80.07         88.25         9.94 o                         
   9   4   1         11.64         14.10         7.01 o                         
  10   4   1         15.63         20.21         8.56 o                         
  11   4   1         11.40         21.15         8.39 o                         
 -11   5   1         23.37         33.77         8.13 o                         
 -10   5   1          0.17          8.47         6.51 o                         
  -9   5   1          6.54          0.00         4.64 o                         
  -8   5   1         17.34         28.17         6.45 o                         
  -7   5   1         37.94         35.56         5.74 o                         
  -6   5   1        469.50        381.36        18.05 o                         
  -5   5   1        139.30        185.74        14.82 o                         
  -4   5   1          0.49          6.94         4.34 o                         
  -3   5   1        103.52        109.30         6.79 o                         
  -2   5   1        552.68        515.74         7.79 o                         
  -1   5   1        111.97        117.40         5.84 o                         
   0   5   1        170.18        173.15         6.59 o                         
   1   5   1       3031.58       2846.08        28.39 o                         
   2   5   1        143.91        159.16         5.14 o                         
   3   5   1        265.51        286.36         8.71 o                         
   4   5   1        111.26        110.86         5.64 o                         
   5   5   1         40.66         44.46        10.03 o                         
   6   5   1        317.07        329.06        18.12 o                         
   7   5   1          2.29          4.75         3.25 o                         
   8   5   1         37.95         43.41         7.54 o                         
   9   5   1         20.56         36.90         5.88 o                         
  10   5   1          4.88         13.32         7.13 o                         
  11   5   1         27.33         31.23         8.26 o                         
 -11   6   1         19.52         23.16        11.53 o                         
 -10   6   1         53.11         52.42        11.33 o                         
  -9   6   1          4.17          5.39         7.84 o                         
  -8   6   1         33.69         27.73        10.04 o                         
  -7   6   1         34.93         27.84        10.44 o                         
  -6   6   1        295.77        284.43        19.47 o                         
  -5   6   1          4.77          4.06         3.53 o                         
  -4   6   1         35.06         46.10         5.92 o                         
  -3   6   1        325.21        311.48        10.80 o                         
  -2   6   1        166.70        155.84         7.62 o                         
  -1   6   1       1348.75       1347.05        17.95 o                         
   0   6   1         12.14         18.72         4.67 o                         
   1   6   1         81.44         99.58         7.68 o                         
   2   6   1         68.85         80.53         6.10 o                         
   3   6   1        110.67        128.10         9.12 o                         
   4   6   1          9.81         21.32         4.93 o                         
   5   6   1         47.03         46.36        10.98 o                         
   6   6   1         14.68         21.86        10.05 o                         
   7   6   1         65.46         58.46        12.24 o                         
   8   6   1         45.62         38.96        10.63 o                         
   9   6   1         27.63         11.05         9.42 o                         
  10   6   1         92.82         83.45        13.69 o                         
  11   6   1         34.84         35.51        12.17 o                         
 -10   7   1         30.44         55.69        15.22 o                         
  -9   7   1         75.74         97.15        17.25 o                         
  -8   7   1          0.06          0.00         8.30 o                         
  -7   7   1         88.42         72.29        12.93 o                         
  -6   7   1        201.70        206.13        24.38 o                         
  -5   7   1        476.62        420.84        10.85 o                         
  -4   7   1         71.59         80.83         8.49 o                         
  -3   7   1         17.81         25.53         7.65 o                         
  -2   7   1         60.91         67.61         5.49 o                         
  -1   7   1        227.21        213.46         9.38 o                         
   0   7   1          1.24          1.91         5.03 o                         
   1   7   1        325.90        312.87        12.00 o                         
   2   7   1         94.59         81.84         5.29 o                         
   3   7   1          4.80          0.00         6.29 o                         
   4   7   1          6.93         16.54         7.72 o                         
   5   7   1          2.32          0.00         5.46 o                         
   6   7   1        129.37        108.50        15.78 o                         
   7   7   1         19.66         24.42        10.81 o                         
   8   7   1          0.40         24.82         9.49 o                         
   9   7   1          1.86          7.98         9.08 o                         
  10   7   1          0.30          0.00         9.87 o                         
  -9   8   1          1.76          6.89        10.69 o                         
  -8   8   1          0.90          0.00         8.41 o                         
  -7   8   1          0.04          4.45         9.43 o                         
  -6   8   1         30.63         39.09        13.46 o                         
  -5   8   1         14.04          3.17         9.94 o                         
  -4   8   1          0.13          9.02         6.61 o                         
  -3   8   1        100.63        130.06        12.32 o                         
  -2   8   1         58.91         60.91         7.03 o                         
  -1   8   1          3.94          9.09         5.25 o                         
   0   8   1          2.87          0.00         7.10 o                         
   1   8   1        113.05        118.02         8.43 o                         
   2   8   1         10.15         13.29         4.79 o                         
   3   8   1        143.32        141.17        12.34 o                         
   4   8   1          8.63          7.71         6.02 o                         
   5   8   1         20.35         22.57         6.43 o                         
   6   8   1         60.78         61.80        13.05 o                         
   7   8   1          0.08          3.24        11.45 o                         
   8   8   1         10.43         22.81        10.39 o                         
   9   8   1          6.85         18.37        12.29 o                         
  -8   9   1          1.82         15.18        11.14 o                         
  -7   9   1         25.02         30.98        11.76 o                         
  -6   9   1          5.61         13.87        10.35 o                         
  -5   9   1          8.04         11.16         6.57 o                         
  -4   9   1          4.77          2.98         6.23 o                         
  -3   9   1        164.20        180.51        13.76 o                         
  -2   9   1          7.99          9.16         4.22 o                         
  -1   9   1          2.73          0.00         5.42 o                         
   0   9   1          4.45          0.00         5.75 o                         
   1   9   1         43.94         40.86         6.25 o                         
   2   9   1          5.51          6.43         4.78 o                         
   3   9   1          6.92         24.23        12.26 o                         
   4   9   1        124.48        139.02        12.00 o                         
   5   9   1         34.09         42.64         7.49 o                         
   6   9   1          0.03          0.35        10.09 o                         
   7   9   1         12.90         14.79        11.19 o                         
   8   9   1          2.04         17.53        11.74 o                         
  -7  10   1          0.01         17.48        12.17 o                         
  -6  10   1         17.94         10.18         8.47 o                         
  -5  10   1         35.13         32.11        13.51 o                         
  -4  10   1         32.38         47.12         9.10 o                         
  -3  10   1         16.99         26.26         8.92 o                         
  -2  10   1          8.74         12.03         6.26 o                         
  -1  10   1         85.69         93.37        12.31 o                         
   0  10   1          2.53          4.57         6.37 o                         
   1  10   1        101.73         92.64         9.79 o                         
   2  10   1          2.04          4.32         5.66 o                         
   3  10   1          2.12          0.00         7.25 o                         
   4  10   1         11.75         11.46         8.50 o                         
   5  10   1        103.56        104.88        11.20 o                         
   6  10   1          0.04          2.08         9.44 o                         
   7  10   1         33.42         33.24        12.72 o                         
  -6  11   1          7.64          2.02        12.21 o                         
  -5  11   1          0.45          3.24        10.58 o                         
  -4  11   1         12.04         15.73         8.59 o                         
  -3  11   1          0.72          4.30         7.68 o                         
  -2  11   1          8.61         13.82         4.69 o                         
  -1  11   1          0.96         11.40         6.93 o                         
   0  11   1         10.92         12.74         7.20 o                         
   1  11   1          4.99          6.43         7.45 o                         
   2  11   1          0.92          0.00         7.48 o                         
   3  11   1         17.15         25.00         9.11 o                         
   4  11   1         14.87          4.77         8.22 o                         
   5  11   1         19.07         33.74         8.65 o                         
  -3  12   1          2.23          0.00         7.96 o                         
  -2  12   1          1.31          5.44         8.99 o                         
  -1  12   1          7.77         10.46         9.31 o                         
   0  12   1          0.09          4.14         7.13 o                         
   1  12   1         18.06         20.76         7.26 o                         
   2  12   1          5.29          1.56        10.16 o                         
   3  12   1          3.21          0.00        14.72 o                         
 -12   0   2         19.98         24.17         9.55 o                         
 -10   0   2         14.40         16.72         8.06 o                         
  -8   0   2          0.72          5.69         7.01 o                         
  -6   0   2          0.07          0.57         3.90 o                         
  -4   0   2       5574.38       5361.94        42.59 o                         
  -2   0   2        185.90        169.86         4.28 o                         
   0   0   2       2956.39       2911.69        25.69 o                         
   2   0   2          1.51          0.09         4.06 o                         
   4   0   2       2335.29       2351.16        30.42 o                         
   6   0   2        156.79        146.12        10.14 o                         
   8   0   2         30.17         11.00        12.86 o                         
  10   0   2         71.15         64.23        11.94 o                         
  12   0   2         93.55        106.07        14.61 o                         
 -12   1   2         11.37          7.43         5.78 o                         
 -11   1   2          0.39          1.76         4.87 o                         
 -10   1   2          3.29         10.84         5.50 o                         
  -9   1   2         81.79        101.76         7.58 o                         
  -8   1   2          3.68          1.81         3.88 o                         
  -7   1   2        116.29        102.91         9.24 o                         
  -6   1   2        119.78        113.36         5.69 o                         
  -5   1   2          7.65          7.41         2.51 o                         
  -4   1   2          4.59          6.41         1.89 o                         
  -3   1   2       5314.58       5046.35        26.97 o                         
  -2   1   2      17325.78      16414.87        97.04 o                         
  -1   1   2        293.33        278.17         3.68 o                         
   1   1   2         22.87         25.47         1.75 o                         
   2   1   2        574.05        593.17         6.35 o                         
   3   1   2         63.30         70.80         3.57 o                         
   4   1   2        127.96        136.90         5.23 o                         
   5   1   2       4031.70       4174.66        34.92 o                         
   6   1   2        157.01        169.97        10.17 o                         
   7   1   2        160.67        172.45         8.62 o                         
   8   1   2         46.07         28.59         7.01 o                         
   9   1   2         64.58         56.00        10.21 o                         
  10   1   2          6.68          9.84         5.28 o                         
  11   1   2         18.17         22.37         7.27 o                         
  12   1   2          7.66          9.81         7.48 o                         
 -12   2   2          0.01          0.00        10.00 o                         
 -11   2   2         65.61         55.69         9.05 o                         
 -10   2   2          5.64          2.81         4.31 o                         
  -9   2   2        125.84        125.13         6.08 o                         
  -8   2   2          0.94          0.00         3.77 o                         
  -7   2   2        404.37        384.07         8.52 o                         
  -6   2   2         39.75         52.87         4.82 o                         
  -5   2   2          1.45          1.99         1.89 o                         
  -4   2   2        552.97        564.27         6.96 o                         
  -3   2   2        481.05        502.74         5.61 o                         
  -2   2   2         41.30         43.01         2.67 o                         
   0   2   2       3418.78       3253.60        19.07 o                         
   1   2   2      13520.15      12598.87        58.22 o                         
   2   2   2       2954.83       2820.38        17.78 o                         
   4   2   2          6.09          6.95         2.23 o                         
   5   2   2        910.06        863.88        11.31 o                         
   6   2   2          5.15          5.09         2.97 o                         
   7   2   2         34.05         44.29         4.80 o                         
   8   2   2        434.29        385.57         9.85 o                         
   9   2   2        297.99        268.39        20.08 o                         
  10   2   2         15.94         17.30         3.86 o                         
  11   2   2         14.12          8.98         4.82 o                         
  12   2   2          0.01          5.29         6.83 o                         
 -12   3   2          0.33          2.88         7.80 o                         
 -11   3   2        119.60        111.24        12.26 o                         
 -10   3   2         10.83         12.28         7.22 o                         
  -9   3   2        191.95        212.71        14.46 o                         
  -8   3   2          4.03          0.59         7.01 o                         
  -7   3   2        124.79        140.49         9.94 o                         
  -6   3   2         64.01         62.12         6.31 o                         
  -5   3   2        235.93        221.90         7.69 o                         
  -4   3   2        357.66        370.12         6.07 o                         
  -3   3   2        493.48        500.62         6.56 o                         
  -2   3   2        231.34        255.55         4.38 o                         
  -1   3   2       1304.92       1308.12        11.77 o                         
   0   3   2       8241.89       7796.06        40.20 o                         
   1   3   2       1580.51       1577.22        11.96 o                         
   2   3   2       1707.85       1636.18        12.12 o                         
   3   3   2          0.60          1.33         1.70 o                         
   4   3   2         32.88         35.17         2.53 o                         
   5   3   2        371.31        393.33        15.65 o                         
   6   3   2         26.26         36.75         6.23 o                         
   7   3   2         50.28         51.69         9.33 o                         
   8   3   2        203.81        221.59        15.36 o                         
   9   3   2         28.72         20.26         7.00 o                         
  10   3   2          9.43         16.32         7.39 o                         
  11   3   2         27.92         27.20         9.55 o                         
  12   3   2         32.23         46.75        10.65 o                         
 -12   4   2          5.17          9.19         8.18 o                         
 -11   4   2         13.06         13.95         8.08 o                         
 -10   4   2          3.00          0.00         6.51 o                         
  -9   4   2        130.66        116.22        13.71 o                         
  -8   4   2        233.20        235.33        12.21 o                         
  -7   4   2         98.20        109.61         8.46 o                         
  -6   4   2          2.34         13.63         3.89 o                         
  -5   4   2         38.43         53.52         5.48 o                         
  -4   4   2        188.39        201.78         4.13 o                         
  -3   4   2        371.76        397.59        14.00 o                         
  -2   4   2          5.94          5.93         2.18 o                         
  -1   4   2        453.29        498.17         8.69 o                         
   0   4   2        610.87        591.61         8.85 o                         
   1   4   2        455.44        410.80         7.99 o                         
   2   4   2        128.37        149.72         6.55 o                         
   3   4   2          4.79          5.24         1.54 o                         
   4   4   2        221.54        250.51         5.56 o                         
   5   4   2         25.60         44.80         6.38 o                         
   6   4   2         77.26         85.60         9.14 o                         
   7   4   2         17.72         16.87         5.98 o                         
   8   4   2        134.51        137.36        13.16 o                         
   9   4   2         82.76         71.91        10.41 o                         
  10   4   2         35.51         34.91         9.29 o                         
  11   4   2          0.19          0.00         6.84 o                         
 -11   5   2         32.54         40.73         9.20 o                         
 -10   5   2         15.03         20.45         7.92 o                         
  -9   5   2         81.22         93.43         8.26 o                         
  -8   5   2         49.14         46.25         6.70 o                         
  -7   5   2         54.03         61.95         6.31 o                         
  -6   5   2          2.90          6.11         8.68 o                         
  -5   5   2        445.71        465.76        17.97 o                         
  -4   5   2        516.91        481.56        10.57 o                         
  -3   5   2          3.45          5.30         4.50 o                         
  -2   5   2        848.42        775.71        10.62 o                         
  -1   5   2        344.02        339.35         8.77 o                         
   0   5   2       1034.16       1080.51        15.31 o                         
   1   5   2       2367.58       2334.31        21.56 o                         
   2   5   2        441.14        433.21         7.22 o                         
   3   5   2        287.62        260.03         9.87 o                         
   4   5   2         21.79         30.31         4.25 o                         
   5   5   2         58.66         60.08        10.70 o                         
   6   5   2        438.35        397.36         8.75 o                         
   7   5   2        127.61        110.09         7.70 o                         
   8   5   2         75.59         94.76         8.90 o                         
   9   5   2        119.02        126.36        11.54 o                         
  10   5   2         22.33         12.53         9.40 o                         
  11   5   2         19.79         21.19         8.57 o                         
 -11   6   2          0.67          3.61         9.50 o                         
 -10   6   2         21.17         13.11         9.28 o                         
  -9   6   2        222.85        229.14        19.50 o                         
  -8   6   2         24.14         41.16        10.94 o                         
  -7   6   2          2.08          0.00         6.88 o                         
  -6   6   2        300.59        279.07        18.09 o                         
  -5   6   2          0.13          0.00         4.07 o                         
  -4   6   2          0.47          0.00         5.17 o                         
  -3   6   2          2.73          2.83         5.14 o                         
  -2   6   2          1.79          0.00         3.73 o                         
  -1   6   2        259.07        239.47        11.02 o                         
   0   6   2       1189.95       1132.41        18.06 o                         
   1   6   2        324.58        308.82         8.75 o                         
   2   6   2        358.59        355.27         9.54 o                         
   3   6   2        112.07        114.01         8.17 o                         
   4   6   2          4.92          8.84         5.59 o                         
   5   6   2         26.91         23.91        14.86 o                         
   6   6   2        115.55        106.88        14.08 o                         
   7   6   2         70.87         53.15        36.32 o                         
   8   6   2          0.29          0.28         8.15 o                         
   9   6   2         16.97          1.72         9.21 o                         
  10   6   2         30.95         36.53         6.01 o                         
 -10   7   2         15.52         32.81        11.97 o                         
  -9   7   2          3.28          5.10        15.67 o                         
  -8   7   2          7.44         16.36         8.88 o                         
  -7   7   2         41.71         48.18        12.25 o                         
  -6   7   2        504.46        449.50        20.72 o                         
  -5   7   2         26.41         24.21         5.63 o                         
  -4   7   2          4.93          3.04         5.64 o                         
  -3   7   2          5.79          8.69         7.33 o                         
  -2   7   2        181.77        183.63         8.64 o                         
  -1   7   2         19.18         21.63         6.81 o                         
   0   7   2        170.74        164.83         9.78 o                         
   1   7   2        187.99        181.53        10.45 o                         
   2   7   2        270.52        259.81         7.92 o                         
   3   7   2         31.01         18.70         7.08 o                         
   4   7   2          0.59          4.94         5.73 o                         
   5   7   2          5.04          6.44         3.92 o                         
   6   7   2          0.08         20.49        19.95 o                         
   7   7   2         16.49         33.90        12.84 o                         
   8   7   2         11.25          7.05         9.79 o                         
   9   7   2          0.01         16.04        12.72 o                         
  10   7   2          0.38          4.79        10.15 o                         
  -9   8   2          0.91          0.00         9.94 o                         
  -8   8   2         80.93         82.05        13.58 o                         
  -7   8   2         83.22         83.03        13.57 o                         
  -6   8   2         85.40         55.93        12.57 o                         
  -5   8   2          1.44          0.00         5.31 o                         
  -4   8   2         23.31         27.32         8.00 o                         
  -3   8   2        248.40        249.96        14.59 o                         
  -2   8   2          8.22          7.08         4.62 o                         
  -1   8   2         60.51         64.44         7.49 o                         
   0   8   2         66.99         73.96         9.54 o                         
   1   8   2         28.98         30.66         5.78 o                         
   2   8   2         17.47         21.02         5.67 o                         
   3   8   2          9.77         12.67         7.45 o                         
   4   8   2         12.13          0.00         7.18 o                         
   5   8   2         13.89          9.95         9.65 o                         
   6   8   2          4.76          7.93         9.00 o                         
   7   8   2         25.57         13.72        10.14 o                         
   8   8   2         51.58         62.90        13.50 o                         
   9   8   2          0.37          9.11         9.73 o                         
  -9   9   2          0.64          0.00         9.81 o                         
  -8   9   2          0.00          3.11        10.94 o                         
  -7   9   2         36.27         51.87        12.64 o                         
  -6   9   2         22.28         21.14         5.14 o                         
  -5   9   2          1.22          0.00         7.22 o                         
  -4   9   2         90.01         93.09        13.93 o                         
  -3   9   2          3.86          0.85         8.38 o                         
  -2   9   2         44.24         48.89         6.78 o                         
  -1   9   2         13.53         17.75         6.54 o                         
   0   9   2         25.29         31.08         7.60 o                         
   1   9   2        220.53        205.02        11.94 o                         
   2   9   2          9.72         17.57         7.74 o                         
   3   9   2        106.02        107.77        12.09 o                         
   4   9   2          0.35          6.67         7.11 o                         
   5   9   2          7.30          7.02         8.56 o                         
   6   9   2          0.25          3.40         9.63 o                         
   7   9   2          0.32          3.48        18.60 o                         
   8   9   2         24.87          9.44        11.78 o                         
  -7  10   2          5.41         13.16        12.09 o                         
  -6  10   2          0.25          0.00         5.30 o                         
  -5  10   2         21.00         14.03         6.80 o                         
  -4  10   2        177.94        169.73        14.12 o                         
  -3  10   2        117.37         99.57        12.15 o                         
  -2  10   2          1.23          0.00         7.19 o                         
  -1  10   2          0.04          0.00         6.45 o                         
   0  10   2         56.73         52.58         8.52 o                         
   1  10   2         26.55         36.03         7.20 o                         
   2  10   2        153.36        137.97         8.97 o                         
   3  10   2          1.25         12.78         7.02 o                         
   4  10   2          9.92          3.49         7.45 o                         
   5  10   2          0.00          1.37         7.02 o                         
   6  10   2          0.15          0.00        14.66 o                         
   7  10   2          2.25         27.85        12.54 o                         
  -6  11   2         20.33         37.38        13.18 o                         
  -5  11   2          1.15          4.43         7.87 o                         
  -4  11   2          0.58          6.95        10.93 o                         
  -3  11   2          0.44          5.41         7.96 o                         
  -1  11   2          8.00          0.00         6.35 o                         
   0  11   2          0.66          6.95         6.15 o                         
   1  11   2          0.46          4.26         6.68 o                         
   2  11   2          6.37          1.27         9.07 o                         
   3  11   2          7.96          0.00         8.09 o                         
   4  11   2          2.63          5.38         7.72 o                         
   5  11   2         44.20         45.24        10.13 o                         
  -3  12   2          4.25          9.93         9.25 o                         
  -2  12   2          4.75         14.36         8.41 o                         
  -1  12   2         20.32         38.74        11.09 o                         
   0  12   2          9.51          7.20         7.63 o                         
   1  12   2          0.78          5.70         8.68 o                         
   2  12   2          5.86          0.00        11.26 o                         
   3  12   2          3.99          4.90         9.09 o                         
 -11   0   3        158.57        168.07        16.81 o                         
  -9   0   3        426.39        398.30        18.48 o                         
  -7   0   3        645.56        641.15        19.98 o                         
  -5   0   3       5858.61       5904.33        59.06 o                         
  -3   0   3       2266.61       2244.35        25.20 o                         
  -1   0   3        968.20        986.25         9.32 o                         
   3   0   3         70.72         75.50         5.31 o                         
   7   0   3        352.56        311.31        17.40 o                         
   9   0   3         13.71          2.72         7.41 o                         
  11   0   3         10.84         15.99         9.29 o                         
 -12   1   3          5.76          0.00         5.45 o                         
 -11   1   3          5.19         13.17         5.08 o                         
 -10   1   3          0.34         12.22         7.54 o                         
  -9   1   3         97.57        103.50         7.49 o                         
  -8   1   3         49.04         65.91         6.42 o                         
  -7   1   3          0.27          0.00         4.27 o                         
  -6   1   3        553.31        538.88        10.73 o                         
  -5   1   3        507.43        517.15         9.34 o                         
  -4   1   3       1935.50       1807.01        14.55 o                         
  -3   1   3       2926.94       2875.99        19.29 o                         
  -2   1   3       2714.52       2653.86        15.50 o                         
  -1   1   3        147.74        151.52         2.79 o                         
   0   1   3        754.36        714.92         5.87 o                         
   1   1   3       4712.29       4633.15        27.92 o                         
   2   1   3        766.38        749.08         8.19 o                         
   3   1   3        617.65        610.19         7.73 o                         
   4   1   3        464.31        429.99         8.84 o                         
   6   1   3       1103.48       1066.68        19.05 o                         
   7   1   3         20.69         14.74         5.55 o                         
   8   1   3         65.37         62.82         7.83 o                         
   9   1   3        161.82        151.53        10.68 o                         
  10   1   3          9.20          0.83         9.41 o                         
  11   1   3          1.09          6.33         5.93 o                         
  12   1   3         63.29         71.29        10.00 o                         
 -12   2   3          0.03          2.53         7.46 o                         
 -11   2   3          2.21          4.29         7.11 o                         
 -10   2   3          5.24          6.43         3.32 o                         
  -9   2   3        150.08        138.88         8.12 o                         
  -8   2   3         92.09        100.04         7.33 o                         
  -7   2   3         49.51         68.57         5.38 o                         
  -6   2   3        298.97        287.78         7.06 o                         
  -4   2   3        367.86        369.73         6.34 o                         
  -3   2   3         42.90         42.32         2.56 o                         
  -2   2   3        115.62        128.76         3.64 o                         
  -1   2   3        407.17        378.20         5.57 o                         
   0   2   3       1246.13       1206.38        10.56 o                         
   1   2   3        152.59        144.97         4.56 o                         
   2   2   3        462.90        438.17         5.78 o                         
   3   2   3          6.33          7.32         2.00 o                         
   4   2   3         23.23         24.46         3.88 o                         
   5   2   3        156.13        134.46         9.12 o                         
   6   2   3         25.39         28.01         4.44 o                         
   7   2   3         20.27         23.70         4.74 o                         
   8   2   3         54.35         41.31         7.29 o                         
   9   2   3         28.57         41.51         6.48 o                         
  10   2   3         77.80         65.25         6.99 o                         
  11   2   3         10.07         18.50         5.93 o                         
  12   2   3         29.76         46.32        10.70 o                         
 -12   3   3          5.14          6.74         7.14 o                         
 -11   3   3          3.97         10.11         7.79 o                         
 -10   3   3         18.22         17.06         8.02 o                         
  -9   3   3         19.71         34.81         9.40 o                         
  -8   3   3          6.32          7.77         6.87 o                         
  -7   3   3         91.05        117.91        11.28 o                         
  -6   3   3         33.25         34.07         5.37 o                         
  -5   3   3        330.37        331.98         5.70 o                         
  -4   3   3        650.23        673.69        16.03 o                         
  -3   3   3         10.06          9.34         2.13 o                         
  -2   3   3       1598.97       1545.72        12.02 o                         
  -1   3   3       2248.63       2135.75        16.46 o                         
   0   3   3        757.58        750.11         8.16 o                         
   1   3   3        204.40        216.38         4.46 o                         
   2   3   3        110.18        101.69         3.58 o                         
   3   3   3        843.59        848.32        10.68 o                         
   4   3   3         19.94         23.93         3.01 o                         
   5   3   3         65.66         83.57         5.33 o                         
   6   3   3         24.47         26.20         4.61 o                         
   7   3   3         12.62         16.93         8.19 o                         
   8   3   3         35.67         37.25         8.44 o                         
   9   3   3        335.17        277.11        17.51 o                         
  10   3   3         25.48         11.26         7.67 o                         
  11   3   3         17.75          8.58         8.15 o                         
 -12   4   3          3.91          0.00         9.19 o                         
 -11   4   3          4.96          8.26         7.78 o                         
 -10   4   3        239.16        237.57        16.38 o                         
  -9   4   3        249.64        259.85        17.55 o                         
  -8   4   3        193.57        185.39        12.99 o                         
  -7   4   3         89.19         87.87         7.56 o                         
  -6   4   3         26.99         35.58         8.00 o                         
  -5   4   3          1.03          4.38         2.04 o                         
  -4   4   3        108.98        122.82         4.19 o                         
  -3   4   3          3.63          0.00         2.15 o                         
  -2   4   3        185.79        183.74         5.73 o                         
  -1   4   3        652.35        691.35        11.01 o                         
   0   4   3        147.98        141.66         4.96 o                         
   1   4   3        187.55        180.98         5.18 o                         
   3   4   3        624.21        626.67         8.82 o                         
   4   4   3        465.75        443.21         7.44 o                         
   5   4   3         11.31          5.98         4.88 o                         
   6   4   3         46.54         40.32         6.25 o                         
   7   4   3        375.17        334.13        14.99 o                         
   8   4   3        345.00        336.44        16.52 o                         
   9   4   3         28.38         27.42         8.46 o                         
  10   4   3         17.34         13.72         7.64 o                         
  11   4   3         38.73         44.78         9.94 o                         
 -11   5   3         76.19         94.96        12.05 o                         
 -10   5   3         83.04        100.01        11.59 o                         
  -9   5   3         36.24         27.81         9.36 o                         
  -8   5   3          0.02          0.00         8.16 o                         
  -7   5   3         16.52         25.71         4.35 o                         
  -6   5   3        523.07        461.56        14.42 o                         
  -5   5   3          7.64          9.91         5.15 o                         
  -4   5   3         21.81         22.79         4.76 o                         
  -3   5   3        124.54        109.06         4.41 o                         
  -2   5   3          3.24          0.00         2.81 o                         
  -1   5   3         57.15         66.15         5.60 o                         
   0   5   3        993.75        902.88        13.00 o                         
   1   5   3        138.25        159.38         6.87 o                         
   2   5   3        134.73        142.03         5.18 o                         
   3   5   3         55.02         54.96         7.84 o                         
   4   5   3          0.23          1.72         3.58 o                         
   5   5   3         12.61         12.71         4.14 o                         
   6   5   3         13.79         18.20         4.15 o                         
   7   5   3         37.56         33.59         6.56 o                         
   8   5   3          0.19          2.51         4.60 o                         
   9   5   3          1.99          4.25         6.48 o                         
  10   5   3          0.21          3.07         7.32 o                         
  11   5   3         51.88         79.78        12.43 o                         
 -11   6   3          1.68          9.65         9.89 o                         
 -10   6   3          0.97          0.93         8.53 o                         
  -9   6   3         11.30          4.95         8.69 o                         
  -8   6   3         60.66         51.78        10.98 o                         
  -7   6   3        117.24        126.46        14.35 o                         
  -6   6   3          9.69         18.95         9.57 o                         
  -5   6   3        321.69        286.47        14.87 o                         
  -4   6   3        163.59        159.64         8.85 o                         
  -3   6   3          8.71         12.94         2.80 o                         
  -2   6   3         35.48         34.68         4.60 o                         
  -1   6   3          6.19         13.14         4.57 o                         
   0   6   3        110.68        121.38         7.46 o                         
   1   6   3          1.23          0.00         3.67 o                         
   2   6   3          0.89          4.18         3.87 o                         
   3   6   3         68.01         96.30         8.00 o                         
   4   6   3          8.79          8.08         8.80 o                         
   5   6   3         34.29         29.09         5.43 o                         
   6   6   3         75.09         78.43        12.80 o                         
   7   6   3         94.64         87.41        16.28 o                         
   8   6   3        163.63        156.11        17.12 o                         
   9   6   3          6.81         14.00         6.42 o                         
  10   6   3          4.26         10.84         9.52 o                         
 -10   7   3         79.61        100.19        26.16 o                         
  -9   7   3          1.11          3.32         8.66 o                         
  -8   7   3          3.66          9.27         8.35 o                         
  -7   7   3          4.72          0.00         7.67 o                         
  -6   7   3         17.04         19.18         9.27 o                         
  -5   7   3         89.65         84.27         8.91 o                         
  -4   7   3        162.96        177.25        11.02 o                         
  -3   7   3        168.50        164.01         6.47 o                         
  -2   7   3         54.59         64.41         7.10 o                         
  -1   7   3          3.04          0.50         4.85 o                         
   0   7   3         10.66         10.70         5.40 o                         
   1   7   3         20.77         27.77         5.40 o                         
   2   7   3        402.44        355.22         9.07 o                         
   3   7   3          6.15         12.25         7.38 o                         
   4   7   3         52.00         48.39         6.91 o                         
   5   7   3         31.07         30.41         5.68 o                         
   6   7   3         29.55         25.58        13.14 o                         
   7   7   3         28.89         21.18        10.25 o                         
   8   7   3         77.88         91.35        23.40 o                         
   9   7   3         80.76         79.41        27.10 o                         
  10   7   3          0.38          0.00        11.46 o                         
 -10   8   3         11.69         37.95        12.90 o                         
  -9   8   3          0.30          0.00         9.43 o                         
  -8   8   3         37.65         35.87        11.66 o                         
  -7   8   3          0.38          1.98         8.95 o                         
  -6   8   3         35.12         32.50         4.37 o                         
  -5   8   3         40.49         45.96         8.66 o                         
  -4   8   3         35.73         40.76         8.78 o                         
  -3   8   3        173.33        152.83        11.44 o                         
  -2   8   3        392.61        365.59        13.04 o                         
  -1   8   3         12.20          9.07         6.97 o                         
   0   8   3        123.26        122.34        10.57 o                         
   1   8   3         70.57         70.61         7.01 o                         
   2   8   3         60.58         57.95         6.23 o                         
   3   8   3          5.08          0.00         6.23 o                         
   4   8   3         26.29         26.23         7.58 o                         
   5   8   3          6.92         14.88         5.53 o                         
   6   8   3          1.52         11.17        12.46 o                         
   7   8   3         32.94         46.15        12.48 o                         
   8   8   3         23.91         12.02        10.79 o                         
   9   8   3         26.23         17.66        11.42 o                         
  -9   9   3         14.90         24.26        18.34 o                         
  -8   9   3          5.49          0.82        10.90 o                         
  -7   9   3         68.90         66.02        13.69 o                         
  -6   9   3          5.24          0.00         4.52 o                         
  -5   9   3          0.29          8.25         7.37 o                         
  -4   9   3          9.78         12.56         8.02 o                         
  -3   9   3         81.88         99.74        12.05 o                         
  -2   9   3          4.31         15.59         6.75 o                         
  -1   9   3        109.25        115.73        10.24 o                         
   0   9   3         41.78         50.95         9.14 o                         
   1   9   3          2.70          5.86         5.11 o                         
   2   9   3         48.25         51.25         5.87 o                         
   3   9   3        159.28        150.22        15.26 o                         
   4   9   3          3.66          5.60         6.98 o                         
   5   9   3          5.97         23.07         6.38 o                         
   6   9   3         12.81          2.16         9.52 o                         
   7   9   3         28.21         39.04        12.72 o                         
   8   9   3          1.42          2.16        11.21 o                         
  -7  10   3          2.00         16.47        11.42 o                         
  -6  10   3          7.88          0.15         6.83 o                         
  -5  10   3          6.21          5.19         7.07 o                         
  -4  10   3          0.50          6.43         7.20 o                         
  -3  10   3         22.68         18.37         8.45 o                         
  -2  10   3         74.20         78.34         7.34 o                         
  -1  10   3         26.85         32.59         7.55 o                         
   0  10   3         18.51         22.75         9.08 o                         
   1  10   3          9.04         13.32         7.55 o                         
   2  10   3          2.99          7.05         4.47 o                         
   3  10   3          0.03         14.18         7.78 o                         
   4  10   3          2.74          7.24         7.10 o                         
   5  10   3         10.24         20.14        11.02 o                         
   6  10   3          7.00          8.52        11.59 o                         
   7  10   3         17.69         18.48        13.48 o                         
  -6  11   3         14.94         11.44         9.18 o                         
  -5  11   3          3.21         14.33         8.16 o                         
  -4  11   3          8.40         21.86         8.74 o                         
  -3  11   3          0.10          0.00         8.06 o                         
  -2  11   3          2.62         10.22         5.97 o                         
  -1  11   3         36.64         37.43         9.64 o                         
   0  11   3         55.67         59.76         9.15 o                         
   1  11   3          0.03          0.00         7.00 o                         
   2  11   3          0.05          0.96         7.57 o                         
   3  11   3         40.90         34.21         9.83 o                         
   4  11   3          1.73         22.86         8.43 o                         
   5  11   3         12.31         23.53        12.70 o                         
  -3  12   3          3.23          2.74         9.55 o                         
  -2  12   3          1.33          5.83         6.87 o                         
  -1  12   3          0.01          6.71         8.10 o                         
   0  12   3          0.02          6.03         7.96 o                         
   1  12   3          2.00          0.00         6.93 o                         
   2  12   3         12.90         30.33        12.97 o                         
 -12   0   4         29.82         34.44        10.34 o                         
 -10   0   4         16.79         20.17         8.35 o                         
  -8   0   4        143.10        147.52        18.51 o                         
  -6   0   4          0.25          1.23         4.36 o                         
  -2   0   4       7637.61       7462.83        51.43 o                         
   0   0   4       2311.39       2231.52        31.85 o                         
   2   0   4          2.36          0.00         3.25 o                         
   4   0   4        107.64        114.80         8.67 o                         
   6   0   4         29.82         48.31        10.19 o                         
   8   0   4         37.12         44.08        11.11 o                         
  10   0   4        282.65        258.85        19.07 o                         
  12   0   4         25.63         33.58        13.21 o                         
 -13   1   4         65.06         67.34        11.31 o                         
 -12   1   4          0.72          5.49         6.74 o                         
 -11   1   4         42.58         47.07         7.73 o                         
 -10   1   4         20.83         19.63         5.37 o                         
  -9   1   4        477.31        463.78        13.61 o                         
  -8   1   4        588.11        511.16        12.13 o                         
  -7   1   4        323.62        297.60         9.06 o                         
  -6   1   4        309.81        268.83         8.30 o                         
  -5   1   4        815.96        835.67        12.37 o                         
  -4   1   4       1057.35       1080.95        10.54 o                         
  -3   1   4       1329.04       1361.53        14.95 o                         
  -2   1   4        954.34        914.94         8.39 o                         
  -1   1   4        511.96        469.88         5.10 o                         
   0   1   4       1029.12        907.17         7.33 o                         
   1   1   4       5206.99       4940.14        28.49 o                         
   2   1   4       5491.36       5199.93        33.03 o                         
   3   1   4        320.50        342.01         6.33 o                         
   4   1   4          2.78          1.25         3.32 o                         
   5   1   4        466.06        461.88        10.64 o                         
   6   1   4        291.45        311.58        10.18 o                         
   7   1   4          3.10          2.27         5.16 o                         
   8   1   4         20.88         12.44         6.28 o                         
   9   1   4        364.04        324.66        22.14 o                         
  10   1   4          0.78          3.94         8.66 o                         
  11   1   4          3.01         13.39         7.77 o                         
  12   1   4         81.84         76.29         9.36 o                         
 -12   2   4          0.05          9.28         7.29 o                         
 -11   2   4         70.22         62.56         6.16 o                         
 -10   2   4        243.50        213.17         9.88 o                         
  -9   2   4       1401.65       1291.21        21.47 o                         
  -8   2   4         25.89         31.85         4.76 o                         
  -7   2   4        249.12        234.15        10.28 o                         
  -6   2   4        440.67        436.80         9.07 o                         
  -5   2   4        292.44        313.70         6.92 o                         
  -4   2   4       1230.47       1281.64        14.35 o                         
  -3   2   4        582.58        613.10         7.01 o                         
  -2   2   4        262.02        241.67         4.55 o                         
  -1   2   4          6.14          6.35         2.49 o                         
   0   2   4       6102.49       5745.96        33.20 o                         
   1   2   4        326.08        325.41         5.69 o                         
   2   2   4        286.07        272.79         4.97 o                         
   3   2   4        372.36        413.86         8.20 o                         
   4   2   4        151.42        155.37         6.09 o                         
   5   2   4       1005.67       1039.38        15.02 o                         
   6   2   4         48.01         47.61         7.00 o                         
   7   2   4          1.00          0.52         4.29 o                         
   8   2   4        329.98        291.03        14.49 o                         
   9   2   4          1.94          0.30         4.83 o                         
  10   2   4         24.74         18.04         5.04 o                         
  11   2   4          9.94          2.73         7.12 o                         
 -12   3   4          1.65          0.00         7.31 o                         
 -11   3   4          0.80         18.25         7.38 o                         
 -10   3   4        145.07        155.70        13.19 o                         
  -9   3   4          1.55          0.00         5.62 o                         
  -8   3   4         41.93         45.03         8.82 o                         
  -7   3   4         12.30          8.06         3.24 o                         
  -6   3   4        360.83        327.25         6.85 o                         
  -5   3   4         17.96         19.43         2.92 o                         
  -4   3   4        407.62        409.76         7.81 o                         
  -3   3   4        112.25        132.00         4.61 o                         
  -2   3   4       1424.29       1422.94        11.97 o                         
  -1   3   4        408.65        370.87         5.89 o                         
   0   3   4       1302.02       1258.51        11.13 o                         
   1   3   4        955.40        944.01         9.87 o                         
   2   3   4        209.58        184.62         4.71 o                         
   3   3   4       1307.79       1359.68        14.54 o                         
   4   3   4        209.49        221.85         7.00 o                         
   5   3   4        294.00        298.90         8.21 o                         
   6   3   4          0.06          4.36         3.36 o                         
   7   3   4         75.69         81.51         5.83 o                         
   8   3   4          1.76          6.46         4.30 o                         
   9   3   4          5.25          9.81         6.85 o                         
  10   3   4         76.10         73.98        11.03 o                         
  11   3   4         11.68         18.40         7.70 o                         
 -12   4   4          0.62          9.41         8.03 o                         
 -11   4   4          0.59          0.00         5.74 o                         
 -10   4   4        202.91        185.95        14.62 o                         
  -9   4   4        130.55        152.14        13.54 o                         
  -8   4   4         63.41         61.71         9.06 o                         
  -7   4   4        317.74        298.73        10.96 o                         
  -6   4   4         33.18         32.23         6.50 o                         
  -5   4   4        625.51        622.47         9.15 o                         
  -4   4   4        863.84        873.20        11.12 o                         
  -3   4   4         69.27         89.37         5.19 o                         
  -2   4   4        473.92        477.82         8.83 o                         
  -1   4   4          0.77          0.00         2.93 o                         
   0   4   4         37.98         40.13         3.80 o                         
   1   4   4         57.09         67.54         5.10 o                         
   2   4   4          3.93          5.04         2.93 o                         
   3   4   4        222.63        271.13         6.50 o                         
   4   4   4        305.14        290.50         6.96 o                         
   5   4   4        216.68        203.29        11.31 o                         
   6   4   4        155.31        156.30        10.72 o                         
   7   4   4          2.25          0.00         5.89 o                         
   8   4   4        198.15        216.43        16.57 o                         
   9   4   4         68.26         82.37        11.01 o                         
  10   4   4          4.81         12.71         8.19 o                         
  11   4   4          0.05          8.65         7.78 o                         
 -11   5   4         46.10         47.74         9.47 o                         
 -10   5   4         45.23         74.34        20.94 o                         
  -9   5   4         28.60         28.03         5.90 o                         
  -8   5   4        156.34        179.28         9.11 o                         
  -7   5   4         96.58        102.23         8.99 o                         
  -6   5   4          9.06          5.40         5.09 o                         
  -5   5   4          4.61          4.78         3.15 o                         
  -4   5   4         21.31         24.92         3.59 o                         
  -3   5   4          2.35          2.36         3.01 o                         
  -2   5   4        173.56        170.75         6.63 o                         
  -1   5   4       1038.19        962.19        14.76 o                         
   0   5   4        313.27        296.92         7.98 o                         
   1   5   4        241.71        238.18         7.61 o                         
   2   5   4         64.03         55.19         4.44 o                         
   3   5   4         11.25          5.03         2.93 o                         
   4   5   4         33.02         38.71         3.61 o                         
   5   5   4          0.88          1.08         2.82 o                         
   6   5   4          0.76          2.03         3.73 o                         
   7   5   4        104.43        111.41         7.71 o                         
   8   5   4        109.08        111.00        15.92 o                         
   9   5   4         27.17         14.86         7.76 o                         
  10   5   4          3.52         14.89         7.30 o                         
 -11   6   4          4.72         10.39        10.08 o                         
 -10   6   4         27.76         16.86         5.85 o                         
  -9   6   4         10.57         30.87         9.91 o                         
  -8   6   4        272.04        280.81        20.90 o                         
  -7   6   4          7.26         10.90         7.93 o                         
  -6   6   4        457.63        425.65        16.73 o                         
  -5   6   4        569.63        509.12        12.64 o                         
  -4   6   4        231.18        220.85         7.62 o                         
  -3   6   4          3.64          0.00         3.32 o                         
  -2   6   4          3.39          5.33         4.55 o                         
  -1   6   4        283.26        295.51        10.09 o                         
   0   6   4        231.93        233.02        10.82 o                         
   1   6   4        357.06        322.63        11.55 o                         
   2   6   4         40.52         53.54         5.88 o                         
   3   6   4          5.50          1.33         6.65 o                         
   4   6   4          0.10          2.08         5.81 o                         
   5   6   4         55.80         75.38         6.27 o                         
   6   6   4         95.01         88.26        12.85 o                         
   7   6   4         12.97          0.00         7.89 o                         
   8   6   4          7.74          4.61         4.62 o                         
   9   6   4          0.04         13.30         8.23 o                         
  10   6   4          9.35         22.91        12.48 o                         
 -10   7   4         34.96         21.09        11.10 o                         
  -9   7   4         19.18         35.59        10.09 o                         
  -8   7   4         12.42          0.00         8.20 o                         
  -7   7   4         15.24         28.97         9.79 o                         
  -6   7   4        220.11        224.58         9.68 o                         
  -5   7   4          0.50          0.00         6.99 o                         
  -4   7   4        138.46        140.44        12.20 o                         
  -3   7   4         42.71         55.22         5.22 o                         
  -2   7   4        516.67        493.38        13.39 o                         
  -1   7   4          6.69          7.73         6.12 o                         
   0   7   4        125.63        122.12         9.83 o                         
   1   7   4          2.08          3.89         4.39 o                         
   2   7   4         17.96         24.89         6.39 o                         
   3   7   4         18.76         35.85         8.03 o                         
   4   7   4        310.06        315.42        12.07 o                         
   5   7   4         15.21         23.59         6.04 o                         
   6   7   4          8.62          0.00         8.28 o                         
   7   7   4         21.56         34.50        12.17 o                         
   8   7   4        110.41        102.73        15.20 o                         
   9   7   4         25.58         41.22        13.97 o                         
 -10   8   4          3.83         31.62        12.79 o                         
  -9   8   4          2.91          0.00         8.66 o                         
  -8   8   4          2.85         10.16         9.14 o                         
  -7   8   4        110.31        111.89        15.42 o                         
  -6   8   4         36.85         40.95         5.59 o                         
  -5   8   4         12.32         24.05         7.31 o                         
  -4   8   4        110.71        131.49        12.11 o                         
  -3   8   4          6.32          8.79         3.80 o                         
  -2   8   4        443.00        384.72        11.57 o                         
  -1   8   4         22.01         23.31         7.29 o                         
   0   8   4        381.36        326.10        13.83 o                         
   1   8   4         18.12         22.32         5.67 o                         
   2   8   4         41.22         38.20         6.64 o                         
   3   8   4         42.31         57.38         8.64 o                         
   4   8   4          7.77         10.88         6.27 o                         
   5   8   4          9.45         14.41         5.40 o                         
   6   8   4          0.09          0.00         8.87 o                         
   7   8   4         94.85         88.09        14.14 o                         
   8   8   4         27.12         30.70        11.77 o                         
   9   8   4          7.52         24.90        13.11 o                         
  -9   9   4         29.47         38.03        14.12 o                         
  -8   9   4          0.93         16.65        11.57 o                         
  -7   9   4          1.30          0.00        10.42 o                         
  -6   9   4        129.82        111.48         8.21 o                         
  -5   9   4          3.68          6.79         8.27 o                         
  -4   9   4         55.79         62.22         9.64 o                         
  -3   9   4         24.88         29.02         4.05 o                         
  -2   9   4         78.48         79.32         8.39 o                         
  -1   9   4        351.57        336.06        13.86 o                         
   0   9   4          5.15          7.51         6.00 o                         
   1   9   4         16.79         14.67         5.33 o                         
   2   9   4        409.11        320.06        15.17 o                         
   3   9   4        144.76        130.67        12.68 o                         
   4   9   4         13.72          6.90         7.05 o                         
   5   9   4         37.61         33.68         9.23 o                         
   6   9   4          0.53          5.96         9.72 o                         
   7   9   4         35.54         23.78        11.92 o                         
   8   9   4          4.71          0.00        10.97 o                         
  -7  10   4          3.12          3.05        10.33 o                         
  -6  10   4          2.49         15.59         7.64 o                         
  -5  10   4          9.34         18.22         7.43 o                         
  -4  10   4          1.79         12.10         8.03 o                         
  -3  10   4          5.00          2.13         7.77 o                         
  -2  10   4          1.64          0.00         5.11 o                         
  -1  10   4         34.01         33.32         7.57 o                         
   0  10   4          2.18          1.17         6.05 o                         
   1  10   4        104.12         95.85        10.16 o                         
   2  10   4          5.56         10.56         7.59 o                         
   3  10   4         63.51         49.23        14.12 o                         
   4  10   4         24.06         29.18        14.72 o                         
   5  10   4         28.31         37.50        10.17 o                         
   6  10   4          0.02          6.49        18.84 o                         
  -6  11   4          1.02          6.87        12.24 o                         
  -5  11   4         11.25         10.07         8.04 o                         
  -4  11   4          0.82          2.79         7.85 o                         
  -3  11   4          2.08          0.00        10.78 o                         
  -2  11   4          3.01          7.78         6.25 o                         
  -1  11   4          0.02         10.45         6.67 o                         
   0  11   4         11.43         13.69         7.20 o                         
   1  11   4         64.97         64.28         8.82 o                         
   2  11   4         49.14         32.89         9.24 o                         
   3  11   4         12.48          0.00        12.92 o                         
   4  11   4         13.01         22.41        14.71 o                         
   5  11   4         12.18         15.78        11.66 o                         
  -3  12   4          4.19          5.82        10.49 o                         
  -2  12   4          4.37          9.86         7.78 o                         
  -1  12   4          2.64         14.17        13.90 o                         
   0  12   4          1.35          6.45         7.61 o                         
   1  12   4         11.90          0.00         7.37 o                         
   2  12   4          1.29          0.00        10.22 o                         
 -13   0   5         32.98         34.58        10.97 o                         
 -11   0   5         28.37         37.49        10.76 o                         
  -9   0   5        344.55        325.34        17.16 o                         
  -7   0   5         16.59         30.49         8.42 o                         
  -5   0   5        136.54        130.12         7.83 o                         
  -3   0   5       3970.72       4011.04        35.99 o                         
  -1   0   5       3712.22       3561.89        30.34 o                         
   1   0   5        183.82        147.26         9.22 o                         
   3   0   5         75.88         76.45         5.84 o                         
   5   0   5         28.59         33.64         8.64 o                         
   7   0   5         21.25         14.59        10.07 o                         
   9   0   5         38.39         44.59        16.77 o                         
  11   0   5         83.53        105.56        15.67 o                         
 -13   1   5         57.58         52.50        14.53 o                         
 -12   1   5          2.37          0.00         8.87 o                         
 -11   1   5        116.67        116.33        10.31 o                         
 -10   1   5          5.86          2.30         5.00 o                         
  -9   1   5        707.95        633.98        15.84 o                         
  -8   1   5         99.93        107.88         7.98 o                         
  -7   1   5        429.70        418.45        10.63 o                         
  -6   1   5        313.49        326.94         9.68 o                         
  -5   1   5        689.00        654.85        11.43 o                         
  -4   1   5        178.23        207.17         5.07 o                         
  -3   1   5        695.28        686.68         8.37 o                         
  -2   1   5        842.09        773.15         7.38 o                         
  -1   1   5       1697.69       1654.78        11.63 o                         
   0   1   5       1245.73       1280.95        13.78 o                         
   1   1   5        324.33        319.94         5.08 o                         
   2   1   5       2596.58       2552.55        19.44 o                         
   3   1   5         13.06          9.41         2.33 o                         
   4   1   5         64.83         68.71         5.63 o                         
   5   1   5         93.32        118.65         7.66 o                         
   6   1   5          3.70          4.79         5.09 o                         
   7   1   5          1.40          0.00         6.18 o                         
   8   1   5          0.31          2.43         5.59 o                         
   9   1   5         13.12         23.89         6.89 o                         
  10   1   5          8.86         20.84         6.39 o                         
  11   1   5          5.26         15.41         6.91 o                         
 -12   2   5        145.69        132.31        13.98 o                         
 -11   2   5         20.20          9.57         4.79 o                         
 -10   2   5          6.68          7.27         4.06 o                         
  -9   2   5        628.29        527.98        11.90 o                         
  -8   2   5       2130.00       1975.69        24.70 o                         
  -7   2   5        165.72        174.27         8.48 o                         
  -6   2   5         23.71         26.33         4.29 o                         
  -5   2   5       1226.84       1169.48        13.99 o                         
  -4   2   5        593.68        625.57        13.58 o                         
  -3   2   5        307.61        291.01         5.61 o                         
  -1   2   5        333.64        311.20         5.28 o                         
   0   2   5       1084.52       1069.77        10.04 o                         
   1   2   5       6256.16       5918.34        37.04 o                         
   2   2   5        735.08        818.40        10.55 o                         
   3   2   5       1204.12       1202.42        15.62 o                         
   4   2   5        148.61        152.12         8.10 o                         
   5   2   5        122.52        122.55         7.50 o                         
   6   2   5         14.24          8.30         5.29 o                         
   7   2   5          0.19          5.90         4.43 o                         
   8   2   5         18.78         18.66         4.93 o                         
   9   2   5         54.59         55.53         6.43 o                         
  10   2   5         67.59         53.43         7.66 o                         
  11   2   5         20.54         43.38         9.86 o                         
 -12   3   5         10.36          0.00         6.49 o                         
 -11   3   5          0.00          6.94         7.04 o                         
 -10   3   5         14.72         17.94         7.00 o                         
  -9   3   5         27.06         24.85         4.34 o                         
  -8   3   5       1128.49       1070.33        16.50 o                         
  -7   3   5          0.16          5.15         3.27 o                         
  -6   3   5         75.96         86.42         5.00 o                         
  -4   3   5        975.93        995.51        13.48 o                         
  -3   3   5       4230.67       4217.61        33.96 o                         
  -2   3   5         11.81         15.89         2.53 o                         
  -1   3   5        205.35        206.44         5.26 o                         
   0   3   5        158.26        165.66         4.88 o                         
   1   3   5        466.27        464.41         7.82 o                         
   2   3   5        623.93        615.72        10.58 o                         
   3   3   5        150.11        141.28         7.90 o                         
   4   3   5          0.04          0.00         2.76 o                         
   5   3   5          0.63          0.00         3.36 o                         
   6   3   5         64.62         76.55         6.37 o                         
   7   3   5         43.46         42.15         5.78 o                         
   8   3   5          0.03          0.96         3.33 o                         
   9   3   5         74.96         78.18         5.37 o                         
  10   3   5         18.06         36.22         9.52 o                         
  11   3   5         11.17         36.25         9.88 o                         
 -12   4   5          0.56          1.51         8.16 o                         
 -11   4   5          4.32         13.82        10.26 o                         
 -10   4   5        119.10        113.28        12.30 o                         
  -9   4   5          1.77          0.10         8.76 o                         
  -8   4   5        186.20        200.48        13.37 o                         
  -7   4   5         52.39         58.40         6.93 o                         
  -6   4   5         10.08         15.38         3.89 o                         
  -5   4   5         83.99         92.05         5.88 o                         
  -4   4   5        267.97        262.35         7.40 o                         
  -3   4   5         59.24         71.80         5.07 o                         
  -2   4   5          1.67          5.14         3.58 o                         
  -1   4   5        759.00        777.48        14.43 o                         
   0   4   5        565.83        532.62         9.67 o                         
   1   4   5         12.81         11.46         3.39 o                         
   2   4   5         32.95         41.20         4.03 o                         
   3   4   5         57.22         71.45         4.83 o                         
   4   4   5          0.02          0.00         3.13 o                         
   5   4   5          0.28          6.96         3.38 o                         
   6   4   5          0.07          0.00         3.25 o                         
   7   4   5        129.24        124.83        11.85 o                         
   8   4   5         24.46         19.25         8.50 o                         
   9   4   5         63.42         82.73        11.24 o                         
  10   4   5         15.52         22.04         7.89 o                         
  11   4   5          3.03          8.80        12.79 o                         
 -11   5   5          0.43          0.00         7.37 o                         
 -10   5   5         20.77         31.52         9.62 o                         
  -9   5   5         26.01         17.83         7.41 o                         
  -8   5   5          1.18          0.00         3.88 o                         
  -7   5   5          0.33          0.00         5.85 o                         
  -6   5   5          2.64          6.32         2.81 o                         
  -5   5   5          2.75          0.46         4.29 o                         
  -4   5   5         96.53        104.28         5.75 o                         
  -3   5   5        310.35        311.50         8.03 o                         
  -2   5   5          1.33          1.08         3.73 o                         
  -1   5   5         74.93         97.09         7.06 o                         
   0   5   5        732.41        684.67        13.95 o                         
   1   5   5        279.31        315.45         8.78 o                         
   3   5   5         13.21         15.98         3.65 o                         
   4   5   5        120.99        123.40         8.13 o                         
   5   5   5          2.54          8.51         4.12 o                         
   6   5   5         48.35         49.67         4.17 o                         
   7   5   5          1.79          5.19         6.02 o                         
   8   5   5          4.51         19.22         6.69 o                         
   9   5   5          5.14         14.62         8.79 o                         
  10   5   5          5.10         10.64        11.39 o                         
 -11   6   5         15.29         19.13        10.16 o                         
 -10   6   5         30.51         18.29         9.34 o                         
  -9   6   5          7.63          0.00         5.60 o                         
  -8   6   5        172.22        156.71        12.17 o                         
  -7   6   5        292.64        272.07        17.88 o                         
  -6   6   5         84.07         88.75         6.56 o                         
  -5   6   5        407.69        355.84         7.54 o                         
  -4   6   5         91.96         91.48         6.82 o                         
  -3   6   5          0.24          0.00         4.16 o                         
  -2   6   5        320.12        270.77         9.34 o                         
  -1   6   5         23.16         22.10         6.15 o                         
   0   6   5          1.17          1.54         4.12 o                         
   1   6   5          2.40          0.73         4.05 o                         
   2   6   5         60.32         52.75         5.92 o                         
   3   6   5         23.71         22.05         4.20 o                         
   4   6   5        158.79        169.99         7.97 o                         
   5   6   5        169.38        170.62         8.34 o                         
   6   6   5         13.38         12.91         7.09 o                         
   7   6   5        347.45        263.50        23.89 o                         
   8   6   5          2.40          0.94         4.14 o                         
   9   6   5          1.63         11.65         8.38 o                         
  10   6   5          1.25         15.59         6.02 o                         
 -10   7   5          5.48          8.83         9.75 o                         
  -9   7   5         45.83         66.43        12.88 o                         
  -8   7   5          5.61          1.91         8.98 o                         
  -7   7   5        249.75        259.92        22.82 o                         
  -6   7   5          0.25          6.40         4.12 o                         
  -5   7   5        250.84        234.37        22.24 o                         
  -4   7   5          7.70         10.80         3.83 o                         
  -3   7   5         85.45         84.89         9.82 o                         
  -2   7   5        247.58        233.49        10.23 o                         
  -1   7   5          0.50          0.00         5.68 o                         
   0   7   5        118.26        138.91        10.48 o                         
   1   7   5       1046.29        961.38        17.41 o                         
   2   7   5        150.43        170.34        10.13 o                         
   3   7   5          9.12         17.35         4.36 o                         
   4   7   5         72.69         61.53         8.15 o                         
   5   7   5        212.54        212.95        12.06 o                         
   6   7   5         11.35         23.21        10.53 o                         
   7   7   5          7.11          0.00        12.22 o                         
   8   7   5          2.20          0.96         8.93 o                         
   9   7   5          0.41          0.00        10.19 o                         
 -10   8   5          5.35         10.86        11.88 o                         
  -9   8   5          6.75         24.41        11.00 o                         
  -8   8   5         25.02         26.18        10.92 o                         
  -7   8   5         30.33         15.70        10.09 o                         
  -6   8   5         13.40          8.03         8.94 o                         
  -5   8   5         63.75         61.49         9.04 o                         
  -4   8   5          7.95         14.50         7.37 o                         
  -3   8   5         35.09         28.38         6.21 o                         
  -2   8   5         95.48        112.26         8.67 o                         
  -1   8   5          7.97          4.68         6.66 o                         
   0   8   5         48.54         51.09         9.84 o                         
   1   8   5        164.82        171.46         9.39 o                         
   2   8   5          8.98         11.23         5.56 o                         
   3   8   5          6.89          6.54         6.58 o                         
   4   8   5          7.48          0.00        10.30 o                         
   5   8   5         24.95         46.57         7.30 o                         
   6   8   5         18.54          9.24        10.23 o                         
   7   8   5          9.45          2.96         9.22 o                         
   8   8   5          1.04          0.00        14.90 o                         
  -9   9   5         22.75         18.23        12.29 o                         
  -8   9   5          1.32          0.00        12.60 o                         
  -7   9   5         22.94         19.69         9.58 o                         
  -6   9   5          3.62         16.95         9.18 o                         
  -5   9   5         45.68         41.79         9.07 o                         
  -4   9   5        109.85        117.36        12.14 o                         
  -3   9   5         84.94         83.84         9.79 o                         
  -2   9   5          8.19         10.11         6.11 o                         
  -1   9   5         15.17         22.42         7.01 o                         
   0   9   5         23.28         44.72         8.53 o                         
   1   9   5          1.20          3.05         5.94 o                         
   2   9   5        258.84        198.53        10.31 o                         
   3   9   5        267.15        243.59        16.28 o                         
   4   9   5          3.09          1.97         6.98 o                         
   5   9   5          0.09          0.00         6.82 o                         
   6   9   5        119.64        117.05        16.67 o                         
   7   9   5         11.09         23.74        13.33 o                         
  -7  10   5         16.30         18.59        11.91 o                         
  -6  10   5          0.04         11.01         8.58 o                         
  -5  10   5          5.87         17.41         8.68 o                         
  -4  10   5         56.47         56.94         9.92 o                         
  -3  10   5          2.68          5.09         4.90 o                         
  -1  10   5          0.67          2.29         7.96 o                         
   0  10   5         23.93         24.91         7.27 o                         
   1  10   5          6.90          0.27         5.99 o                         
   2  10   5         27.29         24.37         5.56 o                         
   3  10   5         18.10          9.13        10.44 o                         
   4  10   5         64.26         70.06        14.97 o                         
   5  10   5         34.20         29.31        12.58 o                         
   6  10   5         13.62         15.64        13.26 o                         
  -6  11   5          8.34         26.99         7.92 o                         
  -5  11   5          3.34         15.00        15.60 o                         
  -4  11   5         15.01         21.44         8.87 o                         
  -3  11   5         28.97         47.95         9.95 o                         
  -2  11   5          2.85         12.01         8.20 o                         
  -1  11   5         40.62         36.68         8.06 o                         
   0  11   5          8.02          0.00         6.55 o                         
   1  11   5          7.87          0.49         8.10 o                         
   2  11   5          1.68         13.37         8.52 o                         
   3  11   5         34.17         35.02         9.68 o                         
   4  11   5         10.90          0.02         8.18 o                         
  -3  12   5          1.21          0.00         9.16 o                         
  -2  12   5         13.51         14.53         7.29 o                         
  -1  12   5          8.39         20.47         8.08 o                         
   0  12   5         11.04         27.65         8.55 o                         
   1  12   5          5.36          3.46         8.49 o                         
 -12   0   6         94.80        122.56        15.64 o                         
 -10   0   6         77.70         97.47        25.60 o                         
  -8   0   6       5745.32       5140.68        71.17 o                         
  -6   0   6        424.74        405.72        22.55 o                         
  -4   0   6         61.42         79.74         5.70 o                         
  -2   0   6       4097.95       3925.09        31.08 o                         
   0   0   6       8591.81       8369.89        57.27 o                         
   2   0   6        420.78        423.11         9.41 o                         
   4   0   6        337.60        374.17        16.00 o                         
   6   0   6        248.73        227.79        23.36 o                         
   8   0   6         24.84         23.61         9.33 o                         
  10   0   6        116.07        121.57        26.13 o                         
 -13   1   6         24.66         34.44         8.89 o                         
 -12   1   6         15.79         28.85         6.14 o                         
 -11   1   6          0.13          4.46         6.31 o                         
 -10   1   6          0.79         10.14         6.61 o                         
  -9   1   6        568.99        535.71        14.84 o                         
  -8   1   6        245.90        247.72        11.42 o                         
  -7   1   6         64.46         74.92         6.69 o                         
  -6   1   6        728.68        691.85        12.61 o                         
  -5   1   6       1849.80       1823.48        20.16 o                         
  -4   1   6       6034.07       6323.52        38.20 o                         
  -3   1   6        484.60        524.42         6.70 o                         
  -2   1   6        757.29        720.70         7.19 o                         
  -1   1   6        724.25        689.11         6.51 o                         
   0   1   6        227.17        234.90         3.90 o                         
   1   1   6       3244.57       3213.77        19.71 o                         
   2   1   6        135.03        137.21         5.87 o                         
   3   1   6         92.23        106.33         6.31 o                         
   4   1   6         17.12         25.78         6.72 o                         
   5   1   6         26.73         27.73         5.98 o                         
   6   1   6          0.04          0.00         5.27 o                         
   7   1   6          0.00          0.00         6.53 o                         
   8   1   6        114.46        105.02        10.14 o                         
   9   1   6         10.31         22.96         6.77 o                         
  10   1   6          0.66          6.89         7.98 o                         
  11   1   6         31.53         38.88         7.71 o                         
 -12   2   6         13.84          7.30         5.25 o                         
 -11   2   6          4.72          1.98         5.07 o                         
 -10   2   6         28.34         38.99         6.78 o                         
  -9   2   6        145.35        147.96         8.13 o                         
  -8   2   6         44.16         46.55         5.93 o                         
  -7   2   6          7.56         13.35         4.18 o                         
  -6   2   6        130.42        131.22         6.54 o                         
  -5   2   6        318.36        315.70         7.52 o                         
  -4   2   6       1347.20       1327.01        14.27 o                         
  -3   2   6       2779.86       2830.64        21.61 o                         
  -2   2   6        162.24        147.62         3.82 o                         
  -1   2   6        255.00        257.68         4.76 o                         
   0   2   6        167.32        178.16         4.15 o                         
   1   2   6        388.65        393.74         6.83 o                         
   2   2   6        294.04        299.49         8.19 o                         
   3   2   6          4.88          2.25         2.92 o                         
   4   2   6          2.00          0.53         3.95 o                         
   5   2   6         15.96         21.66         5.15 o                         
   6   2   6         67.43         79.69         7.35 o                         
   7   2   6         12.67         22.85         6.76 o                         
   8   2   6         37.60         28.62         7.05 o                         
   9   2   6         10.91         18.03         5.87 o                         
  10   2   6          2.59          5.14         5.91 o                         
  11   2   6          0.32          2.29         6.78 o                         
 -12   3   6          0.07          0.00         7.05 o                         
 -11   3   6         31.69         16.82         8.18 o                         
 -10   3   6         10.16         10.93         5.17 o                         
  -9   3   6        200.33        161.28        11.24 o                         
  -8   3   6        179.03        168.00         7.43 o                         
  -7   3   6        612.76        525.50        13.92 o                         
  -6   3   6       1040.40       1008.08        17.23 o                         
  -5   3   6        283.21        297.97        11.56 o                         
  -4   3   6        861.14        876.13        11.99 o                         
  -3   3   6         70.20         89.82         4.66 o                         
  -2   3   6        861.81        865.36        11.59 o                         
  -1   3   6        753.55        735.31         9.57 o                         
   0   3   6        526.28        575.35         8.89 o                         
   1   3   6         64.16         84.23         5.19 o                         
   2   3   6        984.52        968.95        12.78 o                         
   3   3   6        687.35        673.82        12.01 o                         
   4   3   6         50.38         51.31         5.02 o                         
   5   3   6         66.97         81.11         6.69 o                         
   6   3   6         67.41         83.89         7.22 o                         
   7   3   6          6.67          7.44         4.03 o                         
   8   3   6         16.28         24.27         5.34 o                         
   9   3   6         22.52         26.89         6.21 o                         
  10   3   6         14.68         12.60         4.71 o                         
  11   3   6          1.87         17.44         7.58 o                         
 -12   4   6         15.92         13.76         8.51 o                         
 -11   4   6         20.73         16.51         9.22 o                         
 -10   4   6         69.06         69.15        10.29 o                         
  -9   4   6        622.82        565.61        21.10 o                         
  -8   4   6       1079.85        959.16        12.87 o                         
  -7   4   6        177.41        170.27         7.01 o                         
  -6   4   6          1.42          8.02         3.33 o                         
  -5   4   6        243.25        238.95        10.60 o                         
  -4   4   6         84.19         80.09         5.29 o                         
  -3   4   6         37.39         35.86         4.49 o                         
  -2   4   6        132.47        172.82         7.84 o                         
  -1   4   6         12.15         14.03         4.11 o                         
   0   4   6        101.94        118.30         6.42 o                         
   1   4   6       2471.10       2498.12        24.97 o                         
   2   4   6          1.77          0.98         2.84 o                         
   3   4   6        832.18        856.14        15.46 o                         
   4   4   6        431.87        404.55         9.44 o                         
   5   4   6        146.69        167.53         8.39 o                         
   6   4   6         89.12        105.31         7.87 o                         
   7   4   6        170.68        155.46         7.24 o                         
   8   4   6         58.53         73.84        10.57 o                         
   9   4   6         59.00         71.08        10.61 o                         
  10   4   6          4.52         27.37         8.12 o                         
 -11   5   6          8.75          0.00         7.18 o                         
 -10   5   6         19.01         11.47         7.20 o                         
  -9   5   6        159.08        175.58        14.06 o                         
  -8   5   6         60.75         53.35         6.54 o                         
  -7   5   6          4.72          6.20         3.73 o                         
  -6   5   6         37.97         49.34         4.96 o                         
  -5   5   6         33.99         37.60         4.72 o                         
  -4   5   6         14.03         10.81         4.04 o                         
  -3   5   6        165.95        183.68         7.96 o                         
  -2   5   6         91.91         73.43         6.42 o                         
  -1   5   6          2.56          7.34         4.74 o                         
   0   5   6        565.75        535.03        11.76 o                         
   1   5   6        361.06        347.87         9.57 o                         
   2   5   6         69.99         74.35         6.10 o                         
   3   5   6         45.40         46.83         5.28 o                         
   4   5   6         60.69         68.80         5.67 o                         
   5   5   6        269.91        259.19        14.72 o                         
   6   5   6         42.71         52.72         6.47 o                         
   7   5   6         83.73         78.75        15.00 o                         
   8   5   6          0.52          0.00         6.49 o                         
   9   5   6          0.12          8.73         5.99 o                         
  10   5   6         56.17         54.99        10.04 o                         
 -11   6   6          3.11          0.00         7.32 o                         
 -10   6   6         24.26         19.04         9.67 o                         
  -9   6   6          1.36          0.00         5.95 o                         
  -8   6   6          6.86          8.94         6.28 o                         
  -7   6   6        117.00        114.74         4.47 o                         
  -6   6   6        132.03        130.96         8.22 o                         
  -5   6   6          0.14          0.00         3.56 o                         
  -4   6   6          0.04          0.00         4.34 o                         
  -3   6   6        181.51        185.06         9.74 o                         
  -2   6   6         57.68         77.41         7.48 o                         
  -1   6   6        240.82        237.82        11.66 o                         
   0   6   6        110.72         97.29         8.66 o                         
   1   6   6          0.23          1.82         4.19 o                         
   2   6   6         33.21         27.34         5.95 o                         
   3   6   6         19.61         17.14         5.37 o                         
   4   6   6         27.36         25.36         4.49 o                         
   5   6   6         70.11         67.33         8.98 o                         
   6   6   6        165.60        155.95         9.42 o                         
   7   6   6         32.82         34.80         9.45 o                         
   8   6   6          0.11         12.02         7.89 o                         
   9   6   6          2.78          2.44         5.64 o                         
  10   6   6         15.91         33.94        12.87 o                         
 -10   7   6          0.54          0.77         9.90 o                         
  -9   7   6          9.92         22.65         9.82 o                         
  -8   7   6        191.53        173.79        17.21 o                         
  -7   7   6          8.26         11.44         5.61 o                         
  -6   7   6         26.76         26.79         5.50 o                         
  -5   7   6          0.00          0.00         4.17 o                         
  -4   7   6        143.06        143.05         7.67 o                         
  -3   7   6        240.25        253.00        10.28 o                         
  -2   7   6         11.54         15.33         6.75 o                         
  -1   7   6         55.40         60.71         8.52 o                         
   0   7   6         36.61         28.95         7.40 o                         
   1   7   6          4.06          5.56         8.07 o                         
   2   7   6         40.73         59.15         6.25 o                         
   3   7   6        374.77        324.36         9.86 o                         
   4   7   6         38.15         35.94         4.22 o                         
   5   7   6         22.35         40.44         7.37 o                         
   6   7   6        132.90        136.80         9.32 o                         
   7   7   6         58.43         68.27        12.53 o                         
   8   7   6          0.21          5.61         8.56 o                         
   9   7   6          0.65          2.03        12.22 o                         
 -10   8   6          0.43         13.52        16.30 o                         
  -9   8   6         15.49          0.00         8.89 o                         
  -8   8   6          2.92          5.93        10.13 o                         
  -7   8   6         84.05         61.45         5.97 o                         
  -6   8   6         24.10         23.96         6.24 o                         
  -5   8   6        142.96        125.61        12.96 o                         
  -4   8   6        372.09        314.53        11.96 o                         
  -3   8   6          1.64          2.47         4.28 o                         
  -2   8   6        193.41        198.02        11.74 o                         
  -1   8   6          7.50         15.54         6.80 o                         
   0   8   6        112.71        103.39         9.84 o                         
   1   8   6         90.20         97.98         9.30 o                         
   2   8   6          9.03         17.45         4.81 o                         
   3   8   6          0.13          0.00         3.69 o                         
   4   8   6         90.00        100.52        12.86 o                         
   5   8   6          0.12         12.08         5.87 o                         
   6   8   6          5.92          2.20         7.65 o                         
   7   8   6          2.52          0.00        11.88 o                         
   8   8   6         26.45         39.81        13.03 o                         
  -9   9   6         20.07         25.11        12.24 o                         
  -8   9   6          1.42          0.00         9.68 o                         
  -7   9   6          3.37          3.76         6.69 o                         
  -6   9   6         38.93         33.01         7.71 o                         
  -5   9   6          3.13          0.00         7.49 o                         
  -4   9   6         36.12         37.57         5.78 o                         
  -3   9   6          1.31         11.28         4.77 o                         
  -2   9   6        351.02        300.04        17.66 o                         
  -1   9   6          7.67         17.24         6.67 o                         
   0   9   6          4.21          2.99         6.17 o                         
   1   9   6          1.20          3.62         6.02 o                         
   2   9   6         11.65         21.89         5.51 o                         
   3   9   6         84.04         79.85        11.11 o                         
   4   9   6         43.31         41.12         8.32 o                         
   5   9   6          6.32          4.25         8.05 o                         
   6   9   6         25.90          3.93         9.17 o                         
   7   9   6         11.37         16.34        12.31 o                         
  -7  10   6          3.59          0.00        10.17 o                         
  -6  10   6         16.84         20.28        11.34 o                         
  -5  10   6          0.64          9.15         8.70 o                         
  -4  10   6         14.26          3.07         9.25 o                         
  -3  10   6          9.39          6.26         5.64 o                         
  -2  10   6         47.46         49.38         8.30 o                         
  -1  10   6         13.54          4.22         7.17 o                         
   0  10   6          6.67         10.41         8.92 o                         
   1  10   6          6.35          2.53         6.55 o                         
   2  10   6          8.23          1.36         6.48 o                         
   3  10   6          1.00         19.36         9.83 o                         
   4  10   6         27.57         40.15        12.69 o                         
   5  10   6          7.43          0.00         8.43 o                         
   6  10   6          0.10          5.60        12.52 o                         
  -5  11   6          1.33          1.73         9.88 o                         
  -4  11   6          0.10          0.00         8.08 o                         
  -3  11   6          0.59         13.25         6.50 o                         
  -2  11   6          6.20          2.18         7.30 o                         
  -1  11   6         13.68         19.03         7.30 o                         
   0  11   6          8.27         12.46         7.25 o                         
   1  11   6         28.25         29.04        14.63 o                         
   2  11   6         14.11         17.77        10.64 o                         
   3  11   6         10.65         15.16         9.25 o                         
   4  11   6         35.75         25.31        12.37 o                         
  -2  12   6          0.00          0.00         7.62 o                         
  -1  12   6          3.28          0.00         7.50 o                         
   0  12   6          2.32          1.59        10.77 o                         
   1  12   6         32.52         45.46         9.45 o                         
 -13   0   7        123.78        132.84        26.73 o                         
 -11   0   7          0.15          0.00         6.70 o                         
  -9   0   7         15.06          2.79         7.36 o                         
  -7   0   7         13.72         11.20         7.27 o                         
  -5   0   7        684.92        675.41        18.44 o                         
  -1   0   7       1149.89       1078.95        21.03 o                         
   1   0   7       3013.87       3082.13        31.35 o                         
   3   0   7          0.19          6.13         5.43 o                         
   5   0   7         72.45         68.59        18.55 o                         
   7   0   7        253.10        229.04        19.32 o                         
   9   0   7        128.02        113.09        15.87 o                         
  11   0   7         44.17         57.52        12.69 o                         
 -13   1   7          0.00          8.09         6.35 o                         
 -12   1   7         40.11         37.92         7.26 o                         
 -11   1   7         98.30         88.41         9.01 o                         
 -10   1   7         55.42         65.60         9.54 o                         
  -9   1   7         35.61         25.54         6.73 o                         
  -8   1   7        592.95        554.21        17.27 o                         
  -7   1   7        455.41        410.75        12.45 o                         
  -6   1   7        347.79        310.61         9.92 o                         
  -5   1   7         51.80         37.50         4.47 o                         
  -4   1   7        193.42        215.91         6.14 o                         
  -3   1   7       1647.03       1619.44        13.92 o                         
  -1   1   7        109.94        130.14         2.99 o                         
   0   1   7       1922.60       1945.71        13.33 o                         
   1   1   7       1352.37       1249.58        11.48 o                         
   2   1   7       1575.01       1473.23        19.54 o                         
   3   1   7        574.55        567.85        13.20 o                         
   4   1   7        299.90        317.05        10.70 o                         
   5   1   7          2.12          5.58         5.17 o                         
   6   1   7         44.05         36.72         7.55 o                         
   7   1   7         93.87         90.77         9.90 o                         
   8   1   7          3.91         11.07         5.95 o                         
   9   1   7         95.26        126.55        15.14 o                         
  10   1   7          4.62         15.58         6.55 o                         
  11   1   7         14.64         28.45         7.64 o                         
 -12   2   7         20.66         16.41         6.20 o                         
 -11   2   7         24.21         28.69         6.43 o                         
 -10   2   7          0.55          0.00         4.32 o                         
  -9   2   7         16.52         15.67         5.03 o                         
  -8   2   7       1545.35       1437.35        21.15 o                         
  -7   2   7          0.59          6.01         3.91 o                         
  -6   2   7        122.16        117.28         7.30 o                         
  -5   2   7        767.24        763.70        15.10 o                         
  -4   2   7        397.72        390.01         7.21 o                         
  -3   2   7        994.56       1008.09        11.56 o                         
  -2   2   7          0.00          3.06         2.19 o                         
  -1   2   7         21.03         21.08         2.41 o                         
   0   2   7        456.87        481.55         6.94 o                         
   1   2   7       3750.90       3747.26        27.35 o                         
   2   2   7        125.11        117.98         5.36 o                         
   3   2   7       1416.78       1469.86        18.43 o                         
   4   2   7         14.29         26.62         5.07 o                         
   5   2   7        170.25        184.68        10.91 o                         
   6   2   7         29.60         28.13         7.54 o                         
   7   2   7        350.11        333.05        14.86 o                         
   8   2   7          5.30          0.00         5.60 o                         
   9   2   7         75.71         84.90        10.03 o                         
  10   2   7         32.18         44.66         8.11 o                         
  11   2   7         27.00         18.57         9.49 o                         
 -12   3   7         31.92         35.36         8.89 o                         
 -11   3   7          1.18          4.59         3.80 o                         
 -10   3   7         59.21         60.75         6.93 o                         
  -9   3   7         32.26         32.90         5.25 o                         
  -8   3   7         14.45         26.42         4.84 o                         
  -7   3   7        417.00        388.51        10.44 o                         
  -6   3   7         16.18         13.45         4.81 o                         
  -5   3   7          4.17         12.43         3.72 o                         
  -4   3   7         78.96         94.06         5.61 o                         
  -3   3   7       2835.37       2887.31        23.34 o                         
  -2   3   7        211.21        208.28         7.09 o                         
  -1   3   7        387.33        394.15         7.58 o                         
   0   3   7         42.05         52.06         3.99 o                         
   1   3   7        171.44        179.54         6.03 o                         
   2   3   7        301.76        266.06         7.38 o                         
   3   3   7          2.93          3.26         3.42 o                         
   4   3   7        187.94        192.06         8.30 o                         
   5   3   7        400.05        401.37        11.06 o                         
   6   3   7         16.85         15.12         5.33 o                         
   7   3   7         44.84         36.87         6.47 o                         
   8   3   7         24.57         25.96         5.85 o                         
   9   3   7         84.80        102.75         9.80 o                         
  10   3   7          8.70         24.49         6.42 o                         
 -12   4   7         30.04         35.51         9.93 o                         
 -11   4   7          0.93          6.71         6.38 o                         
 -10   4   7         59.12         48.19        10.32 o                         
  -9   4   7        113.81        111.35         5.32 o                         
  -8   4   7        307.49        259.08        10.00 o                         
  -7   4   7         25.37         14.83         5.88 o                         
  -6   4   7         14.62         18.32         4.34 o                         
  -5   4   7          4.05          8.43         3.44 o                         
  -4   4   7         98.96        115.91         6.32 o                         
  -3   4   7       1189.81       1258.23        18.96 o                         
  -2   4   7         16.11         20.31         4.39 o                         
  -1   4   7         43.68         48.56         5.77 o                         
   0   4   7         73.33         70.27         6.73 o                         
   1   4   7        192.06        188.07         9.77 o                         
   2   4   7         55.15         60.49         5.65 o                         
   3   4   7         66.28         87.68         6.11 o                         
   4   4   7        262.39        239.29         8.83 o                         
   5   4   7        193.26        191.78         8.61 o                         
   6   4   7         13.44          8.44         4.34 o                         
   7   4   7          4.41          8.90         4.78 o                         
   8   4   7          8.42         17.87         4.47 o                         
   9   4   7         13.58         21.21         8.26 o                         
  10   4   7          6.74         22.12         8.27 o                         
 -11   5   7         42.91         36.87        10.85 o                         
 -10   5   7         83.25         78.52        13.30 o                         
  -9   5   7          3.70          5.04         8.07 o                         
  -8   5   7          8.45         11.10         5.16 o                         
  -7   5   7        237.76        234.31         8.47 o                         
  -6   5   7         80.07         99.45         7.34 o                         
  -5   5   7         90.39        105.11         6.80 o                         
  -4   5   7          0.80          1.91         3.89 o                         
  -3   5   7        119.05        142.69         9.54 o                         
  -2   5   7        133.86        135.17        12.03 o                         
  -1   5   7         43.94         51.06         7.25 o                         
   0   5   7        156.09        171.17         9.33 o                         
   1   5   7        262.12        251.68         8.86 o                         
   2   5   7         57.63         61.84         6.75 o                         
   3   5   7          3.19          6.22         4.15 o                         
   4   5   7          5.41          8.81         4.79 o                         
   5   5   7          1.90          1.07         4.14 o                         
   6   5   7         57.47         77.75        11.09 o                         
   7   5   7         16.72         33.13         6.36 o                         
   8   5   7          5.71          5.58         8.55 o                         
   9   5   7         20.02         33.42         8.57 o                         
  10   5   7         18.23         24.42         8.16 o                         
 -11   6   7         65.56         62.98        10.51 o                         
 -10   6   7          8.77          9.31         6.85 o                         
  -9   6   7         94.22        107.84        10.43 o                         
  -8   6   7         76.96         83.10        10.60 o                         
  -7   6   7         20.06         27.24         5.64 o                         
  -6   6   7         21.75         11.99         5.90 o                         
  -5   6   7          6.38         11.50         4.88 o                         
  -4   6   7         82.48         90.38         7.94 o                         
  -3   6   7        145.43        169.35         9.59 o                         
  -2   6   7        531.54        478.05        13.89 o                         
  -1   6   7         36.21         34.33         6.83 o                         
   0   6   7        431.21        415.33        13.25 o                         
   1   6   7         25.91         22.25         6.55 o                         
   2   6   7         43.12         46.91         6.83 o                         
   3   6   7        184.93        182.78        14.45 o                         
   4   6   7          0.00          4.25         5.09 o                         
   5   6   7        207.15        221.81         8.74 o                         
   6   6   7          9.37          8.95         4.84 o                         
   7   6   7         19.77         16.58         5.44 o                         
   8   6   7         14.39         14.71         6.44 o                         
   9   6   7         13.75         32.38         8.05 o                         
 -10   7   7         39.20         54.70        14.66 o                         
  -9   7   7          6.76         18.47         9.29 o                         
  -8   7   7          3.88          0.00         8.62 o                         
  -7   7   7         58.48         55.23         7.50 o                         
  -6   7   7          0.03          0.00         3.37 o                         
  -5   7   7         46.01         60.35         6.91 o                         
  -4   7   7         58.87         60.13         6.61 o                         
  -3   7   7          0.89          0.00         5.58 o                         
  -2   7   7        431.47        388.16        14.08 o                         
  -1   7   7        277.87        278.01        13.14 o                         
   0   7   7         82.38         93.03         9.73 o                         
   1   7   7          0.01          2.69         5.83 o                         
   2   7   7          0.02          1.05         4.55 o                         
   3   7   7         17.95         18.38         4.88 o                         
   4   7   7         81.71         80.21        10.26 o                         
   5   7   7          0.06          0.00         5.53 o                         
   6   7   7         87.59         80.96         5.00 o                         
   7   7   7          1.57          0.00         9.72 o                         
   8   7   7          8.76          3.33         9.90 o                         
   9   7   7          9.85          5.63        10.84 o                         
  -9   8   7         13.23         23.02        10.68 o                         
  -8   8   7          0.69          1.55         9.03 o                         
  -7   8   7         19.41         13.05         7.16 o                         
  -6   8   7         30.08         23.96         7.10 o                         
  -5   8   7          0.64          9.31         5.83 o                         
  -4   8   7         10.74         14.84         4.34 o                         
  -3   8   7          1.77          6.72         5.56 o                         
  -2   8   7        469.34        432.85        14.69 o                         
  -1   8   7         11.10         17.82         7.11 o                         
   0   8   7         28.96         26.83         7.42 o                         
   1   8   7         12.64         15.67         6.53 o                         
   2   8   7          4.44         10.48         4.85 o                         
   3   8   7          3.75          9.50         4.82 o                         
   5   8   7          0.99          6.61         6.81 o                         
   6   8   7          8.61          0.00         6.17 o                         
   7   8   7          0.19          0.71         8.93 o                         
   8   8   7          0.92          1.90        11.67 o                         
  -8   9   7          4.11          1.07         9.86 o                         
  -7   9   7         10.05         17.45         6.05 o                         
  -6   9   7          0.15         12.93        10.75 o                         
  -5   9   7          0.44         18.29         7.90 o                         
  -4   9   7         85.03         76.93        10.68 o                         
  -3   9   7        163.62        152.94        13.20 o                         
  -2   9   7        109.97        106.03        13.13 o                         
  -1   9   7         15.48         24.20         7.15 o                         
   0   9   7         36.46         43.09         7.95 o                         
   1   9   7          7.88          0.20        11.98 o                         
   2   9   7          0.02         12.09         5.15 o                         
   3   9   7         14.37          5.07         8.21 o                         
   4   9   7         49.26         67.80        12.50 o                         
   5   9   7          1.14          6.50         7.81 o                         
   6   9   7         10.33          4.63        12.18 o                         
   7   9   7         17.58         30.41        13.34 o                         
  -7  10   7         20.23         34.97         7.91 o                         
  -6  10   7          9.67          7.71        12.38 o                         
  -5  10   7          1.69         14.34         7.64 o                         
  -4  10   7          7.20          0.00         4.50 o                         
  -3  10   7          5.09          9.71         5.81 o                         
  -2  10   7         17.19         14.51         8.66 o                         
  -1  10   7          3.18         12.38         6.58 o                         
   0  10   7         67.31         54.71         8.66 o                         
   1  10   7         20.43         10.10         7.24 o                         
   2  10   7          9.68         12.82         6.53 o                         
   3  10   7         46.08         42.76         9.91 o                         
   4  10   7          6.09          7.55         8.64 o                         
   5  10   7          9.85         14.71         9.28 o                         
  -5  11   7          0.04          6.13         8.08 o                         
  -4  11   7         12.18         18.65         9.93 o                         
  -3  11   7          2.27          6.43         8.33 o                         
  -2  11   7          0.80          0.00         6.77 o                         
  -1  11   7          6.94         27.65         7.75 o                         
   0  11   7          8.32         13.29         7.34 o                         
   1  11   7          9.02          0.00         7.29 o                         
   2  11   7         11.59         12.66         9.18 o                         
   3  11   7         31.63         16.69         9.50 o                         
   4  11   7          8.60          4.75         8.22 o                         
  -1  12   7          0.67          6.34        11.30 o                         
 -12   0   8         56.33         66.16        12.96 o                         
 -10   0   8          4.37         14.07         6.78 o                         
  -8   0   8          1.77          3.33        10.38 o                         
  -6   0   8        603.78        614.77        19.31 o                         
  -4   0   8       4455.43       4824.39        73.84 o                         
  -2   0   8       1301.76       1205.12        14.93 o                         
   0   0   8       2810.24       2944.35        28.27 o                         
   2   0   8        331.50        398.21        19.37 o                         
   4   0   8         78.94        102.24        11.72 o                         
   6   0   8        732.43        684.78        25.36 o                         
   8   0   8         18.27         26.57        10.67 o                         
  10   0   8          9.62         20.05        13.31 o                         
 -12   1   8          0.22          0.00         5.53 o                         
 -11   1   8          0.07          9.42         5.69 o                         
 -10   1   8        167.32        167.81        11.53 o                         
  -9   1   8         47.34         43.96         6.74 o                         
  -8   1   8         11.47         10.96         5.49 o                         
  -7   1   8          1.17          0.00         4.85 o                         
  -6   1   8         35.56         44.52         5.84 o                         
  -5   1   8        247.72        214.74         8.04 o                         
  -4   1   8        377.69        376.32         7.89 o                         
  -3   1   8        821.82        854.43        11.00 o                         
  -2   1   8         57.98         54.71         2.97 o                         
  -1   1   8        156.69        137.35         6.92 o                         
   0   1   8        766.67        765.98         8.54 o                         
   1   1   8       1484.51       1598.52        18.98 o                         
   2   1   8         64.17         76.17         5.10 o                         
   3   1   8        354.44        358.97        10.38 o                         
   4   1   8        779.46        768.11        17.72 o                         
   5   1   8        285.12        316.38        12.96 o                         
   6   1   8         36.73         47.30         7.79 o                         
   7   1   8        309.70        280.62        13.10 o                         
   8   1   8         56.08         57.24         9.58 o                         
   9   1   8        168.17        160.50        15.16 o                         
  10   1   8          0.04         17.03         6.63 o                         
  11   1   8          3.69          9.66         8.08 o                         
 -12   2   8         15.45         13.28         7.92 o                         
 -11   2   8          0.20          0.10         5.53 o                         
 -10   2   8        212.80        180.39        14.51 o                         
  -9   2   8          3.42          0.00         5.10 o                         
  -8   2   8       1680.68       1462.82        26.57 o                         
  -7   2   8         64.32         71.54         7.97 o                         
  -6   2   8         83.42         87.57         7.27 o                         
  -5   2   8         11.25          7.62         4.22 o                         
  -4   2   8        523.34        497.79         9.25 o                         
  -3   2   8       1881.59       2004.37        19.07 o                         
  -2   2   8        916.15        906.29        17.47 o                         
  -1   2   8         32.50         34.75         3.10 o                         
   0   2   8         88.61        111.60         5.39 o                         
   1   2   8       1694.14       1778.48        22.79 o                         
   2   2   8        525.78        492.73         9.21 o                         
   3   2   8        702.00        678.30        16.74 o                         
   4   2   8         20.36         19.26         6.03 o                         
   5   2   8        297.18        275.88        15.70 o                         
   6   2   8         14.82          7.86         6.70 o                         
   7   2   8         23.20         28.61         6.97 o                         
   8   2   8         45.50         43.85         7.93 o                         
   9   2   8         97.19        103.62        10.03 o                         
  10   2   8          0.01          0.81        11.83 o                         
 -12   3   8          0.98          0.00         7.69 o                         
 -11   3   8         65.87         44.04         7.24 o                         
 -10   3   8         45.29         57.71         7.61 o                         
  -9   3   8          2.85          7.57         5.03 o                         
  -8   3   8          0.00          4.86         4.77 o                         
  -7   3   8         92.91        104.18         7.52 o                         
  -6   3   8        134.57        158.61         8.44 o                         
  -5   3   8        167.65        169.43         8.90 o                         
  -4   3   8         19.12         28.53         4.78 o                         
  -3   3   8        663.85        668.65        10.80 o                         
  -2   3   8        283.02        296.62         7.28 o                         
  -1   3   8       1520.62       1526.70        17.23 o                         
   0   3   8        421.82        419.68         8.63 o                         
   1   3   8        578.57        580.17        11.01 o                         
   2   3   8        544.72        491.39        11.87 o                         
   3   3   8        729.79        711.99        14.94 o                         
   4   3   8         22.43         24.94         6.23 o                         
   5   3   8          1.56          6.73         5.88 o                         
   6   3   8         18.83         20.62         6.85 o                         
   7   3   8          0.33          7.21         6.12 o                         
   8   3   8         11.61         17.32         6.07 o                         
   9   3   8        123.04        146.53        11.03 o                         
  10   3   8          0.18          7.30         6.26 o                         
 -12   4   8          5.57         23.85         9.28 o                         
 -11   4   8          0.01         13.52        10.26 o                         
 -10   4   8          8.95         14.39         6.95 o                         
  -9   4   8         58.46         72.15         7.44 o                         
  -8   4   8         72.95         71.60         6.32 o                         
  -7   4   8        109.84        119.31         7.66 o                         
  -6   4   8         45.76         40.44         6.85 o                         
  -5   4   8         53.87         75.29         8.05 o                         
  -4   4   8        384.40        355.59        10.86 o                         
  -3   4   8        310.25        317.81        10.46 o                         
  -2   4   8         74.53         86.95         7.05 o                         
  -1   4   8         49.05         38.46         7.12 o                         
   0   4   8        409.99        460.18        11.79 o                         
   1   4   8        162.78        165.22         8.86 o                         
   2   4   8         40.27         46.49         6.11 o                         
   3   4   8         24.69         22.96         6.78 o                         
   4   4   8         12.94         10.58         5.53 o                         
   5   4   8        186.59        203.71        13.56 o                         
   6   4   8          0.60          0.00         5.46 o                         
   7   4   8         67.24         78.42         7.32 o                         
   8   4   8          1.28          7.04         5.60 o                         
   9   4   8          0.10          7.76         6.47 o                         
  10   4   8          7.00          4.16        10.96 o                         
 -11   5   8          8.98          0.33         7.11 o                         
 -10   5   8          2.14          0.00         6.40 o                         
  -9   5   8          7.11         13.75         7.74 o                         
  -8   5   8         35.29         40.34         7.03 o                         
  -7   5   8         35.92         33.24         5.10 o                         
  -6   5   8          7.20         10.31         5.16 o                         
  -5   5   8         63.34         87.76         8.26 o                         
  -4   5   8          4.25          1.33         5.28 o                         
  -3   5   8        165.10        152.49         9.61 o                         
  -2   5   8        270.22        275.72        10.70 o                         
  -1   5   8          2.37          7.34         5.00 o                         
   0   5   8        187.56        182.56        10.59 o                         
   1   5   8        175.83        198.15        10.42 o                         
   2   5   8         31.56         33.78         6.42 o                         
   3   5   8        160.43        167.13        11.74 o                         
   4   5   8         60.53         70.35         8.12 o                         
   5   5   8          1.58         10.86         6.07 o                         
   6   5   8         12.12         11.91         4.88 o                         
   7   5   8         51.48         62.02         8.17 o                         
   8   5   8          2.43          9.78         4.76 o                         
   9   5   8          1.27         12.81         7.50 o                         
 -11   6   8         15.65         18.88         9.53 o                         
 -10   6   8          6.66          4.03         7.29 o                         
  -9   6   8          0.25          0.00         5.46 o                         
  -8   6   8         19.43         28.21         3.49 o                         
  -7   6   8         10.55         16.07         3.89 o                         
  -6   6   8        215.79        206.92         9.11 o                         
  -5   6   8        115.90        123.80        11.76 o                         
  -4   6   8         12.50          8.50         5.60 o                         
  -3   6   8        177.48        185.91        10.89 o                         
  -2   6   8        116.89        157.45        10.68 o                         
  -1   6   8        269.09        273.58        12.39 o                         
   0   6   8        256.06        244.13        12.01 o                         
   1   6   8         55.37         62.87         7.83 o                         
   2   6   8        181.15        196.95        14.14 o                         
   3   6   8         20.32         20.33         6.06 o                         
   4   6   8         36.43         29.17         6.22 o                         
   5   6   8        139.05        154.22         9.06 o                         
   6   6   8         74.27         78.56         7.03 o                         
   7   6   8         29.41         39.75         7.80 o                         
   8   6   8          0.00          0.00         9.16 o                         
   9   6   8          2.86          7.10         7.45 o                         
 -10   7   8          8.74         10.52        10.73 o                         
  -9   7   8         58.98         55.45        11.76 o                         
  -8   7   8         52.78         68.04         6.73 o                         
  -7   7   8         19.35         23.58         4.12 o                         
  -6   7   8          8.19         14.95         4.99 o                         
  -5   7   8        117.51        123.93         8.28 o                         
  -4   7   8        210.38        224.96        17.50 o                         
  -3   7   8         14.26          2.56         6.08 o                         
  -2   7   8          1.35          6.17         6.59 o                         
  -1   7   8         16.46         17.45         7.32 o                         
   0   7   8         16.09         14.46         7.32 o                         
   1   7   8         61.70         75.37        10.78 o                         
   2   7   8          0.04          0.00         5.18 o                         
   3   7   8          0.33          6.52         4.55 o                         
   4   7   8        213.95        203.96         9.63 o                         
   5   7   8         28.81         23.14         5.89 o                         
   6   7   8        191.75        177.52         8.87 o                         
   7   7   8         48.83         44.26         6.94 o                         
   8   7   8         12.62         13.19         6.19 o                         
  -9   8   8          0.10         15.24        10.60 o                         
  -8   8   8         44.92         81.10        13.22 o                         
  -7   8   8         12.10         20.85         7.54 o                         
  -6   8   8          2.05          1.88         6.28 o                         
  -5   8   8         24.47         19.57         6.08 o                         
  -4   8   8          1.72          7.31         6.99 o                         
  -3   8   8         55.01         55.89         9.72 o                         
  -2   8   8         38.35         44.32         7.64 o                         
  -1   8   8        297.84        290.33        14.11 o                         
   0   8   8         58.51         54.78         9.71 o                         
   1   8   8          7.29         10.98         6.43 o                         
   2   8   8         37.85         37.47         7.51 o                         
   3   8   8          4.15          0.00         5.38 o                         
   4   8   8         91.68         80.20         8.72 o                         
   5   8   8         20.56         17.84         7.95 o                         
   6   8   8          0.78          0.00         7.01 o                         
   7   8   8          0.14          0.00        10.41 o                         
  -8   9   8          9.07         12.93        10.58 o                         
  -7   9   8         38.85         49.80         9.95 o                         
  -6   9   8          1.42         10.37        10.40 o                         
  -5   9   8          2.88          4.71         5.19 o                         
  -4   9   8         26.78         23.52         6.00 o                         
  -3   9   8         29.59         28.92         7.66 o                         
  -2   9   8         75.26         78.78        10.00 o                         
  -1   9   8          8.19         19.22         6.85 o                         
   0   9   8         10.46          2.11         6.92 o                         
   1   9   8          2.53          9.20         6.58 o                         
   2   9   8         23.67         14.51        13.21 o                         
   3   9   8         14.73          2.63         6.73 o                         
   4   9   8         38.36         28.20         8.73 o                         
   5   9   8         13.96          8.33         7.82 o                         
   6   9   8          0.41          0.00         7.55 o                         
  -7  10   8          5.97         22.02         9.85 o                         
  -6  10   8         26.00         40.81        10.55 o                         
  -5  10   8          6.93         29.36         9.07 o                         
  -4  10   8          4.95         11.74         5.74 o                         
  -3  10   8          1.73          1.74         6.38 o                         
  -2  10   8          1.51         15.21         6.80 o                         
  -1  10   8          0.04         12.43         7.06 o                         
   0  10   8          9.75         10.36         6.73 o                         
   1  10   8          5.72         12.00        10.31 o                         
   2  10   8          2.34          0.00         7.45 o                         
   3  10   8          0.22          9.55         8.14 o                         
   4  10   8         15.42          9.92         9.74 o                         
   5  10   8          7.15          2.28         9.39 o                         
  -5  11   8          1.88          0.12         9.21 o                         
  -4  11   8          5.08          2.39         7.94 o                         
  -3  11   8          6.30         13.45        11.59 o                         
  -2  11   8          1.44          3.80         6.55 o                         
  -1  11   8          1.54          6.48         7.67 o                         
   0  11   8          7.75          0.00         7.26 o                         
   1  11   8          2.10          0.00         6.84 o                         
   2  11   8          4.32          0.65         8.02 o                         
   3  11   8          7.11         13.14         9.54 o                         
 -11   0   9          0.08          0.30         8.00 o                         
  -9   0   9        112.58        137.06        15.18 o                         
  -7   0   9       1253.39       1183.86        29.46 o                         
  -5   0   9        453.53        444.68        15.66 o                         
  -3   0   9       1532.50       1374.22        55.42 o                         
  -1   0   9        441.44        411.70        18.75 o                         
   1   0   9       2112.55       2341.17        27.81 o                         
   3   0   9          9.62          6.37         5.53 o                         
   5   0   9       2394.38       2179.94        42.84 o                         
   7   0   9          0.06          0.00         7.86 o                         
   9   0   9        320.91        310.48        22.42 o                         
 -12   1   9         12.56         21.32         6.81 o                         
 -11   1   9          3.30          8.30         4.94 o                         
 -10   1   9        212.62        189.74        12.33 o                         
  -9   1   9         27.98         35.96         6.45 o                         
  -8   1   9        357.85        331.07        12.53 o                         
  -7   1   9        195.20        211.33        10.63 o                         
  -6   1   9        151.98        167.55         9.46 o                         
  -5   1   9          1.21          2.83         3.74 o                         
  -4   1   9        270.82        331.19         7.37 o                         
  -3   1   9         69.01         62.21         4.80 o                         
  -2   1   9        245.55        254.30         5.55 o                         
  -1   1   9        521.32        552.69         8.90 o                         
   0   1   9       1729.94       1808.46        15.34 o                         
   1   1   9       4000.67       4122.12        31.98 o                         
   2   1   9        114.00        118.15         5.44 o                         
   3   1   9        177.96        168.17         8.63 o                         
   4   1   9         56.90         70.93         7.71 o                         
   5   1   9        189.91        187.86        11.84 o                         
   6   1   9        428.22        433.07        15.38 o                         
   7   1   9         31.76         45.41         7.73 o                         
   8   1   9        101.59        100.29        10.13 o                         
   9   1   9         56.48         56.21        12.17 o                         
  10   1   9          7.86          2.41         8.80 o                         
 -12   2   9         45.65         42.64         8.21 o                         
 -11   2   9          3.24          8.31         8.41 o                         
 -10   2   9         52.92         63.44         9.54 o                         
  -9   2   9          0.26          0.00         4.69 o                         
  -8   2   9        535.88        488.26        14.32 o                         
  -7   2   9         10.69         15.05         5.85 o                         
  -6   2   9         17.04         25.24         5.40 o                         
  -5   2   9        104.09        124.61         8.09 o                         
  -4   2   9          1.53          1.10         2.59 o                         
  -3   2   9        725.87        677.89        20.90 o                         
  -2   2   9        301.76        292.97         6.60 o                         
  -1   2   9          4.22          4.64         3.08 o                         
   0   2   9       2620.16       2704.27        22.54 o                         
   1   2   9          5.41          7.38         3.53 o                         
   2   2   9          5.56          4.82         2.99 o                         
   3   2   9        479.86        474.87        12.49 o                         
   4   2   9        185.38        163.09        10.47 o                         
   5   2   9         11.45          8.28         6.36 o                         
   6   2   9        132.98        126.66        10.79 o                         
   7   2   9         84.34         83.09         9.45 o                         
   8   2   9          0.12         23.13         8.08 o                         
   9   2   9         11.04         27.00         6.71 o                         
  10   2   9          0.09         24.90        12.57 o                         
 -12   3   9         15.36         18.80        10.94 o                         
 -11   3   9          5.43          0.22         4.73 o                         
 -10   3   9          0.34          4.73         5.19 o                         
  -9   3   9         46.88         45.04        11.05 o                         
  -8   3   9         34.80         33.74         8.33 o                         
  -7   3   9          0.23          1.53         5.02 o                         
  -6   3   9         14.87         13.21         5.44 o                         
  -5   3   9         66.34         79.32         7.30 o                         
  -4   3   9         49.72         51.48         6.48 o                         
  -3   3   9         34.83         45.00         4.31 o                         
  -2   3   9        444.79        414.36        10.64 o                         
  -1   3   9         78.68         83.77         5.11 o                         
   0   3   9        280.92        275.87         7.57 o                         
   1   3   9        351.24        395.44         9.24 o                         
   2   3   9          2.13         18.27         4.90 o                         
   3   3   9        843.61        775.98        16.35 o                         
   4   3   9        177.24        166.04        12.60 o                         
   5   3   9        155.73        170.74        11.67 o                         
   6   3   9        198.16        199.57        12.37 o                         
   7   3   9        128.01        138.07        11.17 o                         
   8   3   9          7.53          0.00         7.72 o                         
   9   3   9        119.21        131.48        15.35 o                         
  10   3   9          5.19         18.52         8.41 o                         
 -12   4   9         11.26         20.91        10.84 o                         
 -11   4   9          1.51          6.15         6.36 o                         
 -10   4   9         31.83         22.14         5.79 o                         
  -9   4   9        141.80        143.42        11.34 o                         
  -8   4   9          4.06          1.36         5.47 o                         
  -7   4   9         58.42         63.72         7.74 o                         
  -6   4   9         13.48         13.72         5.89 o                         
  -5   4   9        204.70        219.70        11.75 o                         
  -4   4   9        761.60        757.05        15.71 o                         
  -3   4   9        301.59        319.28        10.78 o                         
  -2   4   9        146.76        158.22         8.84 o                         
  -1   4   9         60.30         71.36         7.49 o                         
   0   4   9          2.51          3.57         4.47 o                         
   1   4   9        217.40        207.66        10.90 o                         
   2   4   9         29.88         40.49         7.28 o                         
   3   4   9         37.37         35.64         6.62 o                         
   4   4   9         16.65         13.45         6.27 o                         
   5   4   9        701.71        635.21        18.99 o                         
   6   4   9        347.79        352.41        14.33 o                         
   7   4   9          3.57         10.06         5.37 o                         
   8   4   9          9.48          8.82         5.31 o                         
   9   4   9          4.91         16.03         6.21 o                         
  10   4   9          0.44          8.03         9.50 o                         
 -11   5   9          0.71          0.00         6.85 o                         
 -10   5   9         34.77         29.79         8.31 o                         
  -9   5   9          0.15          5.93         4.70 o                         
  -8   5   9        284.81        274.77        13.47 o                         
  -7   5   9          2.45          0.00         5.38 o                         
  -6   5   9          1.16          8.92         5.41 o                         
  -5   5   9        109.39        100.89         9.00 o                         
  -4   5   9         32.79         31.84         6.70 o                         
  -3   5   9          0.52          0.00         5.26 o                         
  -2   5   9         14.10         11.64         6.10 o                         
  -1   5   9          9.88         14.93         5.95 o                         
   0   5   9         96.51         82.79         8.31 o                         
   1   5   9         13.07         13.96         5.89 o                         
   2   5   9         14.03         14.50         7.24 o                         
   3   5   9        342.81        316.02        14.49 o                         
   4   5   9         47.82         37.67         7.26 o                         
   5   5   9         91.12         89.53        16.78 o                         
   6   5   9        253.02        240.04        12.56 o                         
   7   5   9          9.57         13.88         5.39 o                         
   8   5   9          5.00          7.57         9.85 o                         
   9   5   9         36.41         46.95        10.04 o                         
 -11   6   9          0.95          0.00         7.49 o                         
 -10   6   9          4.18          0.00         9.12 o                         
  -9   6   9         12.25         18.10         9.34 o                         
  -8   6   9          2.75          2.77         3.87 o                         
  -7   6   9          7.51         13.18         5.51 o                         
  -6   6   9        142.11        134.23        10.41 o                         
  -5   6   9          1.19         13.78         5.59 o                         
  -4   6   9         96.56        110.52         9.46 o                         
  -3   6   9         37.30         46.07         7.59 o                         
  -2   6   9         56.49         63.43         8.48 o                         
  -1   6   9        198.04        211.36        11.77 o                         
   0   6   9        532.58        492.71        14.98 o                         
   1   6   9        157.78        164.97        11.24 o                         
   2   6   9        140.50        151.13        12.51 o                         
   3   6   9         17.95         23.78         8.24 o                         
   4   6   9        239.42        228.01        11.63 o                         
   5   6   9         53.88         52.04         7.58 o                         
   6   6   9         41.21         22.56        17.14 o                         
   7   6   9          9.50         15.76         5.60 o                         
   8   6   9          0.75          9.92         8.05 o                         
   9   6   9          0.00         10.77         7.50 o                         
 -10   7   9         29.97         30.22        12.65 o                         
  -9   7   9         71.31         59.65        10.38 o                         
  -8   7   9          0.08         11.99         5.37 o                         
  -7   7   9         17.24         17.71         5.94 o                         
  -6   7   9         16.81         23.58         5.38 o                         
  -5   7   9          4.46         10.15         4.90 o                         
  -4   7   9         79.56         85.94         9.04 o                         
  -3   7   9         91.05        101.40         9.56 o                         
  -2   7   9         96.19         95.21         9.79 o                         
  -1   7   9         52.43         48.88         8.29 o                         
   0   7   9         75.73         75.60         9.36 o                         
   1   7   9        210.10        199.50        12.53 o                         
   2   7   9          1.14          0.00         8.11 o                         
   3   7   9         24.29         32.56         8.12 o                         
   4   7   9         38.47         39.19         8.35 o                         
   5   7   9         17.85         18.50         8.57 o                         
   6   7   9         16.64         15.88         5.95 o                         
   7   7   9          0.90          0.00         4.73 o                         
   8   7   9         41.76         43.22         7.42 o                         
  -9   8   9         21.35         11.65        10.50 o                         
  -8   8   9          0.13         13.83         9.43 o                         
  -7   8   9         74.85         70.85         6.79 o                         
  -6   8   9          0.36          0.75         5.12 o                         
  -5   8   9         85.50         81.60         7.85 o                         
  -4   8   9        112.55        115.17        10.34 o                         
  -3   8   9        199.65        198.16        12.02 o                         
  -2   8   9        131.32        125.71        12.59 o                         
  -1   8   9         50.21         44.70         7.79 o                         
   0   8   9          0.01          0.00         6.29 o                         
   1   8   9          0.05          2.11         5.95 o                         
   2   8   9         50.13         73.74        10.91 o                         
   3   8   9          6.87         11.07         5.91 o                         
   4   8   9         11.30          9.46         6.11 o                         
   5   8   9         16.46          2.19         6.95 o                         
   6   8   9          4.33          0.00        11.38 o                         
   7   8   9          0.08         13.18        11.01 o                         
  -8   9   9         11.78         10.37        11.49 o                         
  -7   9   9          5.94          3.05        10.00 o                         
  -6   9   9          1.50         13.68         7.19 o                         
  -5   9   9         86.19         79.80        10.00 o                         
  -4   9   9          0.01          3.18         5.64 o                         
  -3   9   9          1.49          5.26         6.33 o                         
  -2   9   9         18.28         20.75         8.14 o                         
  -1   9   9          0.16          5.92         6.36 o                         
   0   9   9          3.77         13.31         9.64 o                         
   1   9   9          1.78          0.00         6.08 o                         
   2   9   9          4.59         14.76         8.38 o                         
   3   9   9         34.13         37.26         6.84 o                         
   4   9   9          5.25          0.07        10.65 o                         
   5   9   9          0.45          9.76         8.23 o                         
   6   9   9          0.54          0.00         9.59 o                         
  -7  10   9          0.29         33.91        14.95 o                         
  -6  10   9         24.49         27.61         9.11 o                         
  -5  10   9         43.08         41.48        12.33 o                         
  -4  10   9          6.98         12.31         6.52 o                         
  -3  10   9          9.43         13.05        12.52 o                         
  -2  10   9          7.05          8.73         7.97 o                         
  -1  10   9          0.42          6.39         7.09 o                         
   0  10   9          0.49         10.92         6.45 o                         
   1  10   9          0.01          0.00         6.18 o                         
   2  10   9          0.20          0.00         6.59 o                         
   3  10   9         19.71         13.04         6.97 o                         
   4  10   9          6.88          0.26         8.46 o                         
   5  10   9          5.61         15.78         9.77 o                         
  -5  11   9         65.29         73.20        13.71 o                         
  -4  11   9          4.56         14.17         7.31 o                         
  -3  11   9          1.73         10.97         7.18 o                         
  -2  11   9         17.85         25.87         8.12 o                         
  -1  11   9          0.84          4.74         7.30 o                         
   0  11   9          1.57          0.00         7.16 o                         
   1  11   9          9.20          6.98         9.95 o                         
   2  11   9          3.47          0.00        10.15 o                         
 -12   0  10        138.11        181.57        18.26 o                         
 -10   0  10          7.28         20.73         8.48 o                         
  -8   0  10         85.39         76.68        11.61 o                         
  -6   0  10        458.85        415.63        16.98 o                         
  -4   0  10          2.41          2.60         3.51 o                         
  -2   0  10         83.39         99.84        13.22 o                         
   0   0  10        142.51        116.41        14.51 o                         
   2   0  10        343.96        379.49        11.59 o                         
   4   0  10         25.59         13.18         7.41 o                         
   6   0  10        337.78        304.10        19.88 o                         
   8   0  10         70.32         80.43        15.40 o                         
  10   0  10          0.51          6.88        10.17 o                         
 -12   1  10         11.87         14.58         6.02 o                         
 -11   1  10         25.73         22.97         8.99 o                         
 -10   1  10        118.48        106.15        10.04 o                         
  -9   1  10         25.86         29.83         6.35 o                         
  -8   1  10          0.03          0.00         4.68 o                         
  -7   1  10        230.29        238.71        11.20 o                         
  -6   1  10        101.88        101.81         8.73 o                         
  -5   1  10          0.66          4.09         3.64 o                         
  -4   1  10          0.29          0.00         2.26 o                         
  -3   1  10        171.74        169.69         5.81 o                         
  -2   1  10        193.74        187.28         4.72 o                         
  -1   1  10         89.32        106.75        10.44 o                         
   0   1  10        135.39        132.66         5.86 o                         
   1   1  10         17.99         28.53         2.96 o                         
   2   1  10         14.64         23.09         4.64 o                         
   3   1  10         44.31         38.68         5.75 o                         
   4   1  10        383.75        352.21        12.54 o                         
   5   1  10        846.69        791.12        18.64 o                         
   6   1  10        568.94        571.79        17.01 o                         
   7   1  10          0.10          0.00         6.46 o                         
   8   1  10         18.08         19.21         7.48 o                         
   9   1  10          1.16         12.78         6.69 o                         
  10   1  10          0.03         17.78         7.07 o                         
 -12   2  10          0.83          0.00         5.97 o                         
 -11   2  10         31.08         25.51         6.22 o                         
 -10   2  10          4.26         10.03         5.63 o                         
  -9   2  10          3.11          8.71         6.06 o                         
  -8   2  10         98.52         98.33         8.89 o                         
  -7   2  10          0.13          2.19         4.83 o                         
  -6   2  10        107.50        122.75         8.80 o                         
  -5   2  10         56.07         65.59         6.45 o                         
  -4   2  10        890.88        875.50        12.63 o                         
  -3   2  10          3.26          2.78         3.18 o                         
  -2   2  10          3.42          9.02         2.43 o                         
  -1   2  10        384.61        389.12         6.77 o                         
   0   2  10          5.38         15.05         2.83 o                         
   1   2  10        302.06        300.09         8.20 o                         
   2   2  10         41.77         55.06         4.73 o                         
   3   2  10         30.35         19.46         5.75 o                         
   4   2  10          8.53          4.41         5.25 o                         
   5   2  10       1264.11       1263.14        23.26 o                         
   6   2  10        449.99        392.92        14.37 o                         
   7   2  10         29.21         19.10         7.49 o                         
   8   2  10         27.42         31.45         8.28 o                         
   9   2  10        100.60        128.24        12.58 o                         
  10   2  10         10.46         19.41         7.89 o                         
 -12   3  10          0.00          0.68         7.10 o                         
 -11   3  10         24.52         27.86        10.01 o                         
 -10   3  10        201.38        204.10        13.56 o                         
  -9   3  10        206.54        208.52        14.53 o                         
  -8   3  10        231.98        220.62        11.26 o                         
  -7   3  10         16.38         11.16         5.96 o                         
  -6   3  10          0.00          4.49         4.96 o                         
  -5   3  10        134.10        157.58         9.80 o                         
  -4   3  10        614.79        645.29        15.11 o                         
  -3   3  10        241.39        250.56         7.29 o                         
  -2   3  10         43.07         41.20         4.45 o                         
  -1   3  10         88.56        101.51         5.95 o                         
   0   3  10        292.20        291.52         7.48 o                         
   1   3  10        607.64        599.02        10.82 o                         
   2   3  10         51.83         60.34         6.66 o                         
   3   3  10        246.88        226.34        10.79 o                         
   4   3  10        194.00        212.78        14.84 o                         
   5   3  10        240.66        235.63        12.24 o                         
   6   3  10        102.25        107.03        10.16 o                         
   7   3  10          1.81          9.22         5.98 o                         
   8   3  10         27.02         33.93         7.10 o                         
   9   3  10         56.03         70.42         9.97 o                         
  10   3  10          0.12         16.58         9.39 o                         
 -12   4  10         10.17          8.56         8.12 o                         
 -11   4  10         23.13         21.24         5.86 o                         
 -10   4  10         25.20         27.76         8.17 o                         
  -9   4  10         11.93          8.51         6.29 o                         
  -8   4  10         21.14         23.02         6.27 o                         
  -7   4  10         76.90         64.88         9.52 o                         
  -6   4  10          5.77         10.28         5.41 o                         
  -5   4  10         21.45         24.79         5.63 o                         
  -4   4  10         42.47         46.28         6.64 o                         
  -3   4  10         58.17         63.11         7.07 o                         
  -2   4  10         12.60         10.68         5.02 o                         
  -1   4  10        501.14        463.59        12.49 o                         
   0   4  10        346.69        336.73        11.15 o                         
   1   4  10        139.08        157.84        11.15 o                         
   2   4  10        525.40        511.02        13.83 o                         
   3   4  10         52.45         55.15         7.70 o                         
   4   4  10        301.36        268.12        12.25 o                         
   5   4  10          3.57          9.25         5.84 o                         
   6   4  10         54.64         47.46         7.38 o                         
   7   4  10         33.86         39.67         7.19 o                         
   8   4  10         19.67         31.52         7.49 o                         
   9   4  10          0.15         11.80         6.53 o                         
 -11   5  10         46.39         50.48        10.01 o                         
 -10   5  10          8.95          9.25         5.74 o                         
  -9   5  10         46.21         57.33         6.12 o                         
  -8   5  10          0.03          1.69         5.44 o                         
  -7   5  10         63.83         74.45         8.79 o                         
  -6   5  10         10.43          6.50         5.62 o                         
  -5   5  10          3.79          6.84         5.51 o                         
  -4   5  10         58.39         69.38         8.03 o                         
  -3   5  10         18.50         10.80         5.96 o                         
  -2   5  10        168.84        190.39        11.04 o                         
  -1   5  10        547.37        523.88        14.56 o                         
   0   5  10        254.65        246.06        11.28 o                         
   1   5  10         59.62         56.86         7.57 o                         
   2   5  10         15.54          9.00         7.43 o                         
   3   5  10        368.78        338.45        13.01 o                         
   4   5  10         35.99         35.82         7.13 o                         
   5   5  10          2.51          9.45         5.55 o                         
   6   5  10         65.52         70.17         8.71 o                         
   7   5  10         65.71         64.33         9.09 o                         
   8   5  10          2.73         21.82         8.09 o                         
   9   5  10          0.25          0.00         6.95 o                         
 -11   6  10          6.62          1.45         8.68 o                         
 -10   6  10          5.35         15.43         7.76 o                         
  -9   6  10         40.20         38.38         6.01 o                         
  -8   6  10         25.62         27.28         7.72 o                         
  -7   6  10          7.24          0.00         5.20 o                         
  -6   6  10         14.29         14.66         5.72 o                         
  -5   6  10        155.01        160.58        11.03 o                         
  -4   6  10         43.01         41.35         7.46 o                         
  -3   6  10          0.09          0.44         5.96 o                         
  -2   6  10         48.07         46.01         8.05 o                         
  -1   6  10         66.16         71.79         8.58 o                         
   0   6  10         10.84         14.14         6.69 o                         
   1   6  10         15.74         20.37         7.87 o                         
   2   6  10        251.30        253.52        12.69 o                         
   3   6  10        202.00        201.37        12.14 o                         
   4   6  10        152.70        159.06        12.45 o                         
   5   6  10          1.09          4.58         5.80 o                         
   6   6  10         12.96         12.15         6.46 o                         
   7   6  10          0.19         10.70         5.52 o                         
   8   6  10          0.01         13.40         5.90 o                         
 -10   7  10          0.02          8.45         9.76 o                         
  -9   7  10         12.71         24.83         5.52 o                         
  -8   7  10         62.16         60.86         8.68 o                         
  -7   7  10         63.45         56.35         9.57 o                         
  -6   7  10         35.75         44.27         6.84 o                         
  -5   7  10        133.58        138.95        10.68 o                         
  -4   7  10        121.24        141.97        10.71 o                         
  -3   7  10         22.14         19.04         6.92 o                         
  -2   7  10          7.41          4.45         6.07 o                         
  -1   7  10         23.48         32.16         7.44 o                         
   0   7  10         61.64         54.50         8.18 o                         
   1   7  10         46.96         59.22         8.34 o                         
   2   7  10         35.74         28.57         6.25 o                         
   3   7  10         84.44         86.88         8.84 o                         
   4   7  10        138.27        128.84        12.79 o                         
   5   7  10         41.30         40.78         7.67 o                         
   6   7  10          2.02          8.23         7.50 o                         
   7   7  10          1.45          0.03         5.90 o                         
  -9   8  10          1.23          6.31        10.42 o                         
  -8   8  10          9.51          1.04         5.34 o                         
  -7   8  10         19.38          8.57         5.32 o                         
  -6   8  10         87.86         84.51         8.70 o                         
  -5   8  10         15.09         18.85         8.51 o                         
  -4   8  10         60.75         59.75         8.53 o                         
  -3   8  10          0.98          0.00         5.47 o                         
  -2   8  10         32.69         36.34         7.26 o                         
  -1   8  10        203.46        209.56        13.30 o                         
   0   8  10         13.17         21.40         7.00 o                         
   1   8  10         15.62         11.36         6.74 o                         
   2   8  10          3.03          7.18         6.41 o                         
   3   8  10         32.77         39.56         9.41 o                         
   4   8  10          8.73          0.44         5.33 o                         
   5   8  10          0.00          0.00         5.26 o                         
   6   8  10          0.18          0.00         5.39 o                         
   7   8  10          5.48          2.52        10.63 o                         
  -8   9  10          0.16         13.01         9.99 o                         
  -7   9  10         24.46         32.73        11.69 o                         
  -6   9  10        106.21        103.46         9.37 o                         
  -5   9  10         70.67         79.29         9.08 o                         
  -4   9  10          7.07         22.03         6.88 o                         
  -3   9  10        158.35        157.07        11.99 o                         
  -2   9  10          1.48          2.14         7.12 o                         
  -1   9  10          0.00          0.93         8.03 o                         
   0   9  10          8.48         13.28         7.74 o                         
   1   9  10          9.37         21.26         8.49 o                         
   2   9  10         27.99         21.84         7.30 o                         
   3   9  10          0.10          1.93         6.93 o                         
   4   9  10         38.38         46.51         7.73 o                         
   5   9  10          2.87          0.00        13.44 o                         
  -6  10  10         13.31         14.14         8.99 o                         
  -5  10  10         42.59         30.01         7.18 o                         
  -4  10  10          9.21         14.93         6.34 o                         
  -3  10  10         70.91         51.55         8.22 o                         
  -2  10  10         13.16         22.92         7.10 o                         
  -1  10  10          0.39          1.44         6.54 o                         
   0  10  10          0.60          8.41         6.68 o                         
   1  10  10          4.50          9.21         7.81 o                         
   2  10  10          1.49          1.81         7.20 o                         
   3  10  10          7.89          7.97        10.67 o                         
   4  10  10          7.25          9.28         8.99 o                         
  -4  11  10          2.88          7.60         9.70 o                         
  -3  11  10          2.31          4.11        12.19 o                         
  -2  11  10          8.73         20.92         8.16 o                         
  -1  11  10          0.17          6.51         7.47 o                         
   0  11  10          7.91         19.52         8.69 o                         
   1  11  10          1.01          9.12         8.11 o                         
   2  11  10          0.16          7.54        14.84 o                         
 -11   0  11         11.86         13.27         8.66 o                         
  -9   0  11         32.39         55.56        10.80 o                         
  -7   0  11         62.96         61.14        10.50 o                         
  -5   0  11        177.83        178.14         9.46 o                         
  -3   0  11        533.64        522.33        13.72 o                         
  -1   0  11        155.59        193.41        24.11 o                         
   1   0  11        657.02        698.80        12.96 o                         
   3   0  11          0.19          0.00         6.16 o                         
   5   0  11        341.30        283.17        18.72 o                         
   7   0  11          0.05          0.74         8.40 o                         
   9   0  11         39.60         63.70        13.45 o                         
 -12   1  11          7.60         24.79         6.89 o                         
 -11   1  11          1.09          2.95         4.94 o                         
 -10   1  11          0.97          2.36         5.02 o                         
  -9   1  11         53.94         48.93         7.40 o                         
  -8   1  11        325.31        296.96        13.95 o                         
  -7   1  11        305.81        323.87        11.93 o                         
  -6   1  11        127.60        134.13         9.21 o                         
  -5   1  11        225.71        196.67        10.52 o                         
  -4   1  11         93.90        110.45         6.34 o                         
  -3   1  11        196.32        217.86         5.25 o                         
  -2   1  11         70.63         73.10         6.76 o                         
  -1   1  11         15.98         11.59         6.47 o                         
   0   1  11        130.86        119.74         5.41 o                         
   1   1  11         85.31         85.88         4.25 o                         
   2   1  11        109.01        115.74         5.73 o                         
   3   1  11         50.94         45.59         6.44 o                         
   4   1  11        300.92        286.37        12.26 o                         
   5   1  11        547.41        517.14        15.94 o                         
   6   1  11        114.32        108.70        10.31 o                         
   7   1  11          0.17          9.12         7.02 o                         
   8   1  11          2.39          5.15         7.03 o                         
   9   1  11          0.98          7.23         6.56 o                         
  10   1  11          0.58         12.28         7.04 o                         
 -12   2  11          1.46          7.00         6.75 o                         
 -11   2  11         28.16         26.85         7.03 o                         
 -10   2  11          1.33          0.00         4.77 o                         
  -9   2  11         51.11         67.05         7.83 o                         
  -8   2  11        276.13        283.83        11.86 o                         
  -7   2  11        408.19        381.04        14.79 o                         
  -6   2  11          0.30          6.57         4.88 o                         
  -5   2  11         46.80         59.54         6.61 o                         
  -4   2  11         42.53         42.39         4.48 o                         
  -3   2  11        195.13        185.43         7.60 o                         
  -2   2  11       1006.76       1032.31        11.89 o                         
  -1   2  11         13.66         16.21         2.38 o                         
   0   2  11          0.00          4.12         2.11 o                         
   1   2  11         83.23         89.54         7.11 o                         
   2   2  11        421.07        410.93         9.37 o                         
   3   2  11        140.49        158.37        12.07 o                         
   4   2  11          3.88          7.89         6.01 o                         
   5   2  11        316.00        307.83        13.04 o                         
   6   2  11        360.27        334.49        16.16 o                         
   7   2  11          2.37         16.11         7.03 o                         
   8   2  11          1.94          1.56         6.57 o                         
   9   2  11          4.65         20.59         7.22 o                         
 -12   3  11         44.05         52.72         8.68 o                         
 -11   3  11        112.09         91.94         9.96 o                         
 -10   3  11         19.09         19.91         7.21 o                         
  -9   3  11         64.69         67.05         8.34 o                         
  -8   3  11        140.26        132.46        10.30 o                         
  -7   3  11          1.46          3.18         5.26 o                         
  -6   3  11         23.92         33.00         6.41 o                         
  -5   3  11          2.87          3.26         4.87 o                         
  -4   3  11         35.56         37.95         5.80 o                         
  -3   3  11       1097.44       1095.76        14.74 o                         
  -2   3  11          0.31          3.32         2.97 o                         
  -1   3  11         64.70         48.28         4.95 o                         
   0   3  11          4.35          3.84         3.71 o                         
   1   3  11        101.37        113.16         6.47 o                         
   2   3  11        203.62        217.00        14.36 o                         
   3   3  11        193.76        184.95        10.72 o                         
   4   3  11        294.31        291.88        12.61 o                         
   5   3  11        384.84        362.79        16.88 o                         
   6   3  11         37.41         34.74         7.24 o                         
   7   3  11          9.26         18.39         6.83 o                         
   8   3  11          8.16         22.22         6.14 o                         
   9   3  11          6.73         20.15         7.74 o                         
 -11   4  11         46.83         61.25         8.10 o                         
 -10   4  11          0.25          0.06         6.02 o                         
  -9   4  11         40.38         34.85         7.16 o                         
  -8   4  11         98.63        124.52         9.58 o                         
  -7   4  11          0.62          0.00         5.14 o                         
  -6   4  11         20.99         16.79         7.49 o                         
  -5   4  11          2.66          7.97         5.52 o                         
  -4   4  11        106.32        129.80         9.17 o                         
  -3   4  11         33.22         46.93         6.68 o                         
  -2   4  11         95.91         86.69         7.85 o                         
  -1   4  11         56.86         56.57         7.00 o                         
   0   4  11          0.61          1.85         5.26 o                         
   1   4  11          5.42          4.91         5.36 o                         
   2   4  11         10.64         11.48         5.79 o                         
   3   4  11        291.06        288.34        12.50 o                         
   4   4  11         32.82         32.59         6.87 o                         
   5   4  11          0.25          5.63         5.67 o                         
   6   4  11          6.19          9.91         6.03 o                         
   7   4  11         45.71         60.85        11.48 o                         
   8   4  11         46.22         42.90         7.85 o                         
   9   4  11         24.56         31.00         7.48 o                         
 -11   5  11          0.40         11.34        13.01 o                         
 -10   5  11          4.52          9.62         5.61 o                         
  -9   5  11          0.43         11.01         5.65 o                         
  -8   5  11         87.39         98.78         9.42 o                         
  -7   5  11        170.56        167.28        11.87 o                         
  -6   5  11          2.06          5.22         5.41 o                         
  -5   5  11        191.90        197.58        11.29 o                         
  -4   5  11          9.77          8.15         6.06 o                         
  -3   5  11         11.04          8.85         5.98 o                         
  -2   5  11        164.20        178.12        10.77 o                         
  -1   5  11        114.20        118.36         9.40 o                         
   0   5  11         13.20         10.56         6.24 o                         
   1   5  11        121.23        132.51        10.34 o                         
   2   5  11         75.45         86.59         9.17 o                         
   3   5  11          6.28          1.90         6.74 o                         
   4   5  11         95.34         96.12         9.46 o                         
   5   5  11         47.69         57.36         7.98 o                         
   6   5  11         27.69         35.59         7.07 o                         
   7   5  11         85.27         95.47        11.67 o                         
   8   5  11         20.87         38.40        14.85 o                         
 -10   6  11          1.93         10.12         6.15 o                         
  -9   6  11         31.44         33.49         7.71 o                         
  -8   6  11          0.02          1.54         7.15 o                         
  -7   6  11          9.34          3.54         5.59 o                         
  -6   6  11          0.00          2.25         5.26 o                         
  -5   6  11         29.69         42.53         6.92 o                         
  -4   6  11        571.92        530.01        15.57 o                         
  -3   6  11        188.03        182.18        15.39 o                         
  -2   6  11         68.67         60.42         8.69 o                         
  -1   6  11        652.39        597.20        16.66 o                         
   0   6  11        156.32        143.14        12.89 o                         
   1   6  11        173.21        185.46        15.66 o                         
   2   6  11          0.01          0.00         5.43 o                         
   3   6  11         15.57         19.91         6.34 o                         
   4   6  11          2.11          8.92         5.69 o                         
   5   6  11          7.12         12.22         8.82 o                         
   6   6  11         17.08         18.13         6.77 o                         
   7   6  11         26.13         34.11         7.35 o                         
   8   6  11          1.46         18.22         6.35 o                         
 -10   7  11          5.42         10.59        11.07 o                         
  -9   7  11          1.38         15.31         8.02 o                         
  -8   7  11          3.83          8.79         5.62 o                         
  -7   7  11        156.14        168.31        13.89 o                         
  -6   7  11          0.23          4.63         5.50 o                         
  -5   7  11          1.47          2.03         5.67 o                         
  -4   7  11         26.76         33.72         7.04 o                         
  -3   7  11          0.00          3.53         5.87 o                         
  -2   7  11         43.09         46.35        10.22 o                         
  -1   7  11        101.06        122.08        10.49 o                         
   0   7  11         36.56         48.12         8.14 o                         
   1   7  11         10.03          7.89         6.04 o                         
   2   7  11          6.79          8.99         5.78 o                         
   3   7  11        224.68        192.30        11.89 o                         
   4   7  11        102.43         92.87         9.27 o                         
   5   7  11          7.98          8.71         6.24 o                         
   6   7  11          1.27          7.23         5.73 o                         
   7   7  11          2.95          7.70         5.91 o                         
  -9   8  11         18.69          3.64        10.14 o                         
  -8   8  11         41.29         50.65        12.38 o                         
  -7   8  11         96.80        117.88        10.14 o                         
  -6   8  11         80.85         75.22        10.23 o                         
  -5   8  11         27.17         29.65         6.38 o                         
  -4   8  11         53.10         39.05         7.59 o                         
  -3   8  11        148.06        148.34        11.60 o                         
  -2   8  11         35.43         34.22         7.71 o                         
  -1   8  11          0.52          8.57         6.58 o                         
   0   8  11         13.99         26.73         7.71 o                         
   1   8  11          0.27          0.90         5.84 o                         
   2   8  11         75.78         83.76         9.92 o                         
   3   8  11         12.62         11.62         7.72 o                         
   4   8  11          5.31          4.40         5.96 o                         
   5   8  11          2.27          1.85         6.08 o                         
   6   8  11          0.09          0.00         7.73 o                         
  -8   9  11          1.97         18.53         7.21 o                         
  -7   9  11          6.56          3.38         7.75 o                         
  -6   9  11        158.40        141.50        10.88 o                         
  -5   9  11         62.35         59.31         8.17 o                         
  -4   9  11          1.40         11.19         6.14 o                         
  -3   9  11         36.83         57.86         8.56 o                         
  -2   9  11         71.19         87.19        10.82 o                         
  -1   9  11          0.20          0.00         7.28 o                         
   0   9  11          0.72          0.00         6.37 o                         
   1   9  11          4.17         11.24         6.70 o                         
   2   9  11          9.59          4.55         6.73 o                         
   3   9  11         80.86         64.04         9.12 o                         
   4   9  11          0.19          7.79         6.40 o                         
   5   9  11          0.45          0.00        13.05 o                         
  -6  10  11         23.16         20.03         8.30 o                         
  -5  10  11          6.80         19.23         8.75 o                         
  -4  10  11         18.76         19.43         7.27 o                         
  -3  10  11          3.36         10.47         6.75 o                         
  -2  10  11          9.06         18.39         7.13 o                         
  -1  10  11         14.59         14.64         7.28 o                         
   0  10  11          0.61          0.00         6.26 o                         
   1  10  11         11.40          8.04         7.02 o                         
   2  10  11          8.21         18.65         7.42 o                         
   3  10  11         15.11         11.34         7.07 o                         
  -3  11  11          2.16          2.36         7.31 o                         
  -2  11  11          5.98         11.79         9.41 o                         
  -1  11  11         13.40         12.30        10.03 o                         
   0  11  11          0.02          7.62         7.20 o                         
 -12   0  12          5.10          4.87         9.61 o                         
 -10   0  12          0.62          2.73        12.44 o                         
  -8   0  12        180.60        164.21        15.15 o                         
  -6   0  12        480.09        466.88        35.42 o                         
  -4   0  12         14.74         18.83         5.85 o                         
  -2   0  12       2673.80       2711.47        58.29 o                         
   0   0  12        117.01        127.45        17.33 o                         
   2   0  12          6.06          9.66         6.16 o                         
   4   0  12        884.79        813.40        26.06 o                         
   6   0  12        197.60        182.25        17.36 o                         
   8   0  12          7.03          8.98         7.71 o                         
 -12   1  12         27.17         33.28         7.43 o                         
 -11   1  12          8.73          2.03         6.13 o                         
 -10   1  12          7.12          0.08         5.69 o                         
  -9   1  12         31.86         46.22         8.25 o                         
  -8   1  12          4.89          7.40         4.82 o                         
  -7   1  12        689.90        681.05        16.60 o                         
  -6   1  12        334.96        317.21        11.19 o                         
  -5   1  12        133.03        144.46         6.95 o                         
  -4   1  12        157.45        151.35         7.21 o                         
  -3   1  12         17.18         23.63         3.26 o                         
  -2   1  12        700.90        676.05        19.75 o                         
  -1   1  12        353.64        348.65        14.99 o                         
   0   1  12          6.23          6.53         2.11 o                         
   1   1  12         18.38         21.28         3.39 o                         
   2   1  12        190.24        177.32         6.49 o                         
   3   1  12          2.18          0.00         4.75 o                         
   4   1  12         33.27         25.36         7.58 o                         
   5   1  12        112.90        110.26        10.36 o                         
   6   1  12        196.63        194.29        12.38 o                         
   7   1  12          0.43          8.45         6.28 o                         
   8   1  12          8.31         12.83         6.56 o                         
   9   1  12          1.11         25.23         7.44 o                         
 -12   2  12         47.12         50.93         8.27 o                         
 -11   2  12         39.52         45.57         8.20 o                         
 -10   2  12         72.54         90.54         9.59 o                         
  -9   2  12         24.39         37.70         6.60 o                         
  -8   2  12          1.69          8.86         5.60 o                         
  -7   2  12         69.72         70.39        11.41 o                         
  -6   2  12         23.40         23.07         5.68 o                         
  -5   2  12         36.99         49.28         6.28 o                         
  -4   2  12         28.17         34.20         4.22 o                         
  -3   2  12         26.23         29.96         3.38 o                         
  -2   2  12         38.37         47.77         4.16 o                         
  -1   2  12         43.11         53.83         3.13 o                         
   0   2  12         40.41         55.81         3.69 o                         
   1   2  12          1.58          4.96         3.82 o                         
   2   2  12        193.98        194.07         9.30 o                         
   3   2  12         42.24         61.70         9.29 o                         
   4   2  12         78.57         83.53         8.94 o                         
   5   2  12         21.48         20.46         6.26 o                         
   6   2  12         35.64         39.13         7.90 o                         
   7   2  12          1.03          2.65         5.50 o                         
   8   2  12         24.24         27.46         7.43 o                         
   9   2  12         11.45         22.62         7.29 o                         
 -12   3  12         59.46         59.92         8.95 o                         
 -11   3  12          0.79          5.65         5.90 o                         
 -10   3  12          7.51          0.00         5.13 o                         
  -9   3  12          0.60          3.20         5.03 o                         
  -8   3  12        128.86        110.51        12.31 o                         
  -7   3  12         94.06         89.18         8.63 o                         
  -6   3  12          1.32          0.00         5.20 o                         
  -5   3  12         14.37          7.05         5.58 o                         
  -4   3  12         59.16         64.24         6.89 o                         
  -3   3  12          3.63          7.11         3.40 o                         
  -2   3  12        116.01        128.55         7.18 o                         
  -1   3  12        175.40        187.62         9.63 o                         
   0   3  12         53.90         54.07         4.70 o                         
   1   3  12         19.74         22.66         4.01 o                         
   2   3  12        104.63        102.55         8.68 o                         
   3   3  12        195.97        185.21        11.68 o                         
   4   3  12        959.75        832.08        19.13 o                         
   5   3  12          1.07          0.00         5.05 o                         
   6   3  12         13.19         12.75         5.97 o                         
   7   3  12        143.98        130.25        11.48 o                         
   8   3  12          1.89         15.66         6.80 o                         
   9   3  12          0.76         14.99         8.85 o                         
 -11   4  12         64.66         73.50         8.89 o                         
 -10   4  12          7.95          7.05         6.38 o                         
  -9   4  12         23.73         14.90         6.01 o                         
  -8   4  12         10.17          8.50         5.71 o                         
  -7   4  12         38.25         42.38         6.86 o                         
  -6   4  12          6.41          0.75         5.23 o                         
  -5   4  12          1.48          0.00         5.06 o                         
  -4   4  12        133.98        131.62        10.87 o                         
  -3   4  12        105.96        127.12         9.12 o                         
  -2   4  12          7.75          2.89         5.28 o                         
  -1   4  12        402.24        380.15        10.99 o                         
   0   4  12         59.26         68.00         7.55 o                         
   1   4  12          0.13          0.00         5.52 o                         
   2   4  12          1.07          1.25         5.66 o                         
   3   4  12         15.20         17.98         6.30 o                         
   4   4  12         67.33         63.06         8.28 o                         
   5   4  12         46.92         58.39         8.52 o                         
   6   4  12         75.01         71.22         8.89 o                         
   7   4  12         12.67         16.97         6.06 o                         
   8   4  12          8.92         10.09         6.44 o                         
 -11   5  12         79.99         95.18         8.97 o                         
 -10   5  12          6.90         23.68         7.82 o                         
  -9   5  12          1.68          0.00         5.28 o                         
  -8   5  12         25.84         18.93         6.31 o                         
  -7   5  12         30.04         33.06         6.80 o                         
  -6   5  12          2.47         17.72         6.00 o                         
  -5   5  12        189.89        203.02        12.17 o                         
  -4   5  12         30.89         30.48         6.77 o                         
  -3   5  12        150.12        198.12        11.99 o                         
  -2   5  12        109.32        107.83         9.60 o                         
  -1   5  12        281.50        274.23        12.95 o                         
   0   5  12        636.18        626.34        16.21 o                         
   1   5  12        274.96        238.39        12.53 o                         
   2   5  12         13.84         15.87         6.34 o                         
   3   5  12        100.25        106.09         9.50 o                         
   4   5  12        217.84        201.01        12.08 o                         
   5   5  12         23.84         28.84         6.66 o                         
   6   5  12          0.11          9.53         5.97 o                         
   7   5  12          2.56          0.00         5.77 o                         
   8   5  12          0.38          0.00         6.26 o                         
 -10   6  12          1.79          8.40         6.01 o                         
  -9   6  12          3.16          4.30         5.63 o                         
  -8   6  12         13.88         18.47         7.73 o                         
  -7   6  12          1.23          5.82         5.81 o                         
  -6   6  12         32.32         18.12         6.35 o                         
  -5   6  12         29.39         21.27         6.32 o                         
  -4   6  12         50.72         57.36         8.07 o                         
  -3   6  12         57.73         62.36         8.43 o                         
  -2   6  12         74.24         70.32         8.80 o                         
  -1   6  12         48.37         33.79         7.61 o                         
   0   6  12          0.36          0.00         8.10 o                         
   1   6  12         44.56         43.21         7.44 o                         
   2   6  12         42.53         44.72         8.79 o                         
   3   6  12          8.09          7.16         6.27 o                         
   4   6  12         10.13          8.28         5.75 o                         
   5   6  12         29.84         27.67         7.05 o                         
   6   6  12         13.23         13.64         8.03 o                         
   7   6  12          4.51          0.00         7.68 o                         
 -10   7  12          8.36         25.88         9.25 o                         
  -9   7  12          0.97          8.73        10.05 o                         
  -8   7  12         11.99          1.93         6.24 o                         
  -7   7  12         14.86         15.99         7.32 o                         
  -6   7  12          0.00          4.58         5.66 o                         
  -5   7  12         26.77         12.50         7.97 o                         
  -4   7  12          0.60          9.13         5.84 o                         
  -3   7  12          5.80          2.55         6.07 o                         
  -2   7  12         12.97         22.15         6.85 o                         
  -1   7  12         33.85         42.11         7.38 o                         
   0   7  12         29.09         30.42         7.13 o                         
   1   7  12          1.21          1.97         6.10 o                         
   2   7  12        138.28        127.05        11.13 o                         
   3   7  12         49.74         41.96         8.69 o                         
   4   7  12          9.05         12.25         6.60 o                         
   5   7  12          1.99         14.00         7.26 o                         
   6   7  12          6.91          6.17         7.92 o                         
   7   7  12          5.53         18.68         7.09 o                         
  -9   8  12          0.04          3.67         7.58 o                         
  -8   8  12         33.94         32.68         9.75 o                         
  -7   8  12         12.91          8.74         6.37 o                         
  -6   8  12          7.34          7.28         6.02 o                         
  -5   8  12          1.10          6.74         8.35 o                         
  -4   8  12         74.35         73.27         9.19 o                         
  -3   8  12         43.70         55.73         9.31 o                         
  -2   8  12        108.38        125.10        11.91 o                         
  -1   8  12         25.39         26.41         8.12 o                         
   0   8  12          2.45          0.00         6.04 o                         
   1   8  12          9.29         19.35         6.79 o                         
   2   8  12          1.03         21.35         8.31 o                         
   3   8  12         35.49         37.03         7.81 o                         
   4   8  12          2.55          1.49         6.04 o                         
   5   8  12          1.29          8.59         6.69 o                         
   6   8  12          6.13          4.06         6.97 o                         
  -7   9  12          0.00          1.51         6.76 o                         
  -6   9  12          3.97         12.75         6.71 o                         
  -5   9  12         16.86         25.31         7.18 o                         
  -4   9  12        105.42        103.09        10.41 o                         
  -3   9  12          0.15          6.10         6.46 o                         
  -2   9  12          9.82          2.53         7.70 o                         
  -1   9  12         11.54          9.31         7.58 o                         
   0   9  12         43.46         34.75         8.62 o                         
   1   9  12         13.96         22.35         8.47 o                         
   2   9  12          3.03          5.33         6.25 o                         
   3   9  12          5.69         16.50         8.59 o                         
   4   9  12         24.42         16.51         6.98 o                         
  -5  10  12          6.39          3.12         6.80 o                         
  -4  10  12          5.48         11.40         8.12 o                         
  -3  10  12          4.98          8.81         7.07 o                         
  -2  10  12          1.25          6.61         7.15 o                         
  -1  10  12          0.30          9.57         8.02 o                         
   0  10  12          1.09          0.00         6.92 o                         
   1  10  12          1.35          1.38         7.45 o                         
   2  10  12          7.18         21.17         9.36 o                         
   3  10  12          3.76          3.81         7.98 o                         
 -11   0  13         70.36         84.63        13.15 o                         
  -9   0  13        231.66        212.84        18.35 o                         
  -7   0  13        549.41        485.59        25.94 o                         
  -5   0  13        399.47        385.06        12.21 o                         
  -3   0  13       1184.35       1189.19        38.50 o                         
  -1   0  13         78.86         65.24        14.20 o                         
   1   0  13        187.27        180.33        21.79 o                         
   3   0  13          3.84          5.86         6.44 o                         
   5   0  13         16.25         21.04         8.40 o                         
   7   0  13          0.02         14.30         9.23 o                         
   9   0  13          7.18         30.40        12.97 o                         
 -12   1  13          5.15          3.73         6.20 o                         
 -11   1  13         30.12         41.35         7.30 o                         
 -10   1  13         70.50         83.71         9.79 o                         
  -9   1  13          0.35          1.51         4.55 o                         
  -8   1  13        130.43        118.83        13.60 o                         
  -7   1  13          9.26         20.09         5.67 o                         
  -6   1  13        647.44        589.13        20.60 o                         
  -5   1  13        221.55        222.42         7.40 o                         
  -4   1  13        287.38        288.99         7.57 o                         
  -3   1  13         63.50         64.02         3.86 o                         
  -2   1  13         15.26         33.81         9.30 o                         
  -1   1  13         16.31          0.00         7.10 o                         
   0   1  13        157.27        177.37        14.38 o                         
   1   1  13          9.13          9.82         2.68 o                         
   2   1  13        132.38        134.63         8.53 o                         
   3   1  13          3.81          5.04         5.28 o                         
   4   1  13         44.81         39.39         7.44 o                         
   5   1  13         35.92         40.99         7.31 o                         
   6   1  13        301.04        314.14        14.43 o                         
   7   1  13         19.10         12.86         6.13 o                         
   8   1  13          0.78         10.34         7.40 o                         
   9   1  13          2.69          7.93         7.84 o                         
 -12   2  13         84.04         84.37        10.85 o                         
 -11   2  13          0.11          2.10         6.50 o                         
 -10   2  13          9.46          8.19         5.35 o                         
  -9   2  13          9.15          9.69         5.48 o                         
  -8   2  13         13.69         17.81         5.57 o                         
  -7   2  13          4.05          4.54         4.70 o                         
  -6   2  13          2.32          2.69         4.81 o                         
  -5   2  13         18.52          9.35         4.92 o                         
  -4   2  13        217.35        210.58         7.14 o                         
  -3   2  13        281.26        267.05         6.76 o                         
  -2   2  13        215.62        205.13         6.86 o                         
  -1   2  13        110.24        113.64         6.65 o                         
   0   2  13          2.39          0.87         2.48 o                         
   1   2  13        261.82        236.85        11.32 o                         
   2   2  13         23.37         26.40         4.23 o                         
   3   2  13         16.79         17.06         7.77 o                         
   4   2  13        163.86        178.48        11.66 o                         
   5   2  13          1.95          9.23         6.03 o                         
   6   2  13          7.75         19.52         6.84 o                         
   7   2  13          0.38          9.53         6.60 o                         
   8   2  13         14.76         20.43         8.03 o                         
   9   2  13         15.31         25.62         9.52 o                         
 -11   3  13         32.02         34.91         9.15 o                         
 -10   3  13         10.77         10.32         6.11 o                         
  -9   3  13         11.57         24.53         7.49 o                         
  -8   3  13          1.61          0.01         4.88 o                         
  -7   3  13         13.90          3.74         4.79 o                         
  -6   3  13          0.06          6.52         5.14 o                         
  -5   3  13         90.81        125.39        12.20 o                         
  -4   3  13        120.22        125.50         7.46 o                         
  -3   3  13        290.29        275.84        10.71 o                         
  -2   3  13          7.73          5.30         4.51 o                         
  -1   3  13        125.36        116.40         7.01 o                         
   0   3  13        182.83        180.33         6.84 o                         
   1   3  13        123.77        137.91         7.19 o                         
   2   3  13        143.77        146.51        11.73 o                         
   3   3  13        312.39        288.54        12.51 o                         
   4   3  13         22.49         23.95         6.27 o                         
   5   3  13          8.63         12.95         6.00 o                         
   6   3  13         11.69          2.90         5.93 o                         
   7   3  13          1.60          9.01         6.00 o                         
   8   3  13          2.07          9.21         6.36 o                         
 -11   4  13        105.59        104.45        12.07 o                         
 -10   4  13          1.29          2.08         5.43 o                         
  -9   4  13          2.35          8.44         5.81 o                         
  -8   4  13          0.10         11.19         5.53 o                         
  -7   4  13          8.30         23.00         6.04 o                         
  -6   4  13          5.02          8.99         5.09 o                         
  -5   4  13         48.91         48.15         7.23 o                         
  -4   4  13         42.33         35.09         7.76 o                         
  -3   4  13          8.39         14.50         5.67 o                         
  -2   4  13         56.23         67.11         6.53 o                         
  -1   4  13        132.73        132.58         8.10 o                         
   0   4  13          9.83          6.30         5.72 o                         
   1   4  13        111.83        107.38        10.11 o                         
   2   4  13         18.82         22.06         6.62 o                         
   3   4  13          3.81          5.38         5.83 o                         
   4   4  13        138.76        137.19        12.47 o                         
   5   4  13         98.34        102.70        11.53 o                         
   6   4  13          0.71          0.00         8.10 o                         
   7   4  13          3.00         13.33         6.98 o                         
   8   4  13          0.15          0.00         6.73 o                         
 -11   5  13          1.42          8.34         7.85 o                         
 -10   5  13         10.89         15.54         6.85 o                         
  -9   5  13         18.68          2.61         7.91 o                         
  -8   5  13        122.18         96.14         9.58 o                         
  -7   5  13         14.28         11.66         5.77 o                         
  -6   5  13         74.22         84.22         9.43 o                         
  -5   5  13         13.97         19.52         6.24 o                         
  -4   5  13        149.95        152.89        10.66 o                         
  -3   5  13        167.33        183.46        11.60 o                         
  -2   5  13         33.11         24.15         7.12 o                         
  -1   5  13         18.71         16.83         6.60 o                         
   0   5  13         15.33         21.95         6.45 o                         
   1   5  13          3.71          5.61         6.70 o                         
   2   5  13          8.02          8.94         5.33 o                         
   3   5  13          3.84          7.05         5.78 o                         
   4   5  13         70.16         56.86         8.43 o                         
   5   5  13        127.44        132.64        13.78 o                         
   6   5  13          0.44          0.00         5.93 o                         
   7   5  13          0.58          5.99         6.42 o                         
 -10   6  13         12.04         17.86         9.90 o                         
  -9   6  13         16.45         23.38         7.16 o                         
  -8   6  13         14.72         13.48         8.77 o                         
  -7   6  13         11.62         25.20         6.75 o                         
  -6   6  13          9.94         14.58         6.18 o                         
  -5   6  13         73.48         74.99         8.81 o                         
  -4   6  13          0.01          6.68         5.22 o                         
  -3   6  13        151.00        170.03        11.56 o                         
  -2   6  13          1.80          2.87         6.08 o                         
  -1   6  13         42.44         29.48         7.18 o                         
   0   6  13          8.10         14.28         6.24 o                         
   1   6  13         71.35         72.85         8.76 o                         
   2   6  13          0.60          6.13         5.89 o                         
   3   6  13         15.35         11.77         6.54 o                         
   4   6  13         19.52         10.89         6.29 o                         
   5   6  13         83.46         87.12         9.77 o                         
   6   6  13         19.97         22.94         6.73 o                         
   7   6  13          4.35          5.07         9.00 o                         
  -9   7  13         10.54         21.49         6.68 o                         
  -8   7  13         18.47         12.70         6.84 o                         
  -7   7  13          3.70          8.48         6.75 o                         
  -6   7  13          7.47          3.76         8.81 o                         
  -5   7  13         17.76         15.01         6.43 o                         
  -4   7  13         61.81         66.54         8.96 o                         
  -3   7  13         19.06         25.90         7.41 o                         
  -2   7  13         56.85         59.18         8.57 o                         
  -1   7  13        316.90        307.35        14.58 o                         
   0   7  13          6.16          5.25         6.06 o                         
   1   7  13         10.00          8.71         6.91 o                         
   2   7  13          9.26         17.96         6.62 o                         
   3   7  13          1.17         10.79         6.19 o                         
   4   7  13         41.97         49.47         8.40 o                         
   5   7  13          9.12         18.89         7.13 o                         
   6   7  13          0.35          4.61         9.63 o                         
  -8   8  13          1.70         14.07         6.99 o                         
  -7   8  13          4.22          7.18         6.26 o                         
  -6   8  13          2.09          2.12         6.04 o                         
  -5   8  13         26.17         22.46         9.80 o                         
  -4   8  13          4.11          4.97         6.26 o                         
  -3   8  13         42.24         58.85         8.74 o                         
  -2   8  13         27.01         28.03        10.02 o                         
  -1   8  13         36.27         29.09         8.23 o                         
   0   8  13         24.44         21.51         7.64 o                         
   1   8  13          4.12         12.36         7.89 o                         
   2   8  13          5.27          5.07         6.54 o                         
   3   8  13          8.74          1.21         6.46 o                         
   4   8  13          0.94          7.98         6.96 o                         
   5   8  13          2.36          9.66         6.90 o                         
  -7   9  13          3.13          6.61         7.28 o                         
  -6   9  13         19.69         30.79         7.89 o                         
  -5   9  13          1.19         13.36         6.24 o                         
  -4   9  13         38.11         37.49         8.48 o                         
  -3   9  13         20.84         18.26         7.61 o                         
  -2   9  13         58.02         68.37        12.04 o                         
  -1   9  13         93.76         84.98        12.24 o                         
   0   9  13          0.54          2.76         6.92 o                         
   1   9  13          5.76          6.77         6.76 o                         
   2   9  13          5.89          3.72         7.04 o                         
   3   9  13         17.08         10.40         7.97 o                         
   4   9  13         18.63         13.10         7.90 o                         
  -5  10  13          9.05          8.90         7.35 o                         
  -4  10  13          4.15          3.47         8.53 o                         
  -3  10  13          3.30         13.42         7.44 o                         
  -2  10  13         53.90         52.40         9.30 o                         
  -1  10  13          2.55         13.48         7.73 o                         
   0  10  13          4.13          8.96         8.75 o                         
   1  10  13          1.92         14.51         9.03 o                         
   2  10  13          0.75          0.00         8.77 o                         
 -12   0  14         93.75        148.40        18.28 o                         
 -10   0  14          5.03          5.98         8.54 o                         
  -8   0  14        665.90        577.45        22.98 o                         
  -6   0  14        347.09        311.01        15.69 o                         
  -4   0  14        387.19        365.13         9.47 o                         
  -2   0  14         16.74          9.66        11.62 o                         
   0   0  14         19.57         28.43        15.80 o                         
   2   0  14          0.69          2.67         4.38 o                         
   4   0  14          8.13          5.02         9.84 o                         
   6   0  14         65.80         54.92        12.80 o                         
   8   0  14          1.21         11.96        14.03 o                         
 -12   1  14         29.69         38.97         7.85 o                         
 -11   1  14         13.91         15.67         6.47 o                         
 -10   1  14          3.38          0.00         5.33 o                         
  -9   1  14          0.00          5.13         5.62 o                         
  -8   1  14          0.84          6.94         6.85 o                         
  -7   1  14        313.25        287.72        11.61 o                         
  -6   1  14          1.73          2.28         4.57 o                         
  -5   1  14         36.79         35.74         5.36 o                         
  -4   1  14        601.13        590.27         9.17 o                         
  -3   1  14         13.74         11.79         7.50 o                         
  -2   1  14        213.19        246.26        16.75 o                         
  -1   1  14         52.85         62.26        10.64 o                         
   0   1  14        185.30        216.90        16.90 o                         
   1   1  14        233.73        224.96         7.25 o                         
   2   1  14         95.38        109.58         6.06 o                         
   3   1  14         37.00         25.82         5.79 o                         
   4   1  14         25.51         14.30         5.47 o                         
   5   1  14          0.98          0.00         6.51 o                         
   6   1  14         20.36         13.07         6.02 o                         
   7   1  14          0.00         13.37         5.51 o                         
   8   1  14          0.28          0.00         6.21 o                         
 -12   2  14          0.66          0.00         6.18 o                         
 -11   2  14         16.55         35.35         7.57 o                         
 -10   2  14          0.12          0.00         5.57 o                         
  -9   2  14          1.49          1.49         5.34 o                         
  -8   2  14         44.14         51.35         7.50 o                         
  -7   2  14        457.02        365.78        13.07 o                         
  -6   2  14         19.59         28.73         9.27 o                         
  -5   2  14        294.06        301.93         9.17 o                         
  -4   2  14         25.70         23.21         5.04 o                         
  -3   2  14        793.54        739.15        11.00 o                         
  -2   2  14        197.63        182.69         6.20 o                         
  -1   2  14         68.18         83.04         3.91 o                         
   0   2  14         57.16         64.17         3.62 o                         
   1   2  14          6.87         14.54         3.98 o                         
   2   2  14        161.25        149.92         7.49 o                         
   3   2  14        133.36        153.74        12.84 o                         
   4   2  14        174.93        190.35        10.69 o                         
   5   2  14          5.96         14.90         5.63 o                         
   6   2  14          0.00          0.00         5.25 o                         
   7   2  14          0.01          0.57         5.98 o                         
   8   2  14          7.32         19.97         7.19 o                         
 -11   3  14         10.18          5.25         6.61 o                         
 -10   3  14         20.06         20.04        12.48 o                         
  -9   3  14         49.65         59.86         8.32 o                         
  -8   3  14         17.27         15.07         6.10 o                         
  -7   3  14         21.82         33.35         6.68 o                         
  -6   3  14         14.79         15.26         5.58 o                         
  -5   3  14          1.35          6.61         5.20 o                         
  -4   3  14        160.40        170.97         7.54 o                         
  -3   3  14        212.58        223.71         9.60 o                         
  -2   3  14        123.31        117.63         5.87 o                         
  -1   3  14        145.10        144.71         5.76 o                         
   0   3  14         39.09         41.65         4.93 o                         
   1   3  14        240.17        233.00         8.77 o                         
   2   3  14          0.01          1.84         5.08 o                         
   3   3  14         28.43         33.79         6.30 o                         
   4   3  14          5.90          7.89         5.42 o                         
   5   3  14         42.76         44.26         8.20 o                         
   6   3  14        114.56        115.52        10.84 o                         
   7   3  14          4.50          8.93        10.70 o                         
   8   3  14          0.17          0.00         6.44 o                         
 -11   4  14          1.75          8.00         9.06 o                         
 -10   4  14         13.12         10.88         6.25 o                         
  -9   4  14         25.68         26.78        11.82 o                         
  -8   4  14         89.14         87.29         9.12 o                         
  -7   4  14         42.91         46.42         7.70 o                         
  -6   4  14          4.75          4.93         5.51 o                         
  -5   4  14        140.82        146.81        10.63 o                         
  -4   4  14         30.41         25.28         7.87 o                         
  -3   4  14        363.49        340.63        11.92 o                         
  -2   4  14        150.97        153.88         7.87 o                         
  -1   4  14          1.10          0.00         3.92 o                         
   0   4  14          0.27          0.00         5.04 o                         
   1   4  14         75.49         75.62         8.88 o                         
   2   4  14         64.76         58.43         7.77 o                         
   3   4  14         28.79         26.74         6.85 o                         
   4   4  14          6.06          4.00         5.66 o                         
   5   4  14         93.27         94.98         9.82 o                         
   6   4  14         21.45         23.64         6.39 o                         
   7   4  14         12.85         32.14         6.98 o                         
 -10   5  14          7.21         21.81         7.40 o                         
  -9   5  14         18.53         20.54         7.29 o                         
  -8   5  14          1.40          0.00         5.34 o                         
  -7   5  14         77.72         75.17         8.87 o                         
  -6   5  14         38.38         29.98         6.93 o                         
  -5   5  14         22.09         24.33         6.54 o                         
  -4   5  14         36.15         45.69         7.06 o                         
  -3   5  14        274.36        249.23        12.64 o                         
  -2   5  14          1.76          0.00         5.69 o                         
  -1   5  14        289.83        277.45        12.79 o                         
   0   5  14          0.98          5.45         5.54 o                         
   1   5  14         16.60         16.97         6.17 o                         
   2   5  14          2.10          9.32         5.50 o                         
   3   5  14         12.03         17.09         6.43 o                         
   4   5  14          3.04          0.00         5.80 o                         
   5   5  14          1.09          2.57         5.33 o                         
   6   5  14          3.48         16.63         9.05 o                         
   7   5  14          3.07         15.01         7.44 o                         
 -10   6  14          4.59         10.77         7.09 o                         
  -9   6  14         19.41          7.55         9.01 o                         
  -8   6  14         18.36         25.66         7.53 o                         
  -7   6  14         41.22         34.00         7.39 o                         
  -6   6  14          0.82          0.00         5.66 o                         
  -5   6  14          9.22         17.72         6.46 o                         
  -4   6  14          4.66          5.72         5.92 o                         
  -3   6  14        113.19        108.55        12.19 o                         
  -2   6  14         45.46         57.36         8.08 o                         
  -1   6  14        164.80        174.11        11.93 o                         
   0   6  14        121.01         94.07         9.27 o                         
   1   6  14         88.89         83.46         9.19 o                         
   2   6  14          4.96          6.29         6.31 o                         
   3   6  14          8.57         13.14         6.36 o                         
   4   6  14          2.36          8.70         6.17 o                         
   5   6  14         11.22         10.28         8.20 o                         
   6   6  14         28.35         18.86         7.68 o                         
  -9   7  14         13.05          8.73         7.13 o                         
  -8   7  14          0.01          4.59         6.31 o                         
  -7   7  14         11.18         19.08         7.94 o                         
  -6   7  14          1.35          1.45         6.10 o                         
  -5   7  14         73.12         73.10         9.26 o                         
  -4   7  14          1.82          3.82         5.95 o                         
  -3   7  14          0.42          1.80         6.26 o                         
  -2   7  14        186.11        180.26        12.76 o                         
  -1   7  14        145.04        135.97        11.28 o                         
   0   7  14          9.50         11.54         6.64 o                         
   1   7  14         89.16        104.33        10.20 o                         
   2   7  14         43.81         51.85         8.10 o                         
   3   7  14          0.73         13.91         6.58 o                         
   4   7  14          0.06          0.00         7.29 o                         
   5   7  14         49.44         49.85         8.96 o                         
   6   7  14         22.34         20.42         8.85 o                         
  -8   8  14         16.06         15.01         7.40 o                         
  -7   8  14          0.04         10.19         7.37 o                         
  -6   8  14          0.34          8.17         7.75 o                         
  -5   8  14         15.52         15.09         6.82 o                         
  -4   8  14         13.86         24.43         7.39 o                         
  -3   8  14          0.15          1.06         6.64 o                         
  -2   8  14         38.91         41.31         8.19 o                         
  -1   8  14          4.33          9.91         7.63 o                         
   0   8  14         16.49         26.26         7.12 o                         
   1   8  14         12.95          8.26         9.42 o                         
   2   8  14          0.54         19.30         9.63 o                         
   3   8  14          0.00          0.00         6.25 o                         
   4   8  14         33.54         35.47         8.28 o                         
  -6   9  14          5.46         10.37         7.07 o                         
  -5   9  14         42.11         44.69         8.45 o                         
  -4   9  14         34.18         42.88        12.81 o                         
  -3   9  14          7.46          8.60         7.20 o                         
  -2   9  14          4.23          9.41         7.87 o                         
  -1   9  14          0.18          7.02         7.16 o                         
   0   9  14         13.96         23.01         8.56 o                         
   1   9  14          3.70          2.24         7.86 o                         
   2   9  14          2.34          0.00         6.48 o                         
   3   9  14          3.33          1.29         7.05 o                         
  -4  10  14          3.17         13.30         7.49 o                         
  -3  10  14          4.79          9.52         7.29 o                         
  -2  10  14         98.80         86.43        12.47 o                         
  -1  10  14          2.83          5.21         8.46 o                         
   0  10  14         35.95         35.60         8.63 o                         
 -11   0  15          0.48          0.00         7.90 o                         
  -9   0  15         10.19          4.99         7.80 o                         
  -7   0  15       1389.18       1299.44        32.36 o                         
  -5   0  15        290.16        296.95        14.19 o                         
  -3   0  15       3734.71       3568.13        76.58 o                         
  -1   0  15        310.51        314.03        24.01 o                         
   1   0  15          4.00          3.16         2.97 o                         
   3   0  15          0.97         36.00        16.01 o                         
   5   0  15         20.45          7.77         7.45 o                         
   7   0  15         35.80         51.45        20.28 o                         
 -11   1  15         11.85         24.65         6.49 o                         
 -10   1  15          2.15          3.21         4.79 o                         
  -9   1  15         11.05          3.88         5.29 o                         
  -8   1  15         10.47         15.02         5.64 o                         
  -7   1  15         21.94         15.35         5.01 o                         
  -6   1  15         33.00         40.95         6.13 o                         
  -5   1  15          3.06          3.19         3.43 o                         
  -4   1  15        816.50        775.19         9.66 o                         
  -3   1  15          0.62          0.00         8.27 o                         
  -2   1  15         17.36         12.79         9.07 o                         
  -1   1  15          1.27          0.00         8.46 o                         
   0   1  15        263.37        256.46        26.51 o                         
   1   1  15        184.88        165.80         5.92 o                         
   2   1  15        116.71        109.97         5.82 o                         
   3   1  15          3.82         15.40         4.69 o                         
   4   1  15         15.58         10.25         6.99 o                         
   5   1  15          5.16          0.00         5.18 o                         
   6   1  15          8.10         16.35         6.75 o                         
   7   1  15          1.24          5.84         8.99 o                         
   8   1  15          0.01          0.00         8.02 o                         
 -11   2  15          5.51         11.90         6.78 o                         
 -10   2  15         22.49         23.30         6.65 o                         
  -9   2  15         17.49         12.02         5.72 o                         
  -8   2  15        390.30        328.05        13.29 o                         
  -7   2  15          8.86          9.49         5.37 o                         
  -6   2  15        100.03        113.01        11.77 o                         
  -5   2  15        104.97        109.41         6.52 o                         
  -4   2  15        315.35        282.16         9.52 o                         
  -2   2  15          1.06          0.09         9.79 o                         
  -1   2  15         87.96         81.65        12.09 o                         
   0   2  15         27.77         37.21         4.38 o                         
   1   2  15         14.60         12.51         5.29 o                         
   2   2  15         68.52         83.96         5.98 o                         
   3   2  15        109.11        112.80        11.39 o                         
   4   2  15          0.58          0.00         4.45 o                         
   5   2  15         26.38         24.19         6.78 o                         
   6   2  15         11.67          7.92         6.00 o                         
   7   2  15          3.33          3.54         6.13 o                         
   8   2  15          3.45         22.56         7.91 o                         
 -11   3  15          0.73          9.70         7.15 o                         
 -10   3  15          4.54          9.29         8.32 o                         
  -9   3  15         21.22         29.70         7.06 o                         
  -8   3  15          0.86         12.46         5.33 o                         
  -7   3  15         74.07         54.77         7.74 o                         
  -6   3  15          0.00          0.00         4.52 o                         
  -5   3  15          4.59          4.03         4.94 o                         
  -4   3  15         57.51         60.04         6.12 o                         
  -3   3  15        314.38        305.04        10.47 o                         
  -2   3  15        805.28        752.34        10.58 o                         
  -1   3  15        351.94        341.07         8.25 o                         
   0   3  15        133.52        132.40         9.42 o                         
   1   3  15         95.15        102.26         6.20 o                         
   2   3  15          0.18          0.00         5.74 o                         
   3   3  15          0.49          0.00         4.74 o                         
   4   3  15         17.50         24.83         6.30 o                         
   5   3  15          4.56          3.63         6.83 o                         
   6   3  15          7.54          5.28         7.81 o                         
   7   3  15          0.01         14.13         7.02 o                         
 -11   4  15          0.60          0.00         8.37 o                         
 -10   4  15          0.74          4.99         6.37 o                         
  -9   4  15         15.01         22.77         6.39 o                         
  -8   4  15          1.88          6.63         6.02 o                         
  -7   4  15          2.50          3.95         5.47 o                         
  -6   4  15          0.45          0.00         4.94 o                         
  -5   4  15         13.79         18.05         5.57 o                         
  -4   4  15        110.81        127.32         9.48 o                         
  -3   4  15        853.78        770.21        15.27 o                         
  -2   4  15         15.98         12.88         5.92 o                         
  -1   4  15         72.07         75.85         6.12 o                         
   0   4  15         26.64         28.07         5.26 o                         
   1   4  15        494.22        427.77        14.23 o                         
   2   4  15         12.59         19.59         6.48 o                         
   3   4  15         43.98         35.30         7.23 o                         
   4   4  15         30.24         35.68         8.40 o                         
   5   4  15         19.35          4.45         6.20 o                         
   6   4  15         90.19         98.81        11.77 o                         
   7   4  15          3.70         14.36         6.85 o                         
 -10   5  15          1.94          7.78         6.67 o                         
  -9   5  15         55.06         61.69        11.01 o                         
  -8   5  15         62.86         58.98         8.86 o                         
  -7   5  15        117.88        118.96        10.60 o                         
  -6   5  15         20.08         23.45         6.29 o                         
  -5   5  15        310.62        295.68        13.67 o                         
  -4   5  15        232.21        220.08        13.60 o                         
  -3   5  15         21.99         20.14         6.22 o                         
  -2   5  15        143.63        147.66        10.23 o                         
  -1   5  15         15.27         18.28         5.97 o                         
   0   5  15         61.35         74.33         7.99 o                         
   1   5  15        378.56        379.32        13.67 o                         
   2   5  15          0.72          0.00         5.80 o                         
   3   5  15          0.31          0.00         5.38 o                         
   4   5  15         29.12         34.16         6.94 o                         
   5   5  15         13.86         11.10         6.53 o                         
   6   5  15         22.99          9.97         7.78 o                         
  -9   6  15         17.30         25.19         7.48 o                         
  -8   6  15         47.01         39.11         8.07 o                         
  -7   6  15          0.48          0.00         5.97 o                         
  -6   6  15          5.81          5.76         6.43 o                         
  -5   6  15          3.56          4.19         6.81 o                         
  -4   6  15        138.37        142.06        14.94 o                         
  -3   6  15         35.02         30.68         6.94 o                         
  -2   6  15          1.96          4.91         6.87 o                         
  -1   6  15         52.04         53.43         8.14 o                         
   0   6  15         12.55         10.79         5.99 o                         
   1   6  15         23.77         18.27         6.21 o                         
   2   6  15          0.86          6.10         6.22 o                         
   3   6  15          3.68          2.72         6.90 o                         
   4   6  15         36.24         41.03         7.57 o                         
   5   6  15          0.25          0.00         8.53 o                         
   6   6  15          0.28          0.00         9.94 o                         
  -9   7  15          1.84          6.17         7.06 o                         
  -8   7  15          0.39          5.02         7.13 o                         
  -7   7  15          4.28          0.00         7.86 o                         
  -6   7  15         32.92         32.96         7.53 o                         
  -5   7  15          1.20          6.88         5.94 o                         
  -4   7  15          2.88          0.00         5.82 o                         
  -3   7  15          0.53          0.00         9.42 o                         
  -2   7  15         12.10         11.41         6.76 o                         
  -1   7  15         58.25         73.73        11.26 o                         
   0   7  15         64.70         61.37        11.11 o                         
   1   7  15          1.22          7.06         6.23 o                         
   2   7  15          2.97         10.13         6.60 o                         
   3   7  15          5.02         13.49         8.01 o                         
   4   7  15          5.41          7.98        11.72 o                         
   5   7  15          6.16          5.01         7.16 o                         
  -7   8  15          0.94          5.56         9.29 o                         
  -6   8  15         19.86          9.80         8.90 o                         
  -5   8  15          2.23          0.00         6.92 o                         
  -4   8  15         18.63         13.61         7.32 o                         
  -3   8  15         14.22         13.99         9.82 o                         
  -2   8  15         73.40         84.66        10.85 o                         
  -1   8  15          1.06         10.45         7.16 o                         
   0   8  15          7.74          6.48         6.44 o                         
   1   8  15          0.62          9.44         6.60 o                         
   2   8  15          1.67          4.27         6.97 o                         
   3   8  15          5.27          1.16         6.95 o                         
   4   8  15          7.58         19.25        10.79 o                         
  -6   9  15          6.81         24.27         7.77 o                         
  -5   9  15          6.23         16.83         7.23 o                         
  -4   9  15          2.27         13.31        11.09 o                         
  -3   9  15          5.54          9.83         6.68 o                         
  -2   9  15          0.40          9.11         7.09 o                         
  -1   9  15         15.03          0.00         7.53 o                         
   0   9  15          2.45         11.58         7.53 o                         
   1   9  15          0.43          0.00         6.71 o                         
   2   9  15         36.62         38.74         9.03 o                         
 -10   0  16          0.00          0.68         8.39 o                         
  -8   0  16         12.95         16.43         8.10 o                         
  -6   0  16        665.95        631.96        20.50 o                         
  -4   0  16        230.67        264.15        27.63 o                         
  -2   0  16        350.37        343.20        28.90 o                         
   0   0  16         77.28         89.23        18.54 o                         
   2   0  16         15.77         29.00         6.50 o                         
   4   0  16         17.38          9.74        19.22 o                         
   6   0  16          0.00          0.00         7.94 o                         
 -11   1  16         84.35         81.93         9.74 o                         
 -10   1  16         47.97         42.36         7.54 o                         
  -9   1  16         10.32          7.08         5.11 o                         
  -8   1  16          2.38          2.96         6.58 o                         
  -7   1  16          0.18          0.44         4.45 o                         
  -6   1  16         13.42         21.83         6.91 o                         
  -5   1  16        574.36        552.24        12.26 o                         
  -4   1  16          1.13          0.00         8.25 o                         
  -3   1  16       1113.17       1009.67        30.91 o                         
  -2   1  16        407.76        404.38        27.56 o                         
  -1   1  16         48.83         53.29        11.48 o                         
   0   1  16         36.12         31.97        10.80 o                         
   1   1  16          2.81          6.50         5.81 o                         
   2   1  16         29.03         26.31         4.71 o                         
   3   1  16          0.42          0.00         4.37 o                         
   4   1  16         18.76         20.21         6.06 o                         
   5   1  16         32.16         32.86         6.96 o                         
   6   1  16          0.08          0.00         5.46 o                         
   7   1  16          5.67         28.11         7.67 o                         
 -11   2  16          0.00         12.98         6.37 o                         
 -10   2  16          0.63          0.63         5.79 o                         
  -9   2  16         56.02         66.51         8.27 o                         
  -8   2  16          0.30          2.83         5.01 o                         
  -7   2  16          0.40          0.00         4.42 o                         
  -6   2  16         40.14         53.35         7.29 o                         
  -5   2  16         26.29         38.34         5.11 o                         
  -4   2  16        109.10        111.44         4.49 o                         
  -3   2  16        850.08        791.72        25.68 o                         
  -2   2  16        204.99        206.99        17.08 o                         
  -1   2  16        219.96        213.52        17.61 o                         
   0   2  16         31.66         32.98        10.01 o                         
   1   2  16        122.57         98.33         7.74 o                         
   2   2  16          8.06          5.59         4.31 o                         
   3   2  16         34.12         18.11        11.84 o                         
   4   2  16         24.72         22.37         6.31 o                         
   5   2  16          8.13          9.39         5.44 o                         
   6   2  16         40.85         44.87         8.07 o                         
   7   2  16         10.53          7.78        10.50 o                         
 -11   3  16         43.69         37.10         8.49 o                         
 -10   3  16         15.17         16.35         7.32 o                         
  -9   3  16          0.05         10.95         6.13 o                         
  -8   3  16         11.22          0.00         5.29 o                         
  -7   3  16        147.18        147.80        11.07 o                         
  -6   3  16        140.00        153.49        12.97 o                         
  -5   3  16        278.29        266.53        11.28 o                         
  -4   3  16        392.68        356.75         8.60 o                         
  -3   3  16        273.56        273.54         6.73 o                         
  -2   3  16        106.70         97.39         5.29 o                         
  -1   3  16         52.34         60.35         3.77 o                         
   0   3  16         53.29         57.84         4.42 o                         
   1   3  16        234.16        235.25        12.74 o                         
   2   3  16         57.84         43.94         6.92 o                         
   3   3  16          0.53          0.28         4.95 o                         
   4   3  16          0.00          0.00         5.09 o                         
   5   3  16         16.75         17.40         6.23 o                         
   6   3  16         13.08         28.59         7.35 o                         
   7   3  16          0.04          0.00         6.48 o                         
 -10   4  16          7.74          0.00         7.24 o                         
  -9   4  16          7.89         12.55         6.50 o                         
  -8   4  16          9.87         16.91         6.18 o                         
  -7   4  16         69.92         75.86         8.57 o                         
  -6   4  16         29.22         32.48         6.51 o                         
  -5   4  16         16.06         20.69         5.99 o                         
  -4   4  16        154.80        149.68         9.66 o                         
  -3   4  16         57.87         56.89         5.10 o                         
  -2   4  16         69.42         64.46         4.95 o                         
  -1   4  16          1.34          2.00         3.37 o                         
   0   4  16         26.28         23.73         6.73 o                         
   1   4  16         69.55         69.77         8.15 o                         
   2   4  16          4.65          9.44         5.35 o                         
   3   4  16          5.67          5.70         5.45 o                         
   4   4  16         11.64         12.74         5.47 o                         
   5   4  16         26.10         20.27        12.30 o                         
   6   4  16          5.88          4.75         6.73 o                         
 -10   5  16          0.34          1.93         7.69 o                         
  -9   5  16          8.30          7.12         7.90 o                         
  -8   5  16          5.60         13.80         6.31 o                         
  -7   5  16        148.91        130.37        11.00 o                         
  -6   5  16          5.99          9.31         6.17 o                         
  -5   5  16         35.70         37.68         7.32 o                         
  -4   5  16          4.64          5.62         5.54 o                         
  -3   5  16         27.39         28.47         6.33 o                         
  -2   5  16        777.11        745.99        20.75 o                         
  -1   5  16         57.21         61.32         9.53 o                         
   0   5  16         83.73         79.16         8.58 o                         
   1   5  16         10.03         16.90         7.77 o                         
   2   5  16         23.72         27.70         6.57 o                         
   3   5  16          0.30          8.89         8.27 o                         
   4   5  16          1.66          0.00         7.67 o                         
   5   5  16          1.02          6.11         9.16 o                         
   6   5  16          0.42          1.04        10.00 o                         
  -9   6  16         22.30         28.14         7.57 o                         
  -8   6  16          0.38          0.00         6.95 o                         
  -7   6  16          0.71          2.23         6.78 o                         
  -6   6  16         37.03         48.60         8.08 o                         
  -5   6  16         61.95         54.49         8.51 o                         
  -4   6  16        158.95        175.02        11.97 o                         
  -3   6  16         49.73         54.50         8.75 o                         
  -2   6  16         14.52         13.77         6.09 o                         
  -1   6  16          0.68         15.22         6.20 o                         
   0   6  16         28.14         29.26         7.27 o                         
   1   6  16          9.99         16.63         5.67 o                         
   2   6  16         35.13         38.93         9.99 o                         
   3   6  16         42.11         42.86        10.22 o                         
   4   6  16         32.05         32.63         7.76 o                         
   5   6  16          3.54         10.74         7.20 o                         
  -8   7  16          3.13          2.42         6.75 o                         
  -7   7  16         16.02         14.55         8.84 o                         
  -6   7  16         22.37         19.77         7.35 o                         
  -5   7  16         20.92         15.21         7.27 o                         
  -4   7  16          9.51          1.61         6.77 o                         
  -3   7  16          6.94         11.40         6.89 o                         
  -2   7  16          7.41          3.87         6.50 o                         
  -1   7  16          9.38         16.70         6.60 o                         
   0   7  16         55.82         66.94        10.74 o                         
   1   7  16          3.35         12.31         6.30 o                         
   2   7  16          5.46          5.88         7.50 o                         
   3   7  16          8.12         12.75         7.41 o                         
   4   7  16          1.61          0.00         6.80 o                         
  -7   8  16          0.00         10.14         7.59 o                         
  -6   8  16          0.65          3.46         6.54 o                         
  -5   8  16         35.93         41.93         8.46 o                         
  -4   8  16          6.42         11.10         8.01 o                         
  -3   8  16          0.01          3.96         6.83 o                         
  -2   8  16          0.65         13.45         6.74 o                         
  -1   8  16          6.50          1.41         6.30 o                         
   0   8  16          0.66          0.00         6.00 o                         
   1   8  16         10.84          4.94         8.52 o                         
   2   8  16          9.48          0.00         9.07 o                         
   3   8  16          2.34          4.05        10.25 o                         
  -5   9  16          1.28          0.00         6.77 o                         
  -4   9  16         50.27         59.00         8.83 o                         
  -3   9  16          0.25         14.47         8.91 o                         
  -2   9  16         26.83         35.57        14.20 o                         
  -1   9  16          0.17          7.75         6.96 o                         
   0   9  16          8.85          5.60         7.00 o                         
   1   9  16          1.80         17.82         8.00 o                         
 -11   0  17         26.09         19.49        18.33 o                         
  -9   0  17         24.23         17.40         8.39 o                         
  -7   0  17          0.21          4.09         6.69 o                         
  -5   0  17        190.44        174.71        13.11 o                         
  -3   0  17          6.11          5.11        12.59 o                         
  -1   0  17         40.15         44.72        16.05 o                         
   1   0  17        309.88        265.42        28.80 o                         
   3   0  17          4.97          2.41         6.90 o                         
   5   0  17         27.73         49.29        16.64 o                         
   7   0  17         29.47         58.42        22.43 o                         
 -11   1  17         12.60         20.59        11.17 o                         
 -10   1  17          1.96          4.71         9.20 o                         
  -9   1  17          3.46          9.04         5.72 o                         
  -8   1  17         33.26         38.60         6.51 o                         
  -7   1  17         36.94         40.91         6.58 o                         
  -6   1  17          9.50          7.82         5.25 o                         
  -5   1  17        212.57        195.84         9.79 o                         
  -4   1  17        165.68        185.17        16.84 o                         
  -3   1  17        483.75        454.91        20.64 o                         
  -2   1  17         90.79         97.80        14.36 o                         
  -1   1  17         71.39         66.47        11.99 o                         
   0   1  17         13.95          1.04         7.97 o                         
   1   1  17         61.65         44.86        10.88 o                         
   2   1  17         57.78         47.81         5.26 o                         
   3   1  17          1.32          0.00         4.70 o                         
   4   1  17          0.29          0.20         4.97 o                         
   5   1  17          7.97         22.14         6.32 o                         
   6   1  17         97.98        100.67        10.68 o                         
   7   1  17          0.02         11.55         7.29 o                         
 -11   2  17          5.52         18.89        10.28 o                         
 -10   2  17         51.75         87.37        11.12 o                         
  -9   2  17          0.01          8.04         6.31 o                         
  -8   2  17          0.93          0.00         6.28 o                         
  -7   2  17         75.59         72.88         9.15 o                         
  -6   2  17        112.79        124.22         9.11 o                         
  -5   2  17         73.27         80.75         6.80 o                         
  -4   2  17        118.96        135.04        15.30 o                         
  -3   2  17         33.99         37.26        10.00 o                         
  -2   2  17        165.70        161.95        15.90 o                         
  -1   2  17         52.09         41.90        10.95 o                         
   0   2  17          5.40         13.99         8.98 o                         
   1   2  17         97.11         97.26         4.04 o                         
   2   2  17          0.02          2.39         3.22 o                         
   3   2  17          5.91          0.00        12.55 o                         
   4   2  17          0.21          1.52         5.01 o                         
   5   2  17          0.01          6.70         5.90 o                         
   6   2  17          2.37          8.57         5.73 o                         
 -10   3  17         12.44         18.28         7.00 o                         
  -9   3  17         10.02         14.60         7.74 o                         
  -8   3  17          1.01          0.00         5.29 o                         
  -7   3  17         12.23          6.84         5.35 o                         
  -6   3  17          1.32          4.83         5.62 o                         
  -5   3  17         95.11        111.05         6.89 o                         
  -4   3  17        106.89        126.76         6.57 o                         
  -3   3  17        408.76        380.23         7.46 o                         
  -2   3  17        101.75        111.76        13.83 o                         
  -1   3  17         56.58         59.38         9.11 o                         
   0   3  17          0.26          5.05         3.64 o                         
   1   3  17         53.23         54.08         5.40 o                         
   2   3  17        185.88        166.08        10.10 o                         
   3   3  17         15.85         10.59         6.44 o                         
   4   3  17          2.75          0.00         6.00 o                         
   5   3  17         27.38         29.40         7.14 o                         
   6   3  17          0.03          0.00         6.07 o                         
 -10   4  17         38.22         49.15         8.52 o                         
  -9   4  17         72.91         73.89         9.25 o                         
  -8   4  17          5.47         10.46         7.13 o                         
  -7   4  17          5.14          5.97         5.40 o                         
  -6   4  17         79.23         81.09         8.92 o                         
  -5   4  17        199.26        169.66        11.53 o                         
  -4   4  17          0.03          1.26         4.23 o                         
  -3   4  17        129.79        132.13         8.08 o                         
  -2   4  17          0.72          0.54         4.23 o                         
  -1   4  17          1.27          3.92         3.32 o                         
   0   4  17         21.10         14.91         4.28 o                         
   1   4  17         32.54         19.15         6.03 o                         
   2   4  17         12.42          9.33         8.96 o                         
   3   4  17         29.42         29.49         7.01 o                         
   4   4  17         28.41         18.66         6.82 o                         
   5   4  17         20.27         45.14         8.13 o                         
   6   4  17         11.14         15.48         9.57 o                         
  -9   5  17          6.63          7.96         6.98 o                         
  -8   5  17         31.29         28.63         8.54 o                         
  -7   5  17         74.28         72.60         8.96 o                         
  -6   5  17         21.63         12.02         6.05 o                         
  -5   5  17         52.36         60.13        12.29 o                         
  -4   5  17         48.62         40.55         7.20 o                         
  -3   5  17          7.02          1.62         5.84 o                         
  -2   5  17         16.90         24.47         9.70 o                         
  -1   5  17          0.02          0.94         6.17 o                         
   0   5  17         99.64        109.63         9.89 o                         
   1   5  17          0.58          0.00         5.66 o                         
   2   5  17          9.22          3.74         6.44 o                         
   3   5  17         33.07         34.40         7.65 o                         
   4   5  17          0.04          0.00         5.85 o                         
   5   5  17         67.82         55.64         9.24 o                         
  -9   6  17          1.63          0.70        14.15 o                         
  -8   6  17          3.37         13.86         7.09 o                         
  -7   6  17         35.67         49.35         8.51 o                         
  -6   6  17         14.04         12.97         6.85 o                         
  -5   6  17          5.02         18.56         6.35 o                         
  -4   6  17          3.10         13.25         5.82 o                         
  -3   6  17         26.28         29.16         6.91 o                         
  -2   6  17          1.07          0.00         5.49 o                         
  -1   6  17          2.05          7.92         6.26 o                         
   0   6  17          5.12          0.00         6.02 o                         
   1   6  17          3.66          1.97         7.24 o                         
   2   6  17          2.49          0.00         5.76 o                         
   3   6  17          4.74          2.67         6.25 o                         
   4   6  17          1.20          8.20         6.96 o                         
  -7   7  17          6.37         11.27         8.25 o                         
  -6   7  17          2.44          6.10         6.13 o                         
  -5   7  17          1.19          1.24         6.01 o                         
  -4   7  17         73.20         80.22        10.44 o                         
  -3   7  17          5.55          8.93         6.46 o                         
  -2   7  17          1.99          0.10         7.47 o                         
  -1   7  17          0.67          8.85         5.97 o                         
   0   7  17         31.22         16.40         8.07 o                         
   1   7  17          0.56          4.90         6.75 o                         
   2   7  17         15.94          9.10         6.72 o                         
   3   7  17         10.88         16.51         7.78 o                         
  -6   8  17         15.09         13.75         7.50 o                         
  -5   8  17         12.78         32.15         9.35 o                         
  -4   8  17          1.26          9.13        10.59 o                         
  -3   8  17          7.04          6.40         6.60 o                         
  -2   8  17         17.46         14.43         8.82 o                         
  -1   8  17          0.03          1.30         7.39 o                         
   0   8  17          9.47          8.23        10.98 o                         
   1   8  17          2.07          0.00         6.81 o                         
   2   8  17          1.75          4.20        15.43 o                         
  -3   9  17          7.04         14.81         7.68 o                         
  -2   9  17         11.82         18.72         8.10 o                         
  -1   9  17          2.24          5.08         7.53 o                         
 -10   0  18         45.16         56.26        16.04 o                         
  -8   0  18         44.66         60.51        11.03 o                         
  -6   0  18        457.13        432.47        16.56 o                         
  -4   0  18         20.62          1.20        10.58 o                         
  -2   0  18        267.42        273.30        29.48 o                         
   0   0  18         90.34         67.84        31.42 o                         
   2   0  18         64.69         57.80         9.33 o                         
   4   0  18         10.30          5.46         7.34 o                         
   6   0  18          1.88         10.09        14.13 o                         
 -10   1  18         36.07         57.31         8.35 o                         
  -9   1  18          1.21         10.53         5.57 o                         
  -8   1  18         10.57         21.56         6.51 o                         
  -7   1  18         20.97         20.87         5.98 o                         
  -6   1  18          0.16          2.64         4.60 o                         
  -5   1  18         56.50         68.91        15.68 o                         
  -4   1  18          9.48          8.76        10.88 o                         
  -3   1  18         96.13         88.76        13.37 o                         
  -2   1  18         90.54        101.77        13.74 o                         
  -1   1  18          3.69          7.40         8.38 o                         
   0   1  18          8.18          0.04        10.24 o                         
   1   1  18          1.02          0.00         8.79 o                         
   2   1  18         85.92         78.13         6.05 o                         
   3   1  18          0.07          6.77         7.03 o                         
   4   1  18          0.01          0.00         8.35 o                         
   5   1  18         25.83         22.68         7.86 o                         
   6   1  18         71.25         74.95        10.53 o                         
 -10   2  18          0.84          1.93         9.48 o                         
  -9   2  18         82.22         85.04         9.58 o                         
  -8   2  18        124.52        136.01        10.51 o                         
  -7   2  18          0.18          9.12         5.03 o                         
  -6   2  18          2.93          5.03         3.49 o                         
  -5   2  18         85.67         76.75         3.87 o                         
  -4   2  18          1.58         12.54         8.28 o                         
  -3   2  18        190.76        173.77        44.98 o                         
  -2   2  18         60.96         65.39        13.25 o                         
  -1   2  18         13.91          8.06        10.09 o                         
   0   2  18        121.36         85.46        14.32 o                         
   1   2  18          6.63          6.93        10.39 o                         
   2   2  18         63.46         67.68         6.52 o                         
   3   2  18          3.11          5.93         4.88 o                         
   4   2  18          7.98          6.75         5.21 o                         
   5   2  18         79.85         86.74         9.61 o                         
   6   2  18          2.02          0.00         9.48 o                         
 -10   3  18          4.23          6.73         6.72 o                         
  -9   3  18         38.27         36.58         7.45 o                         
  -8   3  18         29.04         41.46         7.62 o                         
  -7   3  18          0.05         12.24         5.99 o                         
  -6   3  18          2.00          5.43         4.35 o                         
  -5   3  18         94.54        100.55         7.43 o                         
  -4   3  18        269.83        245.68         9.70 o                         
  -3   3  18        173.18        185.26        20.51 o                         
  -2   3  18          0.07         19.24        15.45 o                         
  -1   3  18         91.48         92.97        17.05 o                         
   0   3  18         22.49         27.62        12.99 o                         
   1   3  18         26.89         17.96         4.18 o                         
   2   3  18         11.94          5.53         4.80 o                         
   3   3  18          1.02          0.00         5.97 o                         
   4   3  18         12.03         11.52         5.97 o                         
   5   3  18         24.55         11.33         7.08 o                         
  -9   4  18          7.33          6.37         6.67 o                         
  -8   4  18          7.30         11.22         7.20 o                         
  -7   4  18         11.58         22.81         6.80 o                         
  -6   4  18         22.33         19.71         7.71 o                         
  -5   4  18         20.90         33.11        12.44 o                         
  -4   4  18        172.54        168.63         8.43 o                         
  -3   4  18         40.70         39.10         6.77 o                         
  -2   4  18         33.03         35.29         5.39 o                         
  -1   4  18         86.75         92.10         6.74 o                         
   0   4  18          0.40          5.42         4.20 o                         
   1   4  18         33.51         31.45         7.15 o                         
   2   4  18         14.53          5.09         6.08 o                         
   3   4  18          0.56          3.07         5.87 o                         
   4   4  18          5.95          3.81         6.79 o                         
   5   4  18          2.40          5.16         7.02 o                         
  -9   5  18         35.46         21.01         7.77 o                         
  -8   5  18         33.93         27.81         8.41 o                         
  -7   5  18          0.79          6.02         6.36 o                         
  -6   5  18          4.53          0.00         6.04 o                         
  -5   5  18          2.79          5.45         6.90 o                         
  -4   5  18         90.37         85.83         9.49 o                         
  -3   5  18         48.32         42.50         6.67 o                         
  -2   5  18         21.13         29.75         7.94 o                         
  -1   5  18          5.95          9.88         6.26 o                         
   0   5  18          2.16          7.97         5.41 o                         
   1   5  18         31.28         26.55         6.59 o                         
   2   5  18         41.97         49.01        10.77 o                         
   3   5  18         15.99          1.28         8.01 o                         
   4   5  18         32.06         38.16         8.19 o                         
  -8   6  18          0.10          0.46         6.65 o                         
  -7   6  18         13.16         18.35         6.83 o                         
  -6   6  18          0.03          8.34         6.21 o                         
  -5   6  18          6.60         11.17         7.44 o                         
  -4   6  18         23.51         10.92         5.88 o                         
  -3   6  18         10.15         15.08         5.95 o                         
  -2   6  18          0.87          3.19         5.59 o                         
  -1   6  18          5.95          8.43         5.51 o                         
   0   6  18          0.13          0.00         8.04 o                         
   1   6  18          3.16         12.94         7.66 o                         
   2   6  18         37.28         37.23        12.26 o                         
   3   6  18          8.13          6.95         9.42 o                         
   4   6  18         37.58         45.39         8.83 o                         
  -7   7  18          5.86         16.32         8.42 o                         
  -6   7  18          4.29          7.05         8.10 o                         
  -5   7  18         28.28         33.22         7.64 o                         
  -4   7  18          1.47          8.71         6.46 o                         
  -3   7  18          6.12          4.14         5.90 o                         
  -2   7  18          0.21          0.00         5.38 o                         
  -1   7  18         10.89         19.07         6.88 o                         
   0   7  18          5.46         11.69         7.51 o                         
   1   7  18          0.04         11.48        10.81 o                         
   2   7  18          0.32          0.00         6.90 o                         
  -5   8  18         30.04         37.65        10.84 o                         
  -4   8  18          1.47          6.90         7.41 o                         
  -3   8  18          6.67          5.42         7.00 o                         
  -2   8  18         45.57         55.91        10.16 o                         
  -1   8  18          5.79          3.46         6.61 o                         
   0   8  18         17.58         24.93         8.66 o                         
  -9   0  19         14.27          8.41        14.59 o                         
  -7   0  19         13.66         20.83         8.10 o                         
  -5   0  19          8.09          0.00        12.27 o                         
  -3   0  19          1.07          0.00        20.28 o                         
  -1   0  19         28.85         37.09        15.33 o                         
   1   0  19          9.60          0.00        12.88 o                         
   3   0  19         18.61         17.82         8.18 o                         
   5   0  19         44.57         45.75        15.71 o                         
 -10   1  19          4.48         14.70         6.73 o                         
  -9   1  19          2.96          4.18         5.51 o                         
  -8   1  19          1.55          0.00         4.94 o                         
  -7   1  19          2.79         11.11         6.53 o                         
  -6   1  19         28.23         21.35         7.13 o                         
  -5   1  19          4.81          0.00         8.34 o                         
  -4   1  19        181.48        184.14        17.43 o                         
  -3   1  19         35.89         68.61        13.08 o                         
  -2   1  19          9.45          3.44         8.42 o                         
  -1   1  19          0.82         10.82         9.41 o                         
   0   1  19         45.72         49.62        12.06 o                         
   1   1  19          0.62         17.52        10.42 o                         
   2   1  19         10.09         11.13        10.44 o                         
   3   1  19          8.56         10.54         5.05 o                         
   4   1  19          1.17          6.60         5.13 o                         
   5   1  19          4.32          6.20         7.88 o                         
 -10   2  19         46.06         45.08         9.92 o                         
  -9   2  19          6.36          0.00         5.65 o                         
  -8   2  19          5.37          8.92         5.31 o                         
  -7   2  19          1.00          0.00         6.29 o                         
  -6   2  19          6.42          5.34         4.47 o                         
  -5   2  19         10.02          8.28         8.61 o                         
  -4   2  19         15.79         16.62         8.60 o                         
  -3   2  19         18.06          1.91         8.81 o                         
  -2   2  19          5.80          0.00         8.34 o                         
  -1   2  19          8.60         11.53         9.25 o                         
   0   2  19         29.40          2.81         9.45 o                         
   1   2  19         40.89         40.99        11.29 o                         
   2   2  19         53.46         53.69         5.11 o                         
   3   2  19          0.51          0.00         6.38 o                         
   4   2  19          4.80          0.46         6.89 o                         
   5   2  19          3.18          4.04         7.68 o                         
  -9   3  19         50.65         50.16         8.03 o                         
  -8   3  19         28.53         30.43        11.22 o                         
  -7   3  19          0.11          0.74         5.33 o                         
  -6   3  19          3.02          2.12         4.66 o                         
  -5   3  19         25.26         27.46         4.26 o                         
  -4   3  19          6.91          8.14         8.59 o                         
  -3   3  19          1.45         15.87         9.62 o                         
  -2   3  19         37.13         29.12        10.19 o                         
  -1   3  19         12.20         12.17         9.70 o                         
   0   3  19          1.90          0.61         9.39 o                         
   1   3  19          0.14         10.17         5.67 o                         
   2   3  19         11.54          6.35         7.22 o                         
   3   3  19          5.07          8.60         7.58 o                         
   4   3  19          3.48          9.12         6.24 o                         
   5   3  19          2.72          7.04         6.16 o                         
  -9   4  19         45.75         43.28         8.88 o                         
  -8   4  19         23.58         11.12        10.26 o                         
  -7   4  19         22.25         35.13         7.04 o                         
  -6   4  19          0.00          0.83         5.97 o                         
  -5   4  19          7.61         12.65         5.08 o                         
  -4   4  19         14.64         22.07         4.81 o                         
  -3   4  19        131.25        130.60        10.35 o                         
  -2   4  19         22.04         30.60         6.52 o                         
  -1   4  19          6.62          6.19         7.06 o                         
   0   4  19         12.78         20.66         4.85 o                         
   1   4  19         50.02         50.83         5.97 o                         
   2   4  19        106.03        123.09        11.42 o                         
   3   4  19          0.03          0.00         5.84 o                         
   4   4  19          3.60          9.84         9.53 o                         
  -8   5  19          1.25          0.00         6.64 o                         
  -7   5  19          7.09          0.00         8.38 o                         
  -6   5  19         11.10          2.30         7.07 o                         
  -5   5  19          4.13          0.00         5.38 o                         
  -4   5  19         26.40         29.37         7.14 o                         
  -3   5  19         27.17         31.95         5.93 o                         
  -2   5  19         22.31         32.88         6.83 o                         
  -1   5  19         18.57         19.05         5.42 o                         
   0   5  19          4.68          8.87         8.64 o                         
   1   5  19          5.46         11.35         5.79 o                         
   2   5  19         16.99         17.36         6.78 o                         
   3   5  19          1.01          5.08         6.34 o                         
   4   5  19          2.48          0.63         7.44 o                         
  -7   6  19          1.80          3.52         6.37 o                         
  -6   6  19         15.33         11.43         6.96 o                         
  -5   6  19         11.02         19.26         6.54 o                         
  -4   6  19         11.83         10.01         6.10 o                         
  -3   6  19         18.36         24.07         7.20 o                         
  -2   6  19         27.98         32.81         6.19 o                         
  -1   6  19         14.55         16.45         5.71 o                         
   0   6  19          1.06          3.78         5.95 o                         
   1   6  19         17.35         22.14         6.68 o                         
   2   6  19          6.77         20.98         7.32 o                         
   3   6  19          7.94          4.80         6.80 o                         
  -6   7  19          7.45         20.10         7.31 o                         
  -5   7  19         10.83          5.57         7.70 o                         
  -4   7  19          4.22         16.52         6.58 o                         
  -3   7  19         20.38         28.41         7.03 o                         
  -2   7  19          4.08         13.39         6.52 o                         
  -1   7  19          6.35          4.62         8.40 o                         
   0   7  19         11.17         22.90         7.47 o                         
   1   7  19          4.73          0.00         8.46 o                         
  -2   8  19          0.39         14.93         7.61 o                         
  -8   0  20         11.09         21.26        15.42 o                         
  -6   0  20          2.17          7.21        12.56 o                         
  -4   0  20          7.58          1.68        11.53 o                         
  -2   0  20         95.21         86.53        19.60 o                         
   0   0  20         65.03         53.33        18.01 o                         
   2   0  20         43.85         30.48        14.90 o                         
   4   0  20         22.19         23.00        17.68 o                         
  -9   1  20          2.81          0.00         8.68 o                         
  -8   1  20          1.33          0.71         6.47 o                         
  -7   1  20         16.44         14.13         4.95 o                         
  -6   1  20          5.82          9.75        11.62 o                         
  -5   1  20         35.24         26.85        10.23 o                         
  -4   1  20        142.47        144.85        16.68 o                         
  -3   1  20         68.90         74.35        13.57 o                         
  -2   1  20          9.55         15.80        10.13 o                         
  -1   1  20          5.16         15.30         9.19 o                         
   0   1  20          0.00          0.00         8.20 o                         
   1   1  20          7.53          5.73         9.56 o                         
   2   1  20         23.32         27.38        11.62 o                         
   3   1  20          0.44          0.00         4.92 o                         
   4   1  20         10.84         15.18        10.64 o                         
  -9   2  20         15.42         24.10         7.46 o                         
  -8   2  20         30.29         38.69        10.21 o                         
  -7   2  20          2.33          3.62         4.71 o                         
  -6   2  20         36.16         26.27        14.90 o                         
  -5   2  20         53.27         79.49        13.19 o                         
  -4   2  20        249.62        277.14        22.02 o                         
  -3   2  20          1.35          6.32         9.85 o                         
  -2   2  20          1.92          2.43         9.05 o                         
  -1   2  20          3.56          0.00         9.18 o                         
   0   2  20         38.42         48.93        12.00 o                         
   1   2  20          4.26          2.00         9.01 o                         
   2   2  20         99.53         76.53        14.55 o                         
   3   2  20         15.91         15.90         7.56 o                         
   4   2  20         11.07         18.38         6.68 o                         
  -9   3  20         22.98         21.13         6.82 o                         
  -8   3  20          9.60          4.77         6.36 o                         
  -7   3  20          2.59          0.00         8.30 o                         
  -6   3  20         50.48         55.18         6.89 o                         
  -5   3  20          0.14          7.16         9.68 o                         
  -4   3  20          3.15         12.47         9.31 o                         
  -3   3  20          0.36          1.53         9.07 o                         
  -2   3  20        137.34        104.72        15.34 o                         
  -1   3  20          3.97         16.15         9.89 o                         
   0   3  20          6.61         28.22        11.16 o                         
   1   3  20          4.96          5.18        14.23 o                         
   2   3  20          4.16          1.87         6.85 o                         
   3   3  20         44.51         20.78         7.05 o                         
   4   3  20          0.08         13.85         6.53 o                         
  -8   4  20          1.31          4.37         8.38 o                         
  -7   4  20          1.72          2.66         8.24 o                         
  -6   4  20          3.44          0.00         5.11 o                         
  -5   4  20         40.06         46.23         8.39 o                         
  -4   4  20          0.96          2.92         4.63 o                         
  -3   4  20         92.95        104.68        14.98 o                         
  -2   4  20          0.06          0.00         8.34 o                         
  -1   4  20          2.02          4.68         9.08 o                         
   0   4  20          3.94         14.26         9.42 o                         
   1   4  20         20.09         21.91         5.76 o                         
   2   4  20          4.17         11.89         6.94 o                         
   3   4  20          5.56          0.10         8.29 o                         
  -7   5  20          7.83          6.59         6.42 o                         
  -6   5  20         39.76         32.64         7.05 o                         
  -5   5  20         11.65          2.12         7.14 o                         
  -4   5  20          1.16          4.18         5.80 o                         
  -3   5  20         31.22         43.61         5.59 o                         
  -2   5  20          1.05         15.24         7.64 o                         
  -1   5  20         24.75         43.12         7.70 o                         
   0   5  20         16.65         24.36         6.36 o                         
   1   5  20          2.93          0.00         5.71 o                         
   2   5  20          6.32          1.07         6.78 o                         
   3   5  20          6.91          4.45         8.63 o                         
  -6   6  20          0.93         10.25         6.76 o                         
  -5   6  20          3.25          0.00         6.06 o                         
  -4   6  20         29.34         21.46         6.27 o                         
  -3   6  20          5.85          9.88         5.89 o                         
  -2   6  20          1.83         19.01         6.86 o                         
  -1   6  20         11.02         22.99         6.83 o                         
   0   6  20         46.04         54.85         7.66 o                         
   1   6  20         27.20         25.15         7.44 o                         
  -4   7  20          4.03          7.56         6.51 o                         
  -3   7  20         11.98         21.93        13.20 o                         
  -2   7  20         85.97        100.35         9.46 o                         
  -1   7  20          1.20          6.77         7.88 o                         
  -9   0  21          1.21          3.97         8.70 o                         
  -7   0  21          5.15         15.66        14.52 o                         
  -5   0  21         21.64          1.72        11.90 o                         
  -3   0  21          0.58          0.00        12.63 o                         
  -1   0  21          2.29          1.71        24.03 o                         
   1   0  21         14.84          7.16        23.94 o                         
   3   0  21          0.00         10.31        17.21 o                         
  -9   1  21         20.96          2.21         8.87 o                         
  -8   1  21         38.89         42.39         6.70 o                         
  -7   1  21         26.15         32.49        11.47 o                         
  -6   1  21          0.07         17.40        10.13 o                         
  -5   1  21         11.81         33.09        11.20 o                         
  -4   1  21         59.39         57.16        12.52 o                         
  -3   1  21         13.65         33.09        11.76 o                         
  -2   1  21          2.40          0.00         9.54 o                         
  -1   1  21          0.19          0.00         9.10 o                         
   0   1  21          0.21          0.00         9.98 o                         
   1   1  21          0.97          0.00         8.74 o                         
   2   1  21          0.41          0.00         8.63 o                         
   3   1  21          0.77         22.79        10.73 o                         
   4   1  21         16.65          6.65        11.13 o                         
  -8   2  21         20.79         27.66         9.54 o                         
  -7   2  21          5.88          6.75         5.55 o                         
  -6   2  21          4.15          9.76        11.48 o                         
  -5   2  21          5.31         26.71        11.33 o                         
  -4   2  21          5.59          3.33         9.59 o                         
  -3   2  21          4.65          3.82         9.95 o                         
  -2   2  21          2.40         10.31        10.20 o                         
  -1   2  21          0.18          2.63         9.22 o                         
   0   2  21          4.55          0.00         8.51 o                         
   1   2  21          3.25         17.92        16.63 o                         
   2   2  21          1.01          8.73        10.48 o                         
   3   2  21         23.64         22.50         9.39 o                         
  -8   3  21         81.18         83.97         9.30 o                         
  -7   3  21         11.88          5.73         7.80 o                         
  -6   3  21          2.31         16.38        10.69 o                         
  -5   3  21          4.59          0.00         9.05 o                         
  -4   3  21         50.69         57.05        12.90 o                         
  -3   3  21          1.22          1.30         8.95 o                         
  -2   3  21         15.25          9.32        12.75 o                         
  -1   3  21          6.21         13.53        11.18 o                         
   0   3  21          0.01          0.00         8.30 o                         
   1   3  21          1.80          4.91         9.95 o                         
   2   3  21          2.05          4.78         9.95 o                         
   3   3  21          2.04          0.00         7.35 o                         
  -7   4  21         86.50        105.98        13.74 o                         
  -6   4  21         70.01         75.86         9.27 o                         
  -5   4  21         32.02         42.78        11.46 o                         
  -4   4  21         81.90         81.28        14.61 o                         
  -3   4  21          0.00         10.10         9.55 o                         
  -2   4  21         12.79         11.02         8.98 o                         
  -1   4  21          0.39          0.00         8.11 o                         
   0   4  21          3.13          7.73        11.12 o                         
   1   4  21         31.18         30.02        12.58 o                         
   2   4  21         33.21         28.68         8.14 o                         
  -6   5  21         28.45         29.56        10.82 o                         
  -5   5  21         14.09         21.53         5.92 o                         
  -4   5  21          4.06         10.61         4.29 o                         
  -3   5  21          7.42         26.43         6.53 o                         
  -2   5  21          8.12          8.41        11.01 o                         
  -1   5  21          0.73          7.13         6.28 o                         
   0   5  21          2.43          5.96         6.30 o                         
   1   5  21          0.04          8.27         6.86 o                         
  -5   6  21          8.59         12.04         6.43 o                         
  -4   6  21          0.63          1.09         7.44 o                         
  -3   6  21          1.43          0.93         6.58 o                         
  -2   6  21          5.32         21.85         6.90 o                         
  -1   6  21         45.85         50.69        13.17 o                         
   0   6  21          3.02          2.01         8.10 o                         
  -8   0  22          1.31          0.00        14.96 o                         
  -6   0  22          8.17          0.00        15.46 o                         
  -4   0  22         63.86         81.60        21.22 o                         
  -2   0  22         11.15         29.48        14.00 o                         
   0   0  22         59.27         72.12        20.65 o                         
   2   0  22         27.65         48.32        19.84 o                         
  -8   1  22          4.94          2.38        12.11 o                         
  -7   1  22          7.89          0.00        10.59 o                         
  -6   1  22          5.25         16.02        11.32 o                         
  -5   1  22         21.02          1.04        10.32 o                         
  -4   1  22          0.05          4.74         8.98 o                         
  -3   1  22         45.48         72.39        14.56 o                         
  -2   1  22          0.00          4.99         9.79 o                         
  -1   1  22         19.36         32.27        11.46 o                         
   0   1  22          3.70          0.00        14.81 o                         
   1   1  22          2.07          6.40        11.41 o                         
   2   1  22          3.71          0.00        14.26 o                         
   3   1  22          0.48          4.74        11.97 o                         
  -8   2  22          0.37          0.00        11.01 o                         
  -7   2  22         86.21        132.02        18.01 o                         
  -6   2  22         16.80         20.04        10.15 o                         
  -5   2  22         13.70          6.08        10.51 o                         
  -4   2  22          0.42          0.00         9.17 o                         
  -3   2  22         13.53         15.44        12.19 o                         
  -2   2  22          0.50         13.41         9.27 o                         
  -1   2  22          0.02          0.00         8.83 o                         
   0   2  22          0.05          0.00        10.14 o                         
   1   2  22          5.62         11.47        13.94 o                         
   2   2  22         20.21          4.94        10.69 o                         
  -7   3  22         48.71         73.57        14.79 o                         
  -6   3  22         71.49         55.08        13.09 o                         
  -5   3  22          0.01          0.00        10.23 o                         
  -4   3  22          7.98         24.71        11.24 o                         
  -3   3  22          1.34          4.70         9.81 o                         
  -2   3  22         21.54         26.80        11.15 o                         
  -1   3  22          4.68          3.58         9.96 o                         
   0   3  22          1.49          0.00        10.23 o                         
   1   3  22          0.19          0.00        13.32 o                         
   2   3  22          0.12          0.00        10.71 o                         
  -6   4  22         42.45         27.22        15.69 o                         
  -5   4  22         12.91          2.99         9.14 o                         
  -4   4  22          0.56         22.05        10.33 o                         
  -3   4  22        112.69        121.15        17.36 o                         
  -2   4  22         23.39         37.76        14.01 o                         
  -1   4  22          7.45         22.79        12.30 o                         
   0   4  22         10.34         29.60        12.98 o                         
   1   4  22         21.83         19.64        11.54 o                         
  -5   5  22          3.69          0.00        10.63 o                         
  -4   5  22         24.99         19.35        11.76 o                         
  -3   5  22          2.37          5.08        10.42 o                         
  -2   5  22          2.75          1.40        10.68 o                         
  -1   5  22          2.53          0.00         9.37 o                         
   0   5  22          0.24          0.85        14.88 o                         
  -7   0  23        151.03        163.19        27.27 o                         
  -5   0  23         21.41         15.57        30.09 o                         
  -3   0  23         92.18        129.77        26.25 o                         
  -1   0  23          7.33         19.92        13.94 o                         
   1   0  23          0.73          0.00        16.01 o                         
  -7   1  23         12.47         19.49        12.35 o                         
  -6   1  23         19.90         24.06        13.46 o                         
  -5   1  23         12.35          2.36         9.73 o                         
  -4   1  23         25.33         21.92        11.37 o                         
  -3   1  23          0.15          9.04        11.00 o                         
  -2   1  23         71.93         79.16        15.85 o                         
  -1   1  23          0.68          2.80        10.85 o                         
   0   1  23          1.97          1.45        16.37 o                         
   1   1  23         18.42         39.10        13.31 o                         
  -7   2  23          0.14         11.96        11.78 o                         
  -6   2  23          0.19          1.82        10.57 o                         
  -5   2  23         17.38         27.25        12.67 o                         
  -4   2  23         13.08         12.73        10.64 o                         
  -3   2  23         62.10         54.76        14.04 o                         
  -2   2  23          0.21          0.00         9.89 o                         
  -1   2  23          0.03          0.00         8.63 o                         
   0   2  23          0.12          0.00         9.87 o                         
   1   2  23          0.05          0.00        11.37 o                         
  -6   3  23          8.44         20.14        12.46 o                         
  -5   3  23          0.75          0.00        10.54 o                         
  -4   3  23         58.49         70.93        15.39 o                         
  -3   3  23          8.36         10.41        11.49 o                         
  -2   3  23          9.37         17.41        11.66 o                         
  -1   3  23          2.32          0.25        11.49 o                         
   0   3  23          0.00          0.00        11.18 o                         
  -5   4  23          0.61          3.78        10.67 o                         
  -4   4  23          4.52          7.64        11.52 o                         
  -3   4  23         24.13         37.14        13.05 o                         
  -2   4  23          2.59         27.87        12.96 o                         
  -1   4  23         16.94         20.68        12.91 o                         
  -6   0  24          4.89          0.04        14.65 o                         
  -4   0  24         15.48          3.58        15.62 o                         
  -2   0  24          0.52         31.20        17.97 o                         
   0   0  24          4.96          0.00        11.48 o                         
  -5   1  24          5.78          0.00        10.14 o                         
  -4   1  24         15.00         26.70        11.71 o                         
  -3   1  24         11.85         12.26        11.66 o                         
  -2   1  24        100.50        130.34        20.66 o                         
  -1   1  24          0.20         20.07        12.71 o                         
   0   1  24          0.01          0.00        14.83 o                         
  -5   2  24          9.10         18.06        12.99 o                         
  -4   2  24          2.30         23.32        10.61 o                         
  -3   2  24        156.80        125.58        18.37 o                         
  -2   2  24         26.34         26.44        11.89 o                         
  -1   2  24          8.40         20.16        10.60 o                         
  -3   3  24         45.12         42.46        14.15 o                         
                                                                                
